# Supplementary material for: Small RNA sequencing provides insights into molecular mechanism of flower development in Rhododendron pulchrum Sweet
Source: Sci Rep. 2023 Oct 20;13:17912. doi: 10.1038/s41598-023-44779-z (PMC10589353; doi:10.1038/s41598-023-44779-z)
Supplement: Supplementary file 8 — Supplementary Table S1. [file 41598_2023_44779_MOESM8_ESM.xlsx]

## Sheet: Sheet1
Table S1. The miRNA identified in flowers of R. pulchrum at four developmental stages.
No.	ID	Family	rep seq	rep miRNA id
1	rsi-MIR1120-1	MIR1120	AATATTATGGGACGGAGG	tae-miR1122c-3p
2	rsi-MIR1122-1	MIR1122	CTTAAAAATGGACGGAGGGAG	mtr-miR5281f
3	rsi-MIR1122-2	MIR1122	CCCTTCCGTCGGAATTAC	tae-miR1127a
4	rsi-MIR1122-3	MIR1122	ACAATTATTCTGGACGGAGG	tae-miR1127b-3p
5	rsi-MIR1122-4	MIR1122	ATAACTCTTCCGTCCGAAA	tae-miR1133
6	rsi-MIR1509-1	MIR1509	TTATACAGAGAAATCACGGTCG	mdm-miR7122b
7	rsi-MIR1509-2	MIR1509	GCCGTGTTTCTCTGTATAAA	ppe-miR7122a-3p
8	rsi-MIR1520-1	MIR1520	TCAATAGAACATGACGACGT	gma-miR1520n
9	rsi-MIR1520-2	MIR1520	TCATCGTCCTATCAAATG	gma-miR1520o
10	rsi-MIR156-1	MIR156	CTGACAGAAGAGAGTGAGCAC	ama-miR156
11	rsi-MIR156-2	MIR156	GCTCACTCTCTTTTTGTCATAACT	ath-miR156d-3p
12	rsi-MIR156-3	MIR156	TCACCGCTCTGTTTCACC	bdi-miR156d-3p
13	rsi-MIR156-4	MIR156	GCTCACTGCTCTTTCTGTCAGA	bra-miR156f-3p
14	rsi-MIR156-5	MIR156	TGACAGAAGAGAGTGAGCAT	cca-miR156b
15	rsi-MIR156-6	MIR156	TTGACAGAAGAGAGGGAGCAC	cme-miR156g
16	rsi-MIR156-7	MIR156	TGACAGAAGAGAGTGAGCACT	gma-miR156s
17	rsi-MIR156-8	MIR156	TGACAGAAGAGAGTGAGT	hci-miR156a
18	rsi-MIR156-9	MIR156	TGACAGAAGAGAGTGAGCACA	hvu-miR156b
19	rsi-MIR156-10	MIR156	TTGACAGAAGAGAGAGAGCAC	mes-miR156k
20	rsi-MIR156-11	MIR156	TGCTCACTCTCTATCTGTCACG	mtr-miR156b-3p
21	rsi-MIR156-12	MIR156	TGCTCACTTCTCTTCTGTCAT	mtr-miR156i-3p
22	rsi-MIR156-13	MIR156	GCTCTCTATGCTTTTGTCATCA	stu-miR156d-3p
23	rsi-MIR156-14	MIR156	CTGACAGAAGAGAGTGAGC	stu-miR156f-5p
24	rsi-MIR156-15	MIR156	GCTCACTTCTCTTCTGTCAGT	zma-miR156a-3p
25	rsi-MIR156-16	MIR156	TCACGCTCTTTCGCCATC	zma-miR156h-3p
26	rsi-MIR156-17	MIR156	GCTCACTGCTCTATCTGTCATC	zma-miR156i-3p
27	rsi-MIR158-1	MIR158	TCCCAAATGTAGACAAAGCA	aly-miR158a-3p
28	rsi-MIR158-2	MIR158	CTTTGTCTACAATTTTGGAAA	aly-miR158a-5p
29	rsi-MIR158-3	MIR158	TCCCAAATGTAGACAAAGC	aly-miR158b-3p
30	rsi-MIR158-4	MIR158	CCCCAAATGTAGACAAAGCA	ath-miR158b
31	rsi-MIR158-5	MIR158	CCAAATGTAGACAAAGCA	bra-miR158-3p
32	rsi-MIR159-1	MIR159	GAGCTCCTTGAAGTTCAATGG	aly-miR159b-5p
33	rsi-MIR159-2	MIR159	TTTGGACTGAAGGGAGCTCTA	aqc-miR159
34	rsi-MIR159-3	MIR159	CTTGGATTGAAGGGAGCTCT	bdi-miR159a-3p
35	rsi-MIR159-4	MIR159	TTTGGATTGAAGGGAGCTCTG	bdi-miR159b-3p.1
36	rsi-MIR159-5	MIR159	GATTGGACTGAAGGGAGCTCC	cpa-miR319
37	rsi-MIR159-6	MIR159	GAGCTCCTTGAAGTCCAATT	gma-miR159e-5p
38	rsi-MIR159-7	MIR159	TGGACTGAAGGGAGCTCCTTC	gma-miR319q
39	rsi-MIR159-8	MIR159	TTTGGATTGAAGGGAGCTCTC	lus-miR159b
40	rsi-MIR159-9	MIR159	ATTCCTTCTCCTTTCTTT	mdm-miR159c
41	rsi-MIR159-10	MIR159	CTTGGACTGAAGGGAGCTCCT	mes-miR319h
42	rsi-MIR159-11	MIR159	CTTGGATTGAAGGGAGCTCTA	osa-miR159f
43	rsi-MIR159-12	MIR159	TTTGGTTTGAAGGGAGCTCTA	pde-miR159
44	rsi-MIR159-13	MIR159	TAGCTGCCGACTCATTCATCCA	ppe-miR319b
45	rsi-MIR159-14	MIR159	TTGGACTGAAGGGAGCTCCTT	sly-miR319c-3p
46	rsi-MIR159-15	MIR159	TTTGGATTGAAAGGAGCTCTA	sof-miR159e
47	rsi-MIR159-16	MIR159	TTTGGAGTGAAGGGAGCTCTA	zma-miR159i-3p
48	rsi-MIR160-1	MIR160	CGTACAAGGAGTCAAGCATGA	ath-miR160c-3p
49	rsi-MIR160-2	MIR160	GCGTATGAGGAGCCATGCATG	cpa-miR160f-3p
50	rsi-MIR160-3	MIR160	ATGCCTGGCTCCCTGTATGCCATT	mes-miR160h
51	rsi-MIR160-4	MIR160	GCATGAGGGGAGTCAAGCAGG	ptc-miR160e-3p
52	rsi-MIR161-1	MIR161	GTCACTTTCACTGCATTAATC	aly-miR161-3p.2
53	rsi-MIR161-2	MIR161	TTGAAAGTGACTACATCGGGG	aly-miR161-5p.1
54	rsi-MIR161-3	MIR161	TGAAAGTGACTACATCGGGGT	ath-miR161.1
55	rsi-MIR162_1-1	MIR162_1	TCGATAAACCTGTGCATCCAG	bna-miR162a
56	rsi-MIR162_1-2	MIR162_1	TTGATAAACCTCTGCATCCAG	cln-miR162
57	rsi-MIR162_1-3	MIR162_1	TGGACGCAGCGGTTCATCGATC	csi-miR162-5p
58	rsi-MIR163-1	MIR163	TTGAAGAGGACTTGGAACTTCGAT	ath-miR163
59	rsi-MIR164-1	MIR164	CACGTACTCCCCTTCTCCAAC	aly-miR164a-3p
60	rsi-MIR164-2	MIR164	TCATGTGCCCATCTTCACCAT	aly-miR164b-3p
61	rsi-MIR164-3	MIR164	TGGAGAAGCAGGGCACGTGCT	ata-miR164a-5p
62	rsi-MIR164-4	MIR164	CACGTGTTCTACTACTCCAAC	bra-miR164c-3p
63	rsi-MIR164-5	MIR164	TGGAGAAGCAGGGCACGTGCG	bra-miR164c-5p
64	rsi-MIR164-6	MIR164	CACGTGCTCCCCTCCTCCAAC	bra-miR164e-3p
65	rsi-MIR164-7	MIR164	TGGAGAAGCAGGGCACGTGCAA	bra-miR164e-5p
66	rsi-MIR164-8	MIR164	TGGAGAAGCAGGGTACGTGCA	cca-miR164
67	rsi-MIR164-9	MIR164	CTGGGAGGCAGGGACATG	cme-miR164b
68	rsi-MIR164-10	MIR164	CGTGTTCTCCTTCGTCCA	sly-miR164b-3p
69	rsi-MIR164-11	MIR164	CATGTGCTCTTGCTCTCCAGC	stu-miR164-3p
70	rsi-MIR164-12	MIR164	TGGAGAAGCAGGACACGTGC	zma-miR164e-5p
71	rsi-MIR164-13	MIR164	CACGTGCTCCCCTTCTCCACC	zma-miR164g-3p
72	rsi-MIR164-14	MIR164	CATGTGCCCCCTTCTCCATC	zma-miR164h-3p
73	rsi-MIR164-15	MIR164	TGGAGAAGCAGGGCACGTGT	zma-miR164h-5p
74	rsi-MIR164_2-1	MIR164_2	TGGAGAAGCAGGGCACTTGCA	far-miR164b
75	rsi-MIR164_3-1	MIR164_3	TTGGAGAAGGGGAGCACG	cpa-miR164e
76	rsi-MIR166-1	MIR166	GAATGTTGTCTGGATCGAGGA	aly-miR165a-5p
77	rsi-MIR166-2	MIR166	TCGGACCAGGCTTCATTCCT	ata-miR166c-3p
78	rsi-MIR166-3	MIR166	GGAATGTTGTCTGGCTCGGGG	ata-miR166d-5p
79	rsi-MIR166-4	MIR166	TCGGACCAGGCTTCAATCCCC	ata-miR5168-3p
80	rsi-MIR166-5	MIR166	GGAATGTTGTCTGGATCGAGG	ath-miR165a-5p
81	rsi-MIR166-6	MIR166	CTCGGACCAGGCTTCATTCCC	bdi-miR166e-3p
82	rsi-MIR166-7	MIR166	TGTGGTGATCTGGAGCAG	bdi-miR166g-3p
83	rsi-MIR166-8	MIR166	TCGGACCAGGCTTCATTCTCC	cme-miR166i
84	rsi-MIR166-9	MIR166	TCGGACCAGGCTTCATTCCCG	cpa-miR166d
85	rsi-MIR166-10	MIR166	TCGGACCAGGCTTCATTCCCTT	crt-miR166b
86	rsi-MIR166-11	MIR166	GGAATGTTGTATGGCTCGAGG	csi-miR166b-5p
87	rsi-MIR166-12	MIR166	GGGATGTTGTCTGGTTCGAGA	csi-miR166c-5p
88	rsi-MIR166-13	MIR166	TCGGACCAGGCTTCATTCCCCC	lus-miR166k
89	rsi-MIR166-14	MIR166	TTGGACCAGGCTTCATTCCCC	mes-miR166i
90	rsi-MIR166-15	MIR166	TCGGACCAGGCTTCATTCCTA	mtr-miR166b
91	rsi-MIR166-16	MIR166	TCGGGCCAGGCTTCACTCCCC	mtr-miR166d
92	rsi-MIR166-17	MIR166	GGAATGTTGGCTGGCTCGAGG	mtr-miR166e-5p
93	rsi-MIR166-18	MIR166	TCGAACCAGGCTTCATTCCCC	osa-miR166e-3p
94	rsi-MIR166-19	MIR166	TCGGATCAGGCTTCATTCCTC	osa-miR166i-3p
95	rsi-MIR166-20	MIR166	TCCGGACCAGGCTTCATTCC	ppt-miR166l
96	rsi-MIR166-21	MIR166	TCGGACCAGGCATCATTCCTC	ppt-miR166m
97	rsi-MIR166-22	MIR166	TCGGACCAGGCTCCATTCCTC	ptc-miR166p
98	rsi-MIR166-23	MIR166	TCGGACCAGGCTTCATTCCTC	sly-miR166c-3p
99	rsi-MIR166-24	MIR166	GGGATGTTGGCTGGCTCGA	sly-miR166c-5p
100	rsi-MIR167_1-1	MIR167_1	AGATCATGTGGTAGTTTCACC	ahy-miR167-3p
101	rsi-MIR167_1-2	MIR167_1	AGGTCATCCTGCAGCTTCAGT	aly-miR167d-3p
102	rsi-MIR167_1-3	MIR167_1	TGAAGCTGCCAGCATGATCTAA	bna-miR167b
103	rsi-MIR167_1-4	MIR167_1	TGAAGCTGCCAGCATGATCTT	cpa-miR167c
104	rsi-MIR167_1-5	MIR167_1	AAGCTGCCAAATAGATCTG	ptc-miR167h-5p
105	rsi-MIR167_1-6	MIR167_1	TAAAGCTGCCAGCATGATCTA	sly-miR167b-5p
106	rsi-MIR167_1-7	MIR167_1	GATCTGGGCAGCATCACCA	stu-miR167b-3p
107	rsi-MIR167_2-1	MIR167_2	TAAGCTGCCAGCATGATCT	aly-miR167c-5p
108	rsi-MIR167_2-2	MIR167_2	GTCATGCTGGTAGTTTCACC	ath-miR167c-3p
109	rsi-MIR168-1	MIR168	ATCAGTTGATGCAAGGCGGG	aau-miR168
110	rsi-MIR168-2	MIR168	CCCGTCTTGTATCAACTGAAT	aly-miR168b-3p
111	rsi-MIR168-3	MIR168	TCGCTTGGTGCATTCGGGAC	ata-miR168-5p
112	rsi-MIR168-4	MIR168	TCGCTTGGTGCAGGTCGAGAC	bna-miR168b
113	rsi-MIR168-5	MIR168	TCGCTTGGTGCAGGTCGGGAC	bra-miR168c-5p
114	rsi-MIR168-6	MIR168	CCTGCCTTGCATCAACTGAAT	sly-miR168a-3p
115	rsi-MIR168-7	MIR168	CCCGCCTTGCATCAAGTGAAT	zma-miR168b-3p
116	rsi-MIR169_1-1	MIR169_1	TAGCCAAGGATGATTTGCCTG	ata-miR169a-5p
117	rsi-MIR169_1-2	MIR169_1	TAGCCAAGGATGATTTGCCTGC	mdm-miR169b
118	rsi-MIR169_1-3	MIR169_1	GGCGTCATCCTTTGGCTATC	ptc-miR169u-3p
119	rsi-MIR169_1-4	MIR169_1	GCTAAGAATGACTTGCCTG	tcc-miR169f
120	rsi-MIR169_1-5	MIR169_1	GGCAGGTCATCTTGGCTA	zma-miR169o-3p
121	rsi-MIR169_2-1	MIR169_2	CAGCCAAGGATGATTTGCCGG	ghr-miR169b
122	rsi-MIR169_2-2	MIR169_2	AGCATTCCTTGGTTCTCC	ptc-miR169n-3p
123	rsi-MIR171_1-1	MIR171_1	AGATATTAGTGCGGTTCAATT	aly-miR171b-5p
124	rsi-MIR171_1-2	MIR171_1	AAATGAACCGGCCAACATC	aqc-miR171e
125	rsi-MIR171_1-3	MIR171_1	TTGAGCCGTGCCAATATCACA	atr-miR171b
126	rsi-MIR171_1-4	MIR171_1	TTGAGCCGTTCCAATATCACT	cme-miR171i
127	rsi-MIR171_1-5	MIR171_1	ATATGTGGACGGTTCAATC	gma-miR171o-5p
128	rsi-MIR171_1-6	MIR171_1	TTGAGCCGTGCCAATATTT	mtr-miR171c
129	rsi-MIR171_1-7	MIR171_1	TTGGTGCGGTTCAATAAGA	nta-miR171a
130	rsi-MIR171_1-8	MIR171_1	GGATATTGGTGCGGTTCAATA	osa-miR171c-5p
131	rsi-MIR171_1-9	MIR171_1	TTGAGCCGCGCCAATATCACA	ppt-miR171b
132	rsi-MIR171_1-10	MIR171_1	TTGAGCCGCGTCAATATCTCT	sly-miR171e
133	rsi-MIR171_1-11	MIR171_1	TTGAGCCGTGCCAATATCACT	smo-miR171a
134	rsi-MIR171_1-12	MIR171_1	TTGAGTCGTGCCAATATCATG	smo-miR171c
135	rsi-MIR171_1-13	MIR171_1	TGATTGAGCCGTGTCAATATC	stu-miR171c-3p
136	rsi-MIR171_1-14	MIR171_1	AGATATTGGTGCGGTTCAATT	stu-miR171d-5p
137	rsi-MIR171_1-15	MIR171_1	TGACTGAGCCGTGCCAATATC	zma-miR171c-3p
138	rsi-MIR171_1-16	MIR171_1	TTGGACGGTTCAAATCAAA	zma-miR171i-5p
139	rsi-MIR172-1	MIR172	GCAGCACCATTAAGATTCA	aly-miR172e-5p
140	rsi-MIR172-2	MIR172	GCAGCACCATTAAGATTCACA	bra-miR172b-5p
141	rsi-MIR172-3	MIR172	GGGAATCTTGATGATGCTGCA	cpa-miR172b
142	rsi-MIR172-4	MIR172	AATTTTGATGATCTGAGC	gma-miR172e
143	rsi-MIR172-5	MIR172	AGAATCCTGATGATGCTGCAT	tcc-miR172d
144	rsi-MIR173-1	MIR173	GTGATTCTCTGTGTAAGCGA	ath-miR173-3p
145	rsi-MIR1863-1	MIR1863	TAGCTCTGATACCATGTTAA	osa-miR1863b
146	rsi-MIR1886-1	MIR1886	TATGGACGTGAGTGAAATCAG	stu-miR1886f
147	rsi-MIR2111-1	MIR2111	TAATCTGCATCCTGAGGTTTA	ppe-miR2111d
148	rsi-MIR2600-1	MIR2600	ATTGTGGCTTTGATCGGT	mtr-miR2600d
149	rsi-MIR2659-1	MIR2659	ATGTGGTGCACTTGGTAAG	mtr-miR2659k
150	rsi-MIR2673-1	MIR2673	CTCTTCCTCTTCCTCCTCC	mtr-miR2673b
151	rsi-MIR319-1	MIR319	TTGGACTGAAGGGAGCTCCTTC	gma-miR319l
152	rsi-MIR319-2	MIR319	TTGGACTGAAGGGAGCTCCCA	mtr-miR319c-3p
153	rsi-MIR319-3	MIR319	TTGGGCTGAAGGGAGCTCCC	ptc-miR319i
154	rsi-MIR3434-1	MIR3434	ACTTGGCTGATTCTATTATT	ath-miR3434-5p
155	rsi-MIR3630-1	MIR3630	TTCGGGAATCTCTCTGATGCAC	vvi-miR3630-3p
156	rsi-MIR390-1	MIR390	CGCTATCCATCCTGAGTTCCA	aly-miR390b-3p
157	rsi-MIR390-2	MIR390	GAGCTCAGGAGGGATAGCGCC	ppt-miR390c-5p
158	rsi-MIR390-3	MIR390	AAGCTCAGGAGGGATAGCACC	sly-miR390a-5p
159	rsi-MIR393-1	MIR393	ATCATGCGATCTCTTTGGATT	aly-miR393b-3p
160	rsi-MIR3932-1	MIR3932	TTTGACGTGCTCGATCTGCTC	ath-miR3932b-5p
161	rsi-MIR395-1	MIR395	CTGAAGTGTTTGGGGGAACTTT	gma-miR395g
162	rsi-MIR395-2	MIR395	CTGAAGTATTTGGGGGAACTC	mtr-miR395b
163	rsi-MIR395-3	MIR395	CTGAAGCGTTTGGGGGAACTC	mtr-miR395k
164	rsi-MIR395-4	MIR395	CTGAAGTGCTTGGGGGAACTC	sbi-miR395l
165	rsi-MIR395-5	MIR395	CTGAAGTGTTTGGGGGAACTCC	sly-miR395b
166	rsi-MIR395-6	MIR395	GTGAAGTGTTTGGGGGAACTC	tae-miR395a
167	rsi-MIR396-1	MIR396	TTCAAGAAAGCTGTGGGAAG	ata-miR396c-3p
168	rsi-MIR396-2	MIR396	CTCCACGGCTTTCTTGAACTT	atr-miR396d
169	rsi-MIR396-3	MIR396	GCTCAAGAAAGCTGTGGGAAA	bra-miR396-3p
170	rsi-MIR396-4	MIR396	GTTCAAGAAAGCTGTGGGAAG	cca-miR396a-3p
171	rsi-MIR396-5	MIR396	TTCAAGAAAGCTGTGGGA	cca-miR396c
172	rsi-MIR396-6	MIR396	TTCAAGAAAGCTGTGGAA	csi-miR396a-3p
173	rsi-MIR396-7	MIR396	TTCCACAGCTTTCTTGAACTGT	gma-miR396e
174	rsi-MIR396-8	MIR396	TTCCACAGCTTTCTTGAACAG	mdm-miR396a
175	rsi-MIR396-9	MIR396	TTCCACAGCTTTCTTGAACTA	pab-miR396a-5p
176	rsi-MIR396-10	MIR396	TTCCACAGCTTTCTTGAACGT	ppe-miR396a
177	rsi-MIR396-11	MIR396	TTCCACGGCTTTCTTGAACC	smo-miR396
178	rsi-MIR396-12	MIR396	TCCAAGAAAGCTGTGGGAAG	stu-miR396-3p
179	rsi-MIR396-13	MIR396	TTCAAGAAAGCCGTGGGAAG	zma-miR396e-3p
180	rsi-MIR396-14	MIR396	TTCAAGAAAGCTGGGAAG	zma-miR396g-3p
181	rsi-MIR397-1	MIR397	TCATTGAGTGCAGCGTTGG	atr-miR397b
182	rsi-MIR397-2	MIR397	ATTGAGTGCAGCGTTGATGAT	stu-miR397-5p
183	rsi-MIR398-1	MIR398	TGTGTTCTCAGGTCGCCCCCG	ata-miR398g-3p
184	rsi-MIR398-2	MIR398	AAGGAGTGGCATGTGAACACA	ath-miR398a-5p
185	rsi-MIR398-3	MIR398	GGGTTGATATGAGAACACACG	ath-miR398c-5p
186	rsi-MIR398-4	MIR398	TGTGTTCCCAGGTCGCCCCTG	atr-miR398
187	rsi-MIR398-5	MIR398	TGTGTTCTCAGGTCACCCCTG	bra-miR398-3p
188	rsi-MIR398-6	MIR398	TGTGTTCTCAGGTCACCCCTT	cme-miR398b
189	rsi-MIR398-7	MIR398	AGTGGATCTCGAACACAAGG	gma-miR398b-5p
190	rsi-MIR398-8	MIR398	GGAGTGACCTGAGATCACATG	hbr-miR398
191	rsi-MIR398-9	MIR398	TGTGTTCTCAGGTCACCCCTC	lus-miR398e
192	rsi-MIR398-10	MIR398	GGTGTTCTCAGGTCGCCCCTG	lus-miR398f
193	rsi-MIR398-11	MIR398	GGAGTGACACTGAGAACACT	mtr-miR398a-5p
194	rsi-MIR398-12	MIR398	CGTGTTCTCAGGTCGCCCCTG	ppe-miR398b
195	rsi-MIR399-1	MIR399	TGCCAAAGGAGAATTGCCCTG	ata-miR399a-3p
196	rsi-MIR399-2	MIR399	TGCCAAAGGAGATTTGCCCCG	cme-miR399a
197	rsi-MIR399-3	MIR399	AGTGCAGTCCTCCTTTGGC	csi-miR399c-5p
198	rsi-MIR399-4	MIR399	CTGCCAAAGGAGATTTGCTCG	ppe-miR399n
199	rsi-MIR399-5	MIR399	TGCCAAAGGAGAGTTGCCCTA	stu-miR399i-3p
200	rsi-MIR403-1	MIR403	TGTTTTGTGCGTGAATCTAAT	bra-miR403-5p
201	rsi-MIR403-2	MIR403	TTAGATTCACGCACAAACTTA	gma-miR403b
202	rsi-MIR408-1	MIR408	CAGGGAACAAGCAGAGCATG	aly-miR408-5p
203	rsi-MIR408-2	MIR408	TGCACTGCCTCTTCCCTGC	ata-miR408-3p
204	rsi-MIR408-3	MIR408	ACAGGGAACAAGCAGAGCATG	ath-miR408-5p
205	rsi-MIR408-4	MIR408	CAGGGAGTGGGCAGAGCATGG	bdi-miR408-5p
206	rsi-MIR408-5	MIR408	CTGCACTGCCTCTTCCCTGGC	cpa-miR408
207	rsi-MIR408-6	MIR408	ACAGGGAAGAGGTAGAGCATG	mdm-miR408d
208	rsi-MIR408-7	MIR408	CTGCACTGACTCTTCCCTGGC	sof-miR408e
209	rsi-MIR408-8	MIR408	TGCACAGCCTCTTCCCTGGC	stu-miR408a-3p
210	rsi-MIR408-9	MIR408	ACGGGGACGAGACAGAGCATG	stu-miR408b-5p
211	rsi-MIR4352-1	MIR4352	CTGAAGGATGATGTGAAGTGC	gma-miR5377
212	rsi-MIR4372-1	MIR4372	TGACGGTAAACGGTTGACAA	gma-miR4381
213	rsi-MIR4374-1	MIR4374	TAGAGATTTAGACGTTGC	gma-miR4344
214	rsi-MIR4387-1	MIR4387	AACAGGACGTGATGAGTG	gma-miR4387a
215	rsi-MIR4387-2	MIR4387	TGCTGACGTGACCTCCGT	gma-miR4387c
216	rsi-MIR447-1	MIR447	TATGGAAGAAATTGTAGTATT	ath-miR447a.2-3p
217	rsi-MIR447-2	MIR447	TTGGGGACGAGATGTTTTGTTG	ath-miR447b
218	rsi-MIR474-1	MIR474	AGTTTTGGAGTTTGGCTG	ptc-miR474b
219	rsi-MIR478-1	MIR478	TAAGCGTGTCTCCATTTTT	ptc-miR478n
220	rsi-MIR482-1	MIR482	TTTTTCCTACTCCGCCCATACC	aly-miR472-3p
221	rsi-MIR482-2	MIR482	TCTTGCCTCTCCCCATGC	ghr-miR482b
222	rsi-MIR482-3	MIR482	AGAATTGTGGGATGGGCT	gma-miR482a-5p
223	rsi-MIR482-4	MIR482	TGTGGAAGGGCTGAATGG	gma-miR482c-5p
224	rsi-MIR482-5	MIR482	TCTTCCCTACACCTCCCATACC	gma-miR482d-3p
225	rsi-MIR482-6	MIR482	TTCCCAAGACCGCCCATTCCTA	mdm-miR482a-3p
226	rsi-MIR482-7	MIR482	TCTTTCCTATCCCTCCCATTCC	mdm-miR482b
227	rsi-MIR482-8	MIR482	TCTTCCCTACTCCTCCCA	pab-miR482a
228	rsi-MIR482-9	MIR482	TCTTTCCTACTCCTCCCATTCC	pde-miR482a
229	rsi-MIR482-10	MIR482	TTCCCAAGACCGCCCATTCCAA	ppe-miR482c-3p
230	rsi-MIR482-11	MIR482	GGAATGGGCTGTTTGGGATG	ppe-miR482c-5p
231	rsi-MIR482-12	MIR482	TCTTTCCTACTCCACCCATTCC	ppe-miR482f
232	rsi-MIR482-13	MIR482	GAGGGGTGGGAGGAAAAG	sly-miR482d-5p
233	rsi-MIR482-14	MIR482	CTTCCAATTCCGCCCATTCCTA	vun-miR482
234	rsi-MIR482-15	MIR482	TATACCACCCTTCCACTA	vvi-miR3633a-3p
235	rsi-MIR5020-1	MIR5020	ATGGCATGAAAGAAGGTGAGA	ath-miR5020b
236	rsi-MIR5067-1	MIR5067	AATTTTATGGGACGGAGAGAG	bdi-miR5174d-3p
237	rsi-MIR5067-2	MIR5067	ATTTTGGAACGGAGGGAGT	bdi-miR5174e-3p.2
238	rsi-MIR5067-3	MIR5067	ATACTCCCTCTGTCCTAAA	bdi-miR5174e-5p.2
239	rsi-MIR5067-4	MIR5067	TATGTGCTCAGTTTTGAAC	bdi-miR5180a
240	rsi-MIR5067-5	MIR5067	GCAATTTTTTGGACGGAG	hvu-miR5049c
241	rsi-MIR5067-6	MIR5067	GATTAATATGGTCGGGGG	hvu-miR5049f
242	rsi-MIR5067-7	MIR5067	ATGGACGGAGGGAGTACT	tae-miR5049-3p
243	rsi-MIR5163-1	MIR5163	GATATTTCGTTCTGTGGA	bdi-miR5163b-3p
244	rsi-MIR5225-1	MIR5225	CTGTCGCAGGAGAGATGACGC	gma-miR5225
245	rsi-MIR5225-2	MIR5225	TCTGTCGCAGGAGAGATGAC	mtr-miR5225a
246	rsi-MIR5269-1	MIR5269	AAGGGTGGACTTACATTGAT	mtr-miR5269b
247	rsi-MIR5286-1	MIR5286	CAAACTGGAGAAGGGACC	mtr-miR5286b
248	rsi-MIR5291-1	MIR5291	TTGATGGATGGATTGATGGA	mtr-miR5291c
249	rsi-MIR5292-1	MIR5292	TTCAGTGTAGCAACAAGGAG	mtr-miR5292b
250	rsi-MIR5298-1	MIR5298	TGGATGTGATTGAAGATG	mtr-miR5298a
251	rsi-MIR5298-2	MIR5298	TGGAGATGATAGACGATG	mtr-miR5298d
252	rsi-MIR530-1	MIR530	TGCATTTGCACCTGCACCTAT	bdi-miR530b
253	rsi-MIR530-2	MIR530	TGCATTTGCACCTGCACCTTA	mes-miR530b
254	rsi-MIR5303-1	MIR5303	AAAATGTGGTGGATCGTGT	nta-miR5303b
255	rsi-MIR5303-2	MIR5303	TGGAGATTGAGACGGGTG	stu-miR5303e
256	rsi-MIR533-1	MIR533	AGATGTCCAGGCTGTGAG	ppt-miR533b-5p
257	rsi-MIR535-1	MIR535	TGACAAGGAGAGAGAGCACGC	mdm-miR535c
258	rsi-MIR535-2	MIR535	TGACGACGAGAGAGAGCACGC	ppe-miR535b
259	rsi-MIR5387-1	MIR5387	ATAACCGAAGGTCTAAAGGATC	sbi-miR5387a
260	rsi-MIR5568-1	MIR5568	TATGTATCTAGAGAGCTA	sbi-miR5568b-3p
261	rsi-MIR5635-1	MIR5635	AAGGAGTGTGTAACGGTG	ath-miR5635c
262	rsi-MIR5638-1	MIR5638	CAGTGGATCGTGGTGGGCT	ath-miR5638b
263	rsi-MIR5642-1	MIR5642	TCTCGCGCTTGTACGGCTTTG	ath-miR5642b
264	rsi-MIR5643-1	MIR5643	AGGCTTTTAAGATCTGGTTGC	ath-miR5643b
265	rsi-MIR6020-1	MIR6020	AGATACCATCAAACATTT	nta-miR6020a-3p
266	rsi-MIR6151-1	MIR6151	AGTGTGGGGATTGGATTGA	nta-miR6151f
267	rsi-MIR6267-1	MIR6267	ATTAGTAGGGCGGTAAACAA	ppe-miR6267b
268	rsi-MIR7484-1	MIR7484	GTATACTGATCAAAGGCA	ghr-miR7484b
269	rsi-MIR7486-1	MIR7486	CGACTTGTCTGACGTGGA	gra-miR7486e
270	rsi-MIR7486-2	MIR7486	AGCAACTCGCCGACGGGA	gra-miR7486h
271	rsi-MIR7494-1	MIR7494	GAGAGGGAGAGAGAAGAGA	gra-miR7494b
272	rsi-MIR7717-1	MIR7717	TTAGTTGAGAGAAATAGAG	bdi-miR7717c-3p
273	rsi-MIR7725-1	MIR7725	AAATAAAGGGACGAGACG	bdi-miR7725b-3p.2
274	rsi-MIR7729-1	MIR7729	CTGGTGGTGGTTGGGGAG	bdi-miR7729b-3p
275	rsi-MIR7729-2	MIR7729	AGTTTTCTGGCCATGTAG	bdi-miR7729b-5p
276	rsi-MIR773-1	MIR773	TTTGCTTCCAGCTTTTGTCTCC	ath-miR773a
277	rsi-MIR7784-1	MIR7784	ACATGAACTTAAAGACGC	bdi-miR7784b-5p
278	rsi-MIR781-1	MIR781	TTAGAGTTTTCTGGATACTTA	ath-miR781b
279	rsi-MIR7997-1	MIR7997	ATTGCTCGGATCTTAAAAAA	stu-miR7997c
280	rsi-MIR818-1	MIR818	TTAAATTGGGACGGAGAGAGT	mtr-miR5205b
281	rsi-MIR818-2	MIR818	TTTGGAACGGAGGGAGTATT	osa-miR1439
282	rsi-MIR818-3	MIR818	ATATTATGGGACGGAGGG	tae-miR1130b-3p
283	rsi-MIR822-1	MIR822	TGTGCAAATGCTTTCTACAGGA	ath-miR822-3p
284	rsi-MIR822-2	MIR822	TGCGGGAAGCATTTGCACATG	ath-miR822-5p
285	rsi-MIR823-1	MIR823	TGGGTGGTGATCATATAAGAT	ath-miR823
286	rsi-MIR824-1	MIR824	CCTTCTCATCGATGGTCTAGA	aly-miR824-3p
287	rsi-MIR824-2	MIR824	TAGACCATTTGTGAGAAGGGA	aly-miR824-5p
288	rsi-MIR825-1	MIR825	TTCTCAAGAAGGTGCATGAAC	ath-miR825
289	rsi-MIR829-1	MIR829	ACTTTGAAGCTTTGATTTGAA	ath-miR829-5p
290	rsi-MIR833-1	MIR833	TAGACCGAGTACAACAAACA	aly-miR833-3p
291	rsi-MIR838-1	MIR838	TTTTCTTCTACTTCTTGCACA	ath-miR838
292	rsi-MIR840-1	MIR840	TTGTTTAGGTCCCTTAGTTTCT	aly-miR840-3p
293	rsi-MIR840-2	MIR840	ACACTGAAGGACCTAAACTAAC	ath-miR840-5p
294	rsi-MIR845_1-1	MIR845_1	TCGATTGCTGTCAGAGCCACG	aly-miR845a-5p
295	rsi-MIR846-1	MIR846	TTGAATTGAAGTGCTTGAATT	aly-miR846-3p
296	rsi-MIR846-2	MIR846	TTCAGGGACTTCTATTCAGA	aly-miR846-5p
297	rsi-MIR846-3	MIR846	TTCAAGGACTTCTATTCAGA	ath-miR846-5p
298	rsi-MIR848-1	MIR848	TGACATGGGACTGCCTAAGCTA	ath-miR848
299	rsi-MIR8562-1	MIR8562	TCGGATCATCGAAATTTG	atr-miR8562b
300	rsi-MIR860-1	MIR860	ATGTAGTCCTATCTTTGAAG	bra-miR860-5p
301	rsi-MIR861-1	MIR861	GATGGATATGTCTTCAAGGAC	ath-miR861-3p
302	rsi-MIR8654-1	MIR8654	AAGGTAGTCTTTGATGGAGAA	gra-miR8654c
303	rsi-MIR8674-1	MIR8674	AACGGATCAGGTGATGTGGCA	gra-miR8674c
304	rsi-MIR869-1	MIR869	TCTGGTGTTGAGATAGTTGAC	ath-miR869.2
305	rsi-MIR8757-1	MIR8757	CCGACTTGGACACGCATA	gra-miR8757a
306	rsi-MIR8771-1	MIR8771	CAAAACACATTTGGACTG	gra-miR8771e
307	rsi-MIR951-1	MIR951	TGTTCTTGACGTCTGGACCACG	pab-miR951
308	rsi-undef-1	undef	ATACTTGAGGCTTTAGATG	ahy-miR3509-5p
309	rsi-undef-2	undef	TGCCTGTGAGATTGAGAG	aly-miR3443-3p
310	rsi-undef-3	undef	AACCATCCCTTCCAAACT	aly-miR3445-5p.1
311	rsi-undef-4	undef	ATCCCCACTGTGTCCCCC	aof-miR12138
312	rsi-undef-5	undef	TTGGCAGCGGTGTCGAGC	aof-miR12140
313	rsi-undef-6	undef	TGACAGAAGAGAGTGAGCAC	aof-miR156a
314	rsi-undef-7	undef	TTGACAGAAGATAGAGAGCAC	aof-miR156b
315	rsi-undef-8	undef	TGACAGAAGAGAGAGAGCAC	aof-miR156c
316	rsi-undef-9	undef	TTTGGATTGAAGGGAGCTCTA	aof-miR159
317	rsi-undef-10	undef	TGCCTGGCTCCCTGAATGCCA	aof-miR160a
318	rsi-undef-11	undef	TGCCTGGCTCCCTGTATGCCA	aof-miR160c
319	rsi-undef-12	undef	TGGAGAAGCAGGGCACGTGCA	aof-miR164
320	rsi-undef-13	undef	TCTCGGACCAGGCTTCATTCC	aof-miR166a
321	rsi-undef-14	undef	TCGGACCAGGCTTCATTCT	aof-miR166b
322	rsi-undef-15	undef	TCGGACCAGGCTTCATCCCCC	aof-miR166c
323	rsi-undef-16	undef	TCGGACCAGGCTTCATTCCCC	aof-miR166d
324	rsi-undef-17	undef	TGAAGCTGCCAGCATGATCTA	aof-miR167a
325	rsi-undef-18	undef	TGAAGCTGCCAGCATGATCTGA	aof-miR167b
326	rsi-undef-19	undef	TGAAGCTGCCAGCATGATC	aof-miR167c
327	rsi-undef-20	undef	TCGCTTGGTGCAGGTCGGGA	aof-miR168a
328	rsi-undef-21	undef	TCGCTTGGTGCAGGTCGGG	aof-miR168b
329	rsi-undef-22	undef	TGATTGAGCCGTGCCAATATC	aof-miR171a
330	rsi-undef-23	undef	TTGAGCCGCGCCAATATCACT	aof-miR171b
331	rsi-undef-24	undef	TTGAGCCGCGTCAATATCTCC	aof-miR171c
332	rsi-undef-25	undef	AGAATCTTGATGATGCTGCAT	aof-miR172
333	rsi-undef-26	undef	TTTGTTTCCTCCAAATCG	aof-miR2275c
334	rsi-undef-27	undef	TTGGACTGAAGGGAGCTCCCT	aof-miR319a
335	rsi-undef-28	undef	TTGGACTGAAGGGAGCTC	aof-miR319b
336	rsi-undef-29	undef	AAGCTCAGGAGGGATAGCGCC	aof-miR390
337	rsi-undef-30	undef	TCCAAAGGGATCGCATTGATTT	aof-miR393a
338	rsi-undef-31	undef	TCCAAAGGGATCGCATTGATC	aof-miR393b
339	rsi-undef-32	undef	TTGGCATTCTGTCCACCTCC	aof-miR394
340	rsi-undef-33	undef	TGAAGTGTTTGGGGGAACTC	aof-miR395a
341	rsi-undef-34	undef	TTCCACGGCTTTCTTGAACT	aof-miR396a
342	rsi-undef-35	undef	TTCCACAGCTTTCTTGAACT	aof-miR396b
343	rsi-undef-36	undef	TGTGTTCTCAGGTCGCCCCTG	aof-miR398
344	rsi-undef-37	undef	TGCCAAAGGAGAGTTGCCCTG	aof-miR399a
345	rsi-undef-38	undef	TGCACTGCCTCTTCCCTGGC	aof-miR408
346	rsi-undef-39	undef	CCAAAACCGCCCATTCCGA	aof-miR482b
347	rsi-undef-40	undef	CGAAACCTGGCTCTGATACCA	aof-miR5139a
348	rsi-undef-41	undef	ATGAACCTGGCTCTGATACC	aof-miR5139b
349	rsi-undef-42	undef	TGACTACGAGAGAGAGCACGC	aof-miR535
350	rsi-undef-43	undef	CGTGCACGCTGTTGGGTC	aof-miR536
351	rsi-undef-44	undef	GTAACCTGGCTCCTGAACC	aof-miR8155
352	rsi-undef-45	undef	TGAGATGAAATCTTTGATTGG	ath-miR1886.2
353	rsi-undef-46	undef	AGAAGAAGAAGAAGAAAC	ath-miR5021
354	rsi-undef-47	undef	CCGTATCTTGGCCTTGTCATT	ath-miR5024-3p
355	rsi-undef-48	undef	ACTCATAAGATCGTGACACGT	ath-miR5026
356	rsi-undef-49	undef	TTGGATTTTATAGTTGGA	ath-miR5632-3p
357	rsi-undef-50	undef	ATGATCTCAGAAAACAGG	ath-miR5633
358	rsi-undef-51	undef	TTGTGCGGTTCAAATAGTAAC	ath-miR5651
359	rsi-undef-52	undef	TTGAATGTGAATGAATCGGGC	ath-miR5652
360	rsi-undef-53	undef	TGGAAGATGCTTTGGGATTTATT	ath-miR5654-3p
361	rsi-undef-54	undef	ATGACGATGATGATGATG	ath-miR5658
362	rsi-undef-55	undef	AGCTAAGGATTTGCATTCTC	ath-miR5663-5p
363	rsi-undef-56	undef	TGACATCCAGATAGAAGCTTTG	ath-miR5996
364	rsi-undef-57	undef	TTCGATGTCTAGCAGTGCCA	ath-miR775
365	rsi-undef-58	undef	TCTAGCAGCTGTTGAGCAGGT	ath-miR780.1
366	rsi-undef-59	undef	ATAGACAGGTGCACCACA	ath-miR8169
367	rsi-undef-60	undef	CGATCCCCGGCAACGGCGCCA	ath-miR8175
368	rsi-undef-61	undef	TGACTGCATTAACTTGATCGT	ath-miR8179
369	rsi-undef-62	undef	AGTGTTGTTTCTGTTGAT	ath-miR8182
370	rsi-undef-63	undef	TTTAGTTGACGGAATTGTGGC	ath-miR8183
371	rsi-undef-64	undef	TAACTATTTTGAGAAGAAGTG	ath-miR830-3p
372	rsi-undef-65	undef	GTCTTTCCTTTGTGGTGG	ath-miR836
373	rsi-undef-66	undef	TTTAGGTCGAGCTTCATTGGA	ath-miR843
374	rsi-undef-67	undef	AAGATCCGGACTACAACAAAGC	ath-miR850
375	rsi-undef-68	undef	TATGTCTTGTTGATCTCAATA	ath-miR863-5p
376	rsi-undef-69	undef	TCAGGTATGATTGACTTCAAAT	ath-miR864-5p
377	rsi-undef-70	undef	ATGACACTGTAGATCAAC	atr-miR8559
378	rsi-undef-71	undef	ATTGTGTCGGGCTCACTA	atr-miR8561.1
379	rsi-undef-72	undef	AGAGCTGGTGATGAAGTC	atr-miR8566
380	rsi-undef-73	undef	GCAATCGGTGGTCGGACG	atr-miR8569
381	rsi-undef-74	undef	GTCGTCGTCTGAAAGGTC	atr-miR8575
382	rsi-undef-75	undef	AAAGGCTGATGATGATGATGA	atr-miR8577
383	rsi-undef-76	undef	AAAGGATTCCAAGCTCAAA	atr-miR8596
384	rsi-undef-77	undef	TTGTATTTAGAGCTCAGGCT	atr-miR8607
385	rsi-undef-78	undef	ATTTGTAGTTGGATGGTG	atr-miR8617
386	rsi-undef-79	undef	AATATGGAACGGAGGAAGT	bdi-miR5049-3p
387	rsi-undef-80	undef	TCCTTCCGTCCCATATTACT	bdi-miR5049-5p
388	rsi-undef-81	undef	GTCCCCACGGTCGGCGCCA	bdi-miR5054
389	rsi-undef-82	undef	GCCTGGGCAGCATCACCA	bdi-miR5059
390	rsi-undef-83	undef	AGATGATGTGGCATAGAA	bdi-miR5176-3p
391	rsi-undef-84	undef	CTTAAAAAGGAACGGAGGA	bdi-miR5281a
392	rsi-undef-85	undef	AATTGACGGCGGAGAAGG	bdi-miR7720-5p
393	rsi-undef-86	undef	TCGGATTGAGCTGATTTT	bdi-miR7728-5p
394	rsi-undef-87	undef	TTCCAATACCTGAGCAAA	bdi-miR7731-5p
395	rsi-undef-88	undef	TCGAGATCTGCAGGAACC	bdi-miR7732-3p
396	rsi-undef-89	undef	CTGCGTTGGAGAACGAGAAGC	bdi-miR7733-3p
397	rsi-undef-90	undef	GTGCCTGAAACGACTCTGG	bdi-miR7738-3p
398	rsi-undef-91	undef	CTACGATAGTTTGGACTG	bdi-miR7743-5p
399	rsi-undef-92	undef	TTCTTTGAACTCTTATATCT	bdi-miR7746-3p
400	rsi-undef-93	undef	TTGTTTGTTGTAGGCATG	bdi-miR7747-5p
401	rsi-undef-94	undef	TTTGTCGAAGGCTGTGGC	bdi-miR7760-3p
402	rsi-undef-95	undef	CTTGACAAGGACGGCTCA	bdi-miR7761-3p
403	rsi-undef-96	undef	TCACGATCTGTAGACCATC	bdi-miR7779-3p
404	rsi-undef-97	undef	ACCTTGCTGAGACCGTTT	bdi-miR7780-3p
405	rsi-undef-98	undef	TTTTTTGCACGGACATGT	bdi-miR7781-5p
406	rsi-undef-99	undef	CCCGCTCTGATACCATGTT	bdi-miR7782-3p
407	rsi-undef-100	undef	ATGTCTATGTCTGTGCTCGC	bdi-miR7786-5p
408	rsi-undef-101	undef	TGCTCGGTCTGTCTATGGGC	bdi-miR7787-3p
409	rsi-undef-102	undef	TGCTCTGATACCAATTGT	bdi-miR845
410	rsi-undef-103	undef	TTCATCCCTTCCGTCTCC	bdi-miR9494
411	rsi-undef-104	undef	TGATGTTTATAGCTTTGG	bna-miR6034
412	rsi-undef-105	undef	ACGGTATCTCTCCTACGTAGC	bra-miR391-3p
413	rsi-undef-106	undef	TTCGCAGGAGAGATAGCGCCA	bra-miR391-5p
414	rsi-undef-107	undef	GAACCGAACCGAACCGAG	cas-miR11592
415	rsi-undef-108	undef	TGCTCACCTCTCTTTCTGTCAGT	cas-miR156b-3p
416	rsi-undef-109	undef	TGCTCACTGCTCTATCTGTCAGA	cas-miR156c-3p
417	rsi-undef-110	undef	GCTCTCTAGCCTTCTGTCATCT	cas-miR157a
418	rsi-undef-111	undef	GCTCTCTATACTTCTGTCACC	cas-miR157c
419	rsi-undef-112	undef	TCCTAAATGTAGACAAAGCA	cas-miR158b
420	rsi-undef-113	undef	TTTGGATTGAAGGGAGCTCCA	cas-miR159a
421	rsi-undef-114	undef	TTTGGATTGAAGGGAGCTCTT	cas-miR159b-3p
422	rsi-undef-115	undef	TCAATGCATTGAAAGTGACTA	cas-miR161
423	rsi-undef-116	undef	TCGATAAACCTCTGCATCC	cas-miR162a
424	rsi-undef-117	undef	GGAATGTTGTTTGGATCGAGG	cas-miR165b
425	rsi-undef-118	undef	GGAATGTTGTCTGGCTCGAGG	cas-miR166a
426	rsi-undef-119	undef	GGACTGTTGTCTGGCTCGAGG	cas-miR166b
427	rsi-undef-120	undef	GGAATGTTGTCTGGCCCGAG	cas-miR166c-5p
428	rsi-undef-121	undef	TCGGACCAGGCTTCATTCCCCT	cas-miR166f-3p
429	rsi-undef-122	undef	GATCATGTTCGCAGTTTCACC	cas-miR167a
430	rsi-undef-123	undef	GCAAGTTGACCTTGGCTCTGTT	cas-miR169d
431	rsi-undef-124	undef	GGCGTCATCCTTGGCTATC	cas-miR169e-3p
432	rsi-undef-125	undef	GCAAGTTGACCTTGGCTCTGC	cas-miR169f
433	rsi-undef-126	undef	TAGCCAAGGATGACTTGCCTGA	cas-miR169g-5p
434	rsi-undef-127	undef	TGATTGAGCCGCGCCAATATC	cas-miR171a-3p
435	rsi-undef-128	undef	TTGAGCCGTGCCAATATCACG	cas-miR171c-3p
436	rsi-undef-129	undef	AGATATTGGTGCGGTTCA	cas-miR171c-5p
437	rsi-undef-130	undef	GGAGCATCATCAAGATTCACA	cas-miR172c
438	rsi-undef-131	undef	TTCGCTTGCAGAGAGAAATCAC	cas-miR173
439	rsi-undef-132	undef	AGAGCTTCCTATCCATTC	cas-miR319a
440	rsi-undef-133	undef	GAGCTTTCTTCGGCCCACTC	cas-miR319b
441	rsi-undef-134	undef	CGCTATCTATCCTGAGTTTCA	cas-miR390a-3p
442	rsi-undef-135	undef	ATCATGCTATCTCTTTGGATT	cas-miR393-3p
443	rsi-undef-136	undef	TTTGGCATTCTGTCCACCTCC	cas-miR394
444	rsi-undef-137	undef	CTGTGTTCTCAGGTCACCCCT	cas-miR398b
445	rsi-undef-138	undef	TTAGATTCACGCACAAACTCGT	cas-miR403
446	rsi-undef-139	undef	ATGCACTGCCTCTTCCCTGGC	cas-miR408
447	rsi-undef-140	undef	CGGCTCTGATACCAATTGATG	cas-miR845
448	rsi-undef-141	undef	TTTCGTTGTCTGTTCGACCTTG	cas-miR858
449	rsi-undef-142	undef	CTGAAGCTCAAGAACACGT	cca-miR6113
450	rsi-undef-143	undef	GATACTTGTGAATTGCAG	cpa-miR8147
451	rsi-undef-144	undef	GACTGGGTGCTGTACGTG	cpa-miR8148
452	rsi-undef-145	undef	CCTGAGCTGAGATGAGCG	cpa-miR8150
453	rsi-undef-146	undef	CAGAGGAGGGAGAAGGAGGGA	cpa-miR8154
454	rsi-undef-147	undef	TGGTGTTGACCCGTGGTG	cre-miR1145.2
455	rsi-undef-148	undef	CGGACCTTGTACGGATGATG	cre-miR1165-3p
456	rsi-undef-149	undef	TTGGATGTTCTTGCTGGA	cre-miR1169-3p
457	rsi-undef-150	undef	AGTGGAGTGGAGTGGAGTGGA	cre-miR1171
458	rsi-undef-151	undef	CCGATAAGCTTCCCACCT	cre-miR906-3p
459	rsi-undef-152	undef	TCGCCTCCTCTTCTGCAG	csi-miR156a-3p
460	rsi-undef-153	undef	CTCACTCTCTCTCTGTCA	csi-miR156c-3p
461	rsi-undef-154	undef	GCTCTCTACTCTTCTGTCATC	csi-miR156g-3p
462	rsi-undef-155	undef	AGCTGCCGACTCATTCATC	csi-miR159b-5p
463	rsi-undef-156	undef	CTTGGACTGAAGGGAGCTCCC	csi-miR159c-3p
464	rsi-undef-157	undef	TGCCTGGCTCCCTGTATGCTT	csi-miR160c-5p
465	rsi-undef-158	undef	CATGTGCCCCCTTCCCCATC	csi-miR164a-3p
466	rsi-undef-159	undef	CACGCGCTCCCCTTCTCCAAC	csi-miR164d-3p
467	rsi-undef-160	undef	TCGGACCAGGCTTCATTCCCT	csi-miR166f-3p
468	rsi-undef-161	undef	GGACCAGGCTTCATTCCTC	csi-miR166j-3p
469	rsi-undef-162	undef	TCTTGGACCAGGCTTCATTCC	csi-miR166k-3p
470	rsi-undef-163	undef	GATCATATGGTAGCTTCACC	csi-miR167d-3p
471	rsi-undef-164	undef	GGTCATGCTCTGACAGCCTCACT	csi-miR167e-3p
472	rsi-undef-165	undef	CCCGCCTTGCATCAACTGAAT	csi-miR168-3p
473	rsi-undef-166	undef	GGCAGTCTCCTTGGCTAACT	csi-miR169l-3p
474	rsi-undef-167	undef	CAGCCAAGGATGACTTGCCGG	csi-miR169r-5p
475	rsi-undef-168	undef	TATTGGCCGGGTTCACTCAGA	csi-miR171f-5p
476	rsi-undef-169	undef	GCGGCATCACCAAGATTCACA	csi-miR172d-5p
477	rsi-undef-170	undef	TAATCTGCATCCTGAGGTT	csi-miR2111-5p
478	rsi-undef-171	undef	TTTAGTTTCCTCCAAGATC	csi-miR2275b-3p
479	rsi-undef-172	undef	GATCATGCTATCCCTTTGGAT	csi-miR393c-3p
480	rsi-undef-173	undef	GAGTGGGGTGGGAGAAGG	csi-miR3948
481	rsi-undef-174	undef	AGGAAAATGAGAGGAAAA	csi-miR3951b-5p
482	rsi-undef-175	undef	CTGAAGTGTTTGGGGGAACTC	csi-miR395c-3p
483	rsi-undef-176	undef	TTCAAGAAATCTGTGGGAG	csi-miR396d-3p
484	rsi-undef-177	undef	GCTCAAGAAAGCTGTGGGA	csi-miR396f-3p
485	rsi-undef-178	undef	TTCCACAGCTTTCTTGAACTT	csi-miR396f-5p
486	rsi-undef-179	undef	CATGGTTCGGGTGTGCGTG	csi-miR403a-5p
487	rsi-undef-180	undef	TTAGATTCACGCACAAACTCT	csi-miR403b-3p
488	rsi-undef-181	undef	TCCCTACTCCGCCCATGCCATA	csi-miR482d-3p
489	rsi-undef-182	undef	TTGCCAACTCCTCCCATGCCGA	csi-miR482e-3p
490	rsi-undef-183	undef	TCGTTGTCTGTTCGACCTTG	csi-miR858-3p
491	rsi-undef-184	undef	AAGCCAGACAAGAACCCA	eun-miR10223-5p
492	rsi-undef-185	undef	AGCTGCTGATCTATGGAT	eun-miR159-5p
493	rsi-undef-186	undef	TTCAAGCAAGCTGTGGGAAG	eun-miR396b-3p
494	rsi-undef-187	undef	CTTCCAATACCACCCATC	eun-miR482a-3p
495	rsi-undef-188	undef	TTCCCAAGACCGCCCATTCCGA	eun-miR482c-3p
496	rsi-undef-189	undef	GTGCTCTCTATCGTTGTCATA	eun-miR535a-3p
497	rsi-undef-190	undef	GCTCTCTATCGTTGTCAT	eun-miR535b-3p
498	rsi-undef-191	undef	AGGCTTGGTAGAGGAGGA	fve-miR11283
499	rsi-undef-192	undef	TTGGAGAGAGAGTAGACAATG	fve-miR11286
500	rsi-undef-193	undef	CTGCGGTCTTGCTTTCAAT	fve-miR11291
501	rsi-undef-194	undef	CTTCCTCGGGACTCCACC	fve-miR11293
502	rsi-undef-195	undef	ACCTGGAGATAACTGACC	fve-miR11294
503	rsi-undef-196	undef	TTTGGGTCCGATCCGAGC	fve-miR11305
504	rsi-undef-197	undef	CCGAAAAACTTTGCAAAA	fve-miR11306
505	rsi-undef-198	undef	AGAATATGTGGAGCTCAGC	fve-miR11311
506	rsi-undef-199	undef	ACCTAGCTCTGATACCATGTT	fve-miR1511
507	rsi-undef-200	undef	TTGACAGAAGAGAGTGAGCAC	fve-miR156e
508	rsi-undef-201	undef	GCTCTCTATGCTTCTGTCATC	fve-miR156g-3p
509	rsi-undef-202	undef	GAGCTCCTTGAAGTCCAATAG	fve-miR159a-5p
510	rsi-undef-203	undef	TTGGATTGAAGGGAGCTCTC	fve-miR159b
511	rsi-undef-204	undef	TCGATAAACCTCTGCATCCAG	fve-miR162-3p
512	rsi-undef-205	undef	GGACGCAGCGGTTCATCGATC	fve-miR162-5p
513	rsi-undef-206	undef	TGGAGAAGCAGGGCACATGCA	fve-miR164c
514	rsi-undef-207	undef	TGAAGCTGCCAGCATGATCTC	fve-miR167d
515	rsi-undef-208	undef	CGATGTTGGTGAGGTTCAATC	fve-miR171f-5p
516	rsi-undef-209	undef	GTTCAATAAAGCTGTGGGAAG	fve-miR396c-3p
517	rsi-undef-210	undef	TCTTTCCTAGTCCTCCCATTCC	fve-miR482b
518	rsi-undef-211	undef	TGACGAAGAGAGAGAGCACGC	fve-miR535b
519	rsi-undef-212	undef	ACCCGCTCTGATACCAATTG	fve-miR845
520	rsi-undef-213	undef	TTAACGGCTCGGATTATTTG	gma-miR10407d
521	rsi-undef-214	undef	AGAAGTTCTGGAGCTCTAAGT	gma-miR10412
522	rsi-undef-215	undef	TTAGGCTTTGTTGGACGT	gma-miR10448
523	rsi-undef-216	undef	CAAGGATGACTTGCCGGC	gma-miR169w
524	rsi-undef-217	undef	GGATTTAGTTGGAGTTGG	gma-miR4351
525	rsi-undef-218	undef	ATCAGACTCTGTTCAAAG	gma-miR4384
526	rsi-undef-219	undef	TTGGGGACCAAATTGACA	gma-miR4388
527	rsi-undef-220	undef	ACGGCACGACACGACACG	gma-miR4403
528	rsi-undef-221	undef	CTAAGACGGCTACTGGGA	gma-miR4405
529	rsi-undef-222	undef	GCTGCTGCTCGTTGGATCG	gma-miR4414b
530	rsi-undef-223	undef	GAGGGCGGAGTGGAGGATG	gma-miR4993
531	rsi-undef-224	undef	GAAGGTGAAGATAAGAGT	gma-miR5380c
532	rsi-undef-225	undef	GAATGTATGTGTAAGTGGTC	gma-miR5669
533	rsi-undef-226	undef	TGATGATCTTTGTTGGTG	gma-miR5764b
534	rsi-undef-227	undef	TGAGGGAAATGATGACGA	gma-miR5769
535	rsi-undef-228	undef	TATAGGCATTATTTTTTTTTCT	gma-miR9726
536	rsi-undef-229	undef	GTGTAGTTGTTTTGAGCA	gma-miR9742
537	rsi-undef-230	undef	GGAGCTTAAACGGTGGAG	gra-miR8635
538	rsi-undef-231	undef	TTGGTAACTGAACTTGAC	gra-miR8645
539	rsi-undef-232	undef	GAAGGACAAAAGCGAATC	gra-miR8650
540	rsi-undef-233	undef	GAGTCAACGGGTGACGGAGA	gra-miR8664
541	rsi-undef-234	undef	AGTTCATACTTGTTCGTG	gra-miR8705
542	rsi-undef-235	undef	ATGGGCTGGCCATGGGCT	gra-miR8715
543	rsi-undef-236	undef	AAGGATTGGGGATTTGGAGG	gra-miR8730
544	rsi-undef-237	undef	AGTGGACGTGTTAAAGAG	gra-miR8736
545	rsi-undef-238	undef	AAAATGGGCAAAGGTAGT	gra-miR8744
546	rsi-undef-239	undef	TCTTAGTGACATATACTC	gra-miR8750
547	rsi-undef-240	undef	CTTTAACCGGATCAGGGA	gra-miR8769
548	rsi-undef-241	undef	CAGGAACTGGCATCAACCC	hbr-miR6482
549	rsi-undef-242	undef	TATTGTAGAAATTTTCGGGAT	hbr-miR6483
550	rsi-undef-243	undef	TGGAGAAGCAGGGCACGTGAA	hci-miR164a
551	rsi-undef-244	undef	ATTATGGGACGGAGGGAGT	hvu-miR1436
552	rsi-undef-245	undef	AGCGAGTGGGCTCAGTTC	hvu-miR6183
553	rsi-undef-246	undef	CGTGGATCTGGCGGCCTC	hvu-miR6184
554	rsi-undef-247	undef	AGAAAGGCGCGAGAGAGA	hvu-miR6186
555	rsi-undef-248	undef	GGTGATGCTTGTGATCTC	hvu-miR6189
556	rsi-undef-249	undef	AGGGAGGAGGGGAAGGGAT	hvu-miR6192
557	rsi-undef-250	undef	TGGACGACCTCGCCGACG	hvu-miR6207
558	rsi-undef-251	undef	AAAATGGATGGCTGACGG	lja-miR11078g-3p
559	rsi-undef-252	undef	AGAACGTGATTTTAAGGG	lja-miR11089a-5p
560	rsi-undef-253	undef	TGATTTTAAGGGTACCTA	lja-miR11089c-5p
561	rsi-undef-254	undef	AATGGATTGGCTGATGGGT	lja-miR11108e-3p
562	rsi-undef-255	undef	ATTGGGGATGTGAGTTGGA	lja-miR11108q-5p
563	rsi-undef-256	undef	ACAGGGGACTAGGACAGA	lja-miR11126-3p
564	rsi-undef-257	undef	GTTGCTGATCTCAAAGAC	lja-miR11128-3p
565	rsi-undef-258	undef	TATTGTATAATTTATACA	lja-miR11135d-3p
566	rsi-undef-259	undef	TTTGGATCTTGAATTTGT	lja-miR11136-5p
567	rsi-undef-260	undef	TCAGCTGTCGGACCCGGC	lja-miR11141-3p
568	rsi-undef-261	undef	AAATTATTCACACCGTCG	lja-miR11148-5p
569	rsi-undef-262	undef	GATTGAATGTTGTAAAACC	lja-miR11149a-3p
570	rsi-undef-263	undef	TTGCACCATCATTCAACACA	lja-miR11149a-5p
571	rsi-undef-264	undef	ATTTAGGTCTATCTCTCC	lja-miR11152-5p
572	rsi-undef-265	undef	CTTGGGCTCTGAAAAAAG	lja-miR11169-5p
573	rsi-undef-266	undef	GATGATCGGGCCGAGAGC	lja-miR11171-5p
574	rsi-undef-267	undef	AGACTGCTGCTGCTAGGAC	lja-miR11176-3p
575	rsi-undef-268	undef	CTTAAAAAGGGACGGAGG	lja-miR1120-3p
576	rsi-undef-269	undef	ACCCGGCTCTGATACCATG	lja-miR1511-3p
577	rsi-undef-270	undef	TTCGGACCAGGCTTCATTCCCC	lja-miR166-3p
578	rsi-undef-271	undef	TCCCGCCTTGCATCAACTGAAT	lja-miR168-3p
579	rsi-undef-272	undef	TCGCTTGGTGCAGGTCGGGAAC	lja-miR168-5p
580	rsi-undef-273	undef	TTTGTGTTCTCAGGTCACCCC	lja-miR398-3p
581	rsi-undef-274	undef	GAGAGAGAGGAGGACGAG	lja-miR7539
582	rsi-undef-275	undef	TAGCCAGGGATGACTTGCCTG	mdm-miR169o
583	rsi-undef-276	undef	AGAGCTTTCTTCAGTCCACTC	mdm-miR319g
584	rsi-undef-277	undef	GTTCCCTTGACCACTTCA	mdm-miR395j
585	rsi-undef-278	undef	CTGCCAAAGGAGAGTTGCCCTT	mdm-miR399k
586	rsi-undef-279	undef	TCATTGAGTGCAGCGTTGATG	mes-miR397b
587	rsi-undef-280	undef	TTCCCAAGACCCCATTCCGA	mes-miR482b
588	rsi-undef-281	undef	TTCCCAAGACCGCCCATA	mes-miR482c
589	rsi-undef-282	undef	TTTGACGACGAGAGAGAGCACA	mes-miR535c
590	rsi-undef-283	undef	TTTGACGACGAGAGAGAGCAC	mes-miR535d
591	rsi-undef-284	undef	AATTTGGGACGGAGGGAGT	mtr-miR5205a
592	rsi-undef-285	undef	TTTAGGGACGGAGGTAGT	mtr-miR5205d
593	rsi-undef-286	undef	ATTAAGTGGTTTTGGACGGT	mtr-miR5207
594	rsi-undef-287	undef	AGGAGGAGGGCCGCTGGA	mtr-miR5233
595	rsi-undef-288	undef	ACCACACGGGACTCGGTT	mtr-miR5279
596	rsi-undef-289	undef	ATTGGAGAGAGATAGACA	mtr-miR5290
597	rsi-undef-290	undef	TGAAGACGTGGAAGGAGAAG	mtr-miR5293
598	rsi-undef-291	undef	AGAGAGAGAGATCAGAATT	mtr-miR5750
599	rsi-undef-292	undef	AGGTGACGTGGATTTGAA	nta-miR6157
600	rsi-undef-293	undef	TTTTGAGACGAGTCTATGATA	osa-miR11338-5p
601	rsi-undef-294	undef	AATCCGATCCGATCCGATT	osa-miR11340-5p
602	rsi-undef-295	undef	ACCCACATGTAGGCCACA	osa-miR1847.2
603	rsi-undef-296	undef	GTGTGGAATCTAAACGTG	osa-miR1850.2
604	rsi-undef-297	undef	CTGGAAGCTGTTCTCTCT	osa-miR1860-3p
605	rsi-undef-298	undef	ATGAGTTGGTATATTTTG	osa-miR1862g
606	rsi-undef-299	undef	GAGAGATTTTCGGGAATT	osa-miR1866-5p
607	rsi-undef-300	undef	TGGCTCTGATATCACTGTT	osa-miR1871
608	rsi-undef-301	undef	AACTGGTATCAGAGCGTGG	osa-miR1873
609	rsi-undef-302	undef	AATTCTGGAGCACTGTTTC	osa-miR2876-5p
610	rsi-undef-303	undef	TTCTTTTCTCTGGCGTGGC	osa-miR2930
611	rsi-undef-304	undef	TCCGGTATTGGAGTATGA	osa-miR435
612	rsi-undef-305	undef	CGATCCCCAGCAGAGTCGCCA	osa-miR5072
613	rsi-undef-306	undef	TCTCCGTCGTCCGCCTCCG	osa-miR5075
614	rsi-undef-307	undef	TTCGCGTCGGGTTCACCA	osa-miR5077
615	rsi-undef-308	undef	TTCTTGTGCTGCTGAAGAGA	osa-miR5144-5p
616	rsi-undef-309	undef	CTTCTGACTGCTGGTTTCTC	osa-miR5150-5p
617	rsi-undef-310	undef	AAACTAATGGGTCAACGGGT	osa-miR5159
618	rsi-undef-311	undef	GCCGGGCTCGGTAGCGCG	osa-miR5493
619	rsi-undef-312	undef	ACGGATACGAATACGGATAC	osa-miR5502
620	rsi-undef-313	undef	AACCTTGGAGCCACTGAA	osa-miR5525
621	rsi-undef-314	undef	TGTGTGTATGGATCTTTG	osa-miR5537
622	rsi-undef-315	undef	TGAGGAATCACTAGTAGTCGT	osa-miR5794
623	rsi-undef-316	undef	TGTGTGCTCTGTCAGGTT	osa-miR5822
624	rsi-undef-317	undef	TATTTGAGGATTGGGTAG	osa-miR6248
625	rsi-undef-318	undef	ACCCCGGATCTTCAAGCT	pab-miR11409a
626	rsi-undef-319	undef	TGCACCTTCGGAATTTGA	pab-miR11409g
627	rsi-undef-320	undef	ACGGATTTGGATGTCTCC	pab-miR11416
628	rsi-undef-321	undef	CGTTTGTCGGCAGTGGTA	pab-miR11417
629	rsi-undef-322	undef	CCATCGCCGCTGCCGCCGC	pab-miR11418
630	rsi-undef-323	undef	ACTATTGTAGCTTGGGTG	pab-miR11421
631	rsi-undef-324	undef	ATCGAGCACTCCAATGGG	pab-miR11433
632	rsi-undef-325	undef	ATGGTCGTCTCCCTCGCC	pab-miR11439
633	rsi-undef-326	undef	TATCGGATTGAAAAGATC	pab-miR11502
634	rsi-undef-327	undef	TAAATGCTTTGTTGTCGGG	pab-miR11513
635	rsi-undef-328	undef	GTCTAGACTCTGCAGTGG	pab-miR11522
636	rsi-undef-329	undef	AGGACATGTATTTGATGG	pab-miR11536
637	rsi-undef-330	undef	TGCCGAGGCTGTTGAAGG	pab-miR11567
638	rsi-undef-331	undef	TCTTAGTACTTGAACACA	pab-miR11570c
639	rsi-undef-332	undef	TTGGATTTTGGGTTGGATC	pab-miR11580
640	rsi-undef-333	undef	CTGACAGAAGATAGAGAGCAC	pab-miR156o
641	rsi-undef-334	undef	CTTGGATTGAAGGGAGCTCC	pab-miR159c
642	rsi-undef-335	undef	TTTGGATTGAAGAGAGCTCT	pab-miR159d
643	rsi-undef-336	undef	TCGATAAACCTCTGCATCCGG	pab-miR162a
644	rsi-undef-337	undef	TCGATAAGCCTCTGCATCCAG	pab-miR162c
645	rsi-undef-338	undef	CACGTGCTCCCCTTCTCCAAC	pab-miR164a
646	rsi-undef-339	undef	CCGGACCATGCTCACCCC	pab-miR166d
647	rsi-undef-340	undef	CCGGACCAGGCTTCATTCCCC	pab-miR166j
648	rsi-undef-341	undef	AGATCATGGGGCAGTTTCACC	pab-miR167a
649	rsi-undef-342	undef	TGAAGCTGCCAGCATGATCTGG	pab-miR167b
650	rsi-undef-343	undef	TTGAACTGAAGGATCTCC	pab-miR319e
651	rsi-undef-344	undef	TTGGACTGAAGGGAGCGCCCT	pab-miR319h
652	rsi-undef-345	undef	TCCAAAGGGATTGCATTGATC	pab-miR393d
653	rsi-undef-346	undef	CTCAAGAAAGCTGTGGGAAG	pab-miR396e
654	rsi-undef-347	undef	TCCCACGGCTTTCTTGAACT	pab-miR396f
655	rsi-undef-348	undef	TTCCACGGCTTTCTTGAACTT	pab-miR396t
656	rsi-undef-349	undef	TCATTGAGTGCAGCGTTGACG	pab-miR397b
657	rsi-undef-350	undef	CGTGTTCTCAGGTCACCCCTT	pab-miR398a
658	rsi-undef-351	undef	GTGTTCCCAGGTCGCCCCTG	pab-miR398b
659	rsi-undef-352	undef	TTTCCAACGCCTCCCATGCCT	pab-miR482j
660	rsi-undef-353	undef	TTTTTCCATCCACTAGAT	pab-miR482m
661	rsi-undef-354	undef	TCTTACCAACCCCTCCCATGCC	pab-miR482o
662	rsi-undef-355	undef	CAGAGGAGAGAGAGACAGC	pab-miR529j
663	rsi-undef-356	undef	TGACAGGGAGAGAGAGCACGC	pab-miR535b
664	rsi-undef-357	undef	TTCGTTGTCTGTTCGACCCTG	pab-miR858a
665	rsi-undef-358	undef	TTCGTTGTCTGTTCGACCTTG	pab-miR858b
666	rsi-undef-359	undef	TGACGTCTGGTCCGCGATGGTT	pab-miR950i
667	rsi-undef-360	undef	TGGATTGAGGAATGAAAG	pgi-miR6138
668	rsi-undef-361	undef	CCAGAGAGAGAACGTGGC	pla-miR11604
669	rsi-undef-362	undef	GAGATAGAGAGAGATGAG	ppe-miR6281
670	rsi-undef-363	undef	AAAGAGTTCAGGACGTGT	ppe-miR6290
671	rsi-undef-364	undef	TAAGAGGCTGTATGACAAAAC	ppe-miR6293
672	rsi-undef-365	undef	CAGGAAGGATTGATGAGT	ppe-miR8125
673	rsi-undef-366	undef	CCTTCCGAAGCACCCCCA	ppe-miR8130-3p
674	rsi-undef-367	undef	TGACATTGTAGATCACGG	ppt-miR1028a-3p
675	rsi-undef-368	undef	GTGACTGCTGGAATGGGC	ppt-miR1032
676	rsi-undef-369	undef	TCATGTCTGATGTAGTTC	ppt-miR11321
677	rsi-undef-370	undef	ATAGAATGACGGGGTAAC	ppt-miR11327
678	rsi-undef-371	undef	TGCACTGCATCTTCCCTGG	ppt-miR408a
679	rsi-undef-372	undef	TTCACGTCGGGTTCACCA	ppt-miR894
680	rsi-undef-373	undef	TTTCCCTACTTACCCATC	ptc-miR472a
681	rsi-undef-374	undef	TTATGTGGCAAAAGGAAT	ptc-miR6431
682	rsi-undef-375	undef	TGATTTTGTTGGATATTATT	ptc-miR6464
683	rsi-undef-376	undef	ACATGTGCGGTTAGAGGA	ptc-miR7838
684	rsi-undef-377	undef	AAAGAATCTTAGGCGCTA	rgl-miR5138
685	rsi-undef-378	undef	CCGACGCGCTGCAGATAT	rgl-miR5141
686	rsi-undef-379	undef	AGGTGCTCGATAGAAGAA	rgl-miR7808
687	rsi-undef-380	undef	TTGTCAGGCTTGTGATTCTCC	rgl-miR7972
688	rsi-undef-381	undef	ACCACAACCACCACCGCT	sbi-miR5385
689	rsi-undef-382	undef	TTAAATTTGGGAGGGAGA	sbi-miR6220-3p
690	rsi-undef-383	undef	TTTAATGTTTACTGTGGG	seu-miR11023
691	rsi-undef-384	undef	TTGATTTTGGCACTCCTCC	seu-miR11030b
692	rsi-undef-385	undef	TTGGATTTGGTGATGCATC	seu-miR11034
693	rsi-undef-386	undef	CGTGAATGATGCGGGAGATAG	seu-miR319
694	rsi-undef-387	undef	AAGGTGGCCTGAGATTTC	sly-miR10532
695	rsi-undef-388	undef	AGAATCTTGATGATGCTGCAG	sly-miR172c
696	rsi-undef-389	undef	GGAATCTTGATGATGCTGCAG	sly-miR172d
697	rsi-undef-390	undef	TATGTTCTCAGGTCGCCCCTG	sly-miR398a
698	rsi-undef-391	undef	ACGGGGACGAGGCAGAGCATG	sly-miR408
699	rsi-undef-392	undef	TACAATTGGTGTGGTGCT	smo-miR1087
700	rsi-undef-393	undef	AAGAGTCACACCCCTTTCCA	smo-miR1103-5p
701	rsi-undef-394	undef	TGCACTGCCTCTTCCCTGGCTG	smo-miR408
702	rsi-undef-395	undef	GTGGCTGTATGGGTTCCGG	ssl-miR948
703	rsi-undef-396	undef	ATACTCCCTCCGTCCCAA	ssp-miR1128
704	rsi-undef-397	undef	TCGCAGGAGAGATGATGCTG	stu-miR391-5p
705	rsi-undef-398	undef	GTTGTTGTGTGTTTGGCC	stu-miR8004
706	rsi-undef-399	undef	TGTGTGGGATTCTTTTTGT	stu-miR8011a-5p
707	rsi-undef-400	undef	TTGAATGGAAGGCTCATGTG	stu-miR8016
708	rsi-undef-401	undef	CTAGACTGAATGCTGATCT	stu-miR8042
709	rsi-undef-402	undef	TTTCTTTCTACCATACTAT	stu-miR8051-3p
710	rsi-undef-403	undef	TGCTCACTTCTCTTCTGTCAGT	vca-miR156a-3p
711	rsi-undef-404	undef	GGAATGTTGTCTGGTTCGAAA	vca-miR166a-5p
712	rsi-undef-405	undef	GGAATGTTGTCCGGCTCGAGG	vca-miR166c-5p
713	rsi-undef-406	undef	AGATCATGTGGTAGTTTCA	vca-miR167a-3p
714	rsi-undef-407	undef	CCCGCCTTGCACCAACTGAAT	vca-miR168b-3p
715	rsi-undef-408	undef	TTCGCAGGAGAGATGATG	vca-miR391-5p
716	rsi-undef-409	undef	GTTCAATAAAGCTGTGGGAAA	vca-miR396-3p
717	rsi-undef-410	undef	TCTGCGCTTCACTCAATCATG	vca-miR397-3p
718	rsi-undef-411	undef	GTGCTCTCCTCTCTTGTC	vca-miR535-3p
719	rsi-undef-412	undef	TCACAAGTTCATCCAAGCACCA	vvi-miR3623-5p
720	rsi-undef-413	undef	TTTCCGACTCGCACTCATGCCGT	vvi-miR3634-3p
721	rsi-undef-414	undef	TCGGTTTGCTCTTTGAAGAC	vvi-miR3636-5p
722	rsi-undef-415	undef	CGGTTTGGTTACGTTTGCA	zma-miR11970-3p
