# Supplementary material for: Small RNA sequencing provides insights into molecular mechanism of flower development in Rhododendron pulchrum Sweet
Source: Sci Rep. 2023 Oct 20;13:17912. doi: 10.1038/s41598-023-44779-z (PMC10589353; doi:10.1038/s41598-023-44779-z)
Supplement: Supplementary file 9 — Supplementary Table S2. [file 41598_2023_44779_MOESM9_ESM.xlsx]

## Sheet: Sheet1
Table S2 Information on identified miRNA family in flowers of R. pulchrum.
No.	Family	IDs	rep miRNA ids	Member
1	MIR1120	rsi-MIR1120-1	tae-miR1122c-3p	1
2	MIR1122	rsi-MIR1122 (1-4)	mtr-miR5281f, tae-miR1127a, tae-miR1127b-3p, tae-miR1133	4
3	MIR1509	rsi-MIR1509 (1-2)	mdm-miR7122b, ppe-miR7122a-3p	2
4	MIR1520	rsi-MIR1520-1	gma-miR1520n
5	MIR156	rsi-MIR156 (1-17)	ama-miR156, ath-miR156d-3p, bdi-miR156d-3p, bra-miR156f-3p, cca-miR156b, cme-miR156g, gma-miR156s, hci-miR156a, hvu-miR156b, mes-miR156k, mtr-miR156b-3p, mtr-miR156i-3p, stu-miR156d-3p, stu-miR156f-5p, zma-miR156a-3p, zma-miR156h-3p, zma-miR156i-3p	17
6	MIR158	rsi-MIR158 (1-5)	aly-miR158a-3p, aly-miR158a-5p, aly-miR158b-3p, ath-miR158b, bra-miR158-3p	5
7	MIR159	rsi-MIR159 (1-16)	aly-miR159b-5p, aqc-miR159, bdi-miR159a-3p, bdi-miR159b-3p.1, cpa-miR319, gma-miR159e-5p, gma-miR319q, lus-miR159b, mdm-miR159c, mes-miR319h, osa-miR159f, pde-miR159, ppe-miR319b, sly-miR319c-3p, sof-miR159e, zma-miR159i-3p	16
8	MIR160	rsi-MIR160 (1-4)	ath-miR160c-3p, cpa-miR160f-3p, mes-miR160h, ptc-miR160e-3p	4
9	MIR161	rsi-MIR161 (1-3)	aly-miR161-3p.2, aly-miR161-5p.1, ath-miR161.1	3
10	MIR162_1	rsi-MIR162_1 (1-3)	bna-miR162a, cln-miR162, csi-miR162-5p	3
11	MIR163	rsi-MIR163-1	ath-miR163	1
12	MIR164	rsi-MIR164 (1-15)	aly-miR164a-3p, aly-miR164b-3p, ata-miR164a-5p, bra-miR164c-3p, bra-miR164c-5p, bra-miR164e-3p, bra-miR164e-5p, cca-miR164, cme-miR164b, sly-miR164b-3p, stu-miR164-3p, zma-miR164e-5p, zma-miR164g-3p, zma-miR164h-3p, zma-miR164h-5p	15
13	MIR164_2	rsi-MIR164_2-1	far-miR164b	1
14	MIR164_3	rsi-MIR164_3-1	cpa-miR164e	1
15	MIR166	rsi-MIR166 (1-24)	aly-miR165a-5p, ata-miR166c-3p, ata-miR166d-5p, ata-miR5168-3p, ath-miR165a-5p, bdi-miR166e-3p, bdi-miR166g-3p, cme-miR166i, cpa-miR166d, crt-miR166b, csi-miR166b-5p, csi-miR166c-5p, lus-miR166k, mes-miR166i, mtr-miR166b, mtr-miR166d, mtr-miR166e-5p, osa-miR166e-3p, osa-miR166i-3p, ppt-miR166l, ppt-miR166m, ptc-miR166p, sly-miR166c-3p, sly-miR166c-5p	24
16	MIR167_1	rsi-MIR167_1 (1-7)	ahy-miR167-3p, aly-miR167d-3p, bna-miR167b, cpa-miR167c, ptc-miR167h-5p, sly-miR167b-5p, stu-miR167b-3p	17
17	MIR167_2	rsi-MIR167_2 (1-2)	aly-miR167c-5p, ath-miR167c-3p	2
18	MIR168	rsi-MIR168 (1-7)	aau-miR168, aly-miR168b-3p, ata-miR168-5p, bna-miR168b, bra-miR168c-5p, sly-miR168a-3p, zma-miR168b-3p	7
19	MIR169_1	rsi-MIR169_1 (1-5)	ata-miR169a-5p, mdm-miR169b, ptc-miR169u-3p, tcc-miR169f, zma-miR169o-3p	5
20	MIR169_2	rsi-MIR169_2 (1-2)	ghr-miR169b, ptc-miR169n-3p	2
21	MIR171_1	rsi-MIR171_1(1-16)	aly-miR171b-5p, aqc-miR171e, atr-miR171b, cme-miR171i, gma-miR171o-5p, mtr-miR171c, nta-miR171a, osa-miR171c-5p, ppt-miR171b, sly-miR171e, smo-miR171a, smo-miR171c, stu-miR171c-3p, stu-miR171d-5p, zma-miR171c-3p, zma-miR171i-5p	16
22	MIR172	rsi-MIR172 (1-5)	aly-miR172e-5p, bra-miR172b-5p, cpa-miR172b, gma-miR172e, tcc-miR172d	5
23	MIR173	rsi-MIR173-1	ath-miR173-3p	1
24	MIR1863	rsi-MIR1863-1	osa-miR1863b	1
25	MIR1886	rsi-MIR1886-1	stu-miR1886f	1
26	MIR2111	rsi-MIR2111-1	ppe-miR2111d	1
27	MIR2600	rsi-MIR2600-1	mtr-miR2600d	1
28	MIR2659	rsi-MIR2659-1	mtr-miR2659k	1
29	MIR2673	rsi-MIR2673-1	mtr-miR2673b	1
30	MIR319	rsi-MIR319 (1-3)	gma-miR319l, mtr-miR319c-3p, ptc-miR319i	3
31	MIR3434	rsi-MIR3434-1	ath-miR3434-5p	1
32	MIR3630	rsi-MIR3630-1	vvi-miR3630-3p	1
33	MIR390	rsi-MIR390 (1-3)	aly-miR390b-3p, ppt-miR390c-5p, sly-miR390a-5p	3
34	MIR393	rsi-MIR393-1	aly-miR393b-3p	1
35	MIR3932	rsi-MIR3932-1	ath-miR3932b-5p	1
36	MIR395	rsi-MIR395 (1-6)	gma-miR395g, mtr-miR395b, mtr-miR395k, sbi-miR395l, sly-miR395b, tae-miR395a	6
37	MIR396	rsi-MIR396 (1-14)	ata-miR396c-3p, atr-miR396d, bra-miR396-3p, cca-miR396a-3p, cca-miR396c, csi-miR396a-3p, gma-miR396e, mdm-miR396a, pab-miR396a-5p, ppe-miR396a, smo-miR396, stu-miR396-3p, zma-miR396e-3p, zma-miR396g-3p	14
38	MIR397	rsi-MIR397 (1-2)	atr-miR397b, stu-miR397-5p	2
39	MIR398	rsi-MIR398 (1-12)	ata-miR398g-3p, ath-miR398a-5p, ath-miR398c-5p, atr-miR398, bra-miR398-3p, cme-miR398b, gma-miR398b-5p, hbr-miR398, lus-miR398e, lus-miR398f, mtr-miR398a-5p, ppe-miR398b	12
40	MIR399	rsi-MIR399 (1-5)	ata-miR399a-3p, cme-miR399a, csi-miR399c-5p, ppe-miR399n, stu-miR399i-3p	5
41	MIR403	rsi-MIR403 (1-2)	bra-miR403-5p, gma-miR403b	2
42	MIR408	rsi-MIR408 (1-9)	aly-miR408-5p, ata-miR408-3p, ath-miR408-5p, bdi-miR408-5p, cpa-miR408, mdm-miR408d, sof-miR408e, stu-miR408a-3p, stu-miR408b-5p	9
43	MIR4352	rsi-MIR4352-1	gma-miR5377	1
44	MIR4372	rsi-MIR4372-1	gma-miR4381	1
45	MIR4374	rsi-MIR4374-1	gma-miR4344	1
46	MIR4387	rsi-MIR4387 (1-2)	gma-miR4387a, gma-miR4387c	2
47	MIR447	rsi-MIR447 (1-2)	ath-miR447a.2-3p, ath-miR447b	2
48	MIR474	rsi-MIR474-1	ptc-miR474b	1
49	MIR478	rsi-MIR478-1	ptc-miR478n	1
50	MIR482	rsi-MIR482-1	aly-miR472-3p	1
51	MIR482	rsi-MIR482 (1-15)	ghr-miR482b, gma-miR482a-5p, gma-miR482c-5p, gma-miR482d-3p, mdm-miR482a-3p, mdm-miR482b, pab-miR482a, pde-miR482a, ppe-miR482c-3p, ppe-miR482c-5p, ppe-miR482f, sly-miR482d-5p, vun-miR482, vvi-miR3633a-3p	15
52	MIR5020	rsi-MIR5020-1	ath-miR5020b	1
53	MIR5067	rsi-MIR5067 (1-7)	bdi-miR5174d-3p, bdi-miR5174e-3p.2, bdi-miR5174e-5p.2, bdi-miR5180a, hvu-miR5049c, hvu-miR5049f, tae-miR5049-3p	7
54	MIR5163	rsi-MIR5163-1	bdi-miR5163b-3p	1
55	MIR5225	rsi-MIR5225 (1-2)	gma-miR5225, mtr-miR5225a	2
56	MIR5269	rsi-MIR5269-1	mtr-miR5269b	1
57	MIR5286	rsi-MIR5286-1	mtr-miR5286b	1
58	MIR5291	rsi-MIR5291-1	mtr-miR5291c	1
59	MIR5292	rsi-MIR5292-1	mtr-miR5292b	1
60	MIR5298	rsi-MIR5298 (1-2)	mtr-miR5298a, mtr-miR5298d	2
61	MIR530	rsi-MIR530 (1-2)	bdi-miR530b, mes-miR530b	2
62	MIR5303	rsi-MIR5303 (1-2)	nta-miR5303b, stu-miR5303e	2
63	MIR533	rsi-MIR533-1	ppt-miR533b-5p	1
64	MIR535	rsi-MIR535-1	mdm-miR535c, ppe-miR535b	2
65	MIR5387	rsi-MIR5387-1	sbi-miR5387a	1
66	MIR5568	rsi-MIR5568-1	sbi-miR5568b-3p	1
67	MIR5635	rsi-MIR5635-1	ath-miR5635c	1
68	MIR5638	rsi-MIR5638-1	ath-miR5638b	1
69	MIR5642	rsi-MIR5642-1	ath-miR5642b	1
70	MIR5643	rsi-MIR5643-1	ath-miR5643b	1
71	MIR6020	rsi-MIR6020-1	nta-miR6020a-3p	1
72	MIR6151	rsi-MIR6151-1	nta-miR6151f	1
73	MIR6267	rsi-MIR6267-1	ppe-miR6267b	1
74	MIR7484	rsi-MIR7484-1	ghr-miR7484b	1
75	MIR7486	rsi-MIR7486-1	gra-miR7486e, gra-miR7486h	2
76	MIR7494	rsi-MIR7494-1	gra-miR7494b	1
77	MIR7717	rsi-MIR7717-1	bdi-miR7717c-3p	1
78	MIR7725	rsi-MIR7725-1	bdi-miR7725b-3p.2	1
79	MIR7729	rsi-MIR7729 (1-2)	bdi-miR7729b-3p, bdi-miR7729b-5p	2
80	MIR773	rsi-MIR773-1	ath-miR773a	1
81	MIR7784	rsi-MIR7784-1	bdi-miR7784b-5p	1
82	MIR781	rsi-MIR781-1	ath-miR781b	1
83	MIR7997	rsi-MIR7997-1	stu-miR7997c	1
84	MIR818	rsi-MIR818 (1-3)	mtr-miR5205b, osa-miR1439, tae-miR1130b-3p	3
85	MIR822	rsi-MIR822 (1-2)	ath-miR822-3p, ath-miR822-5p	2
86	MIR823	rsi-MIR823-1	ath-miR823	1
87	MIR824	rsi-MIR824 (1-2)	aly-miR824-3p, aly-miR824-5p	2
88	MIR825	rsi-MIR825-1	ath-miR825	1
89	MIR829	rsi-MIR829-1	ath-miR829-5p	1
90	MIR833	rsi-MIR833-1	aly-miR833-3p	1
91	MIR838	rsi-MIR838-1	ath-miR838	1
92	MIR840	rsi-MIR840 (1-2)	aly-miR840-3p, ath-miR840-5p	2
93	MIR845_1	rsi-MIR845_1-1	aly-miR845a-5p	1
94	MIR846	rsi-MIR846 (1-3)	aly-miR846-3p, aly-miR846-5p, ath-miR846-5p	3
95	MIR848	rsi-MIR848-1	ath-miR848	1
96	MIR8562	rsi-MIR8562-1	atr-miR8562b	1
97	MIR860	rsi-MIR860-1	bra-miR860-5p	1
98	MIR861	rsi-MIR861-1	ath-miR861-3p	1
99	MIR8654	rsi-MIR8654-1	gra-miR8654c	1
100	MIR8674	rsi-MIR8674-1	gra-miR8674c	1
101	MIR869	rsi-MIR869-1	ath-miR869.2	1
102	MIR8757	rsi-MIR8757-1	gra-miR8757a	1
103	MIR8771	rsi-MIR8771-1	gra-miR8771e	1
104	MIR951	rsi-MIR951-1	pab-miR951	1
