# Supplementary material for: Small RNA sequencing provides insights into molecular mechanism of flower development in Rhododendron pulchrum Sweet
Source: Sci Rep. 2023 Oct 20;13:17912. doi: 10.1038/s41598-023-44779-z (PMC10589353; doi:10.1038/s41598-023-44779-z)
Supplement: Supplementary file 10 — Supplementary Table S3. [file 41598_2023_44779_MOESM10_ESM.xlsx]

## Sheet: Sheet1
Table S3 Expression of known miRNA at four different developmental stages.
No.	Family	ID	rep miRNA id	Average expession
				Stage I	Stage II	Stage III	Stage IV
1	MIR1120	rsi-MIR1120-1	tae-miR1122c-3p	1	1.333	4.333	2.667
2	MIR1122	rsi-MIR1122-1	mtr-miR5281f	3	0	1.667	2
3	MIR1122	rsi-MIR1122-2	tae-miR1127a	0	0	0.333	0
4	MIR1122	rsi-MIR1122-3	tae-miR1127b-3p	0.667	0	0	0
5	MIR1122	rsi-MIR1122-4	tae-miR1133	1.667	3.667	2.333	2
6	MIR1509	rsi-MIR1509-1	mdm-miR7122b	94.333	102	101	107.333
7	MIR1509	rsi-MIR1509-2	ppe-miR7122a-3p	9.333	12.333	30.667	32.667
8	MIR1520	rsi-MIR1520-1	gma-miR1520n	1	0	1.333	0
9	MIR1520	rsi-MIR1520-2	gma-miR1520o	0	0.333	0	0
10	MIR156	rsi-MIR156-1	ama-miR156	0	1	3	3
11	MIR156	rsi-MIR156-2	ath-miR156d-3p	0.333	0	0.333	0
12	MIR156	rsi-MIR156-3	bdi-miR156d-3p	0	1	0	0
13	MIR156	rsi-MIR156-4	bra-miR156f-3p	0.667	0	1	0
14	MIR156	rsi-MIR156-5	cca-miR156b	0	0	0.333	0
15	MIR156	rsi-MIR156-6	cme-miR156g	0.333	0	0	0
16	MIR156	rsi-MIR156-7	gma-miR156s	0.667	0	0.333	0
17	MIR156	rsi-MIR156-8	hci-miR156a	0	0	0.333	0
18	MIR156	rsi-MIR156-9	hvu-miR156b	1	0	1.333	0.667
19	MIR156	rsi-MIR156-10	mes-miR156k	6.667	10.333	14	7.333
20	MIR156	rsi-MIR156-11	mtr-miR156b-3p	0	0	0.667	0
21	MIR156	rsi-MIR156-12	mtr-miR156i-3p	0	0.667	0	0
22	MIR156	rsi-MIR156-13	stu-miR156d-3p	0.333	0	0	0.333
23	MIR156	rsi-MIR156-14	stu-miR156f-5p	0.333	0.667	0	2
24	MIR156	rsi-MIR156-15	zma-miR156a-3p	0	0.667	1.333	1.333
25	MIR156	rsi-MIR156-16	zma-miR156h-3p	0.667	0	0	0
26	MIR156	rsi-MIR156-17	zma-miR156i-3p	0	0.667	0	1
27	MIR158	rsi-MIR158-1	aly-miR158a-3p	463.333	18	495	8.667
28	MIR158	rsi-MIR158-2	aly-miR158a-5p	9.667	0	6	1
29	MIR158	rsi-MIR158-3	aly-miR158b-3p	309	7	357.667	3.333
30	MIR158	rsi-MIR158-4	ath-miR158b	0.333	0	1.667	0
31	MIR158	rsi-MIR158-5	bra-miR158-3p	1	0	1	0
32	MIR159	rsi-MIR159-1	aly-miR159b-5p	0	0	0.333	0
33	MIR159	rsi-MIR159-2	aqc-miR159	22.333	18.667	31.333	40.667
34	MIR159	rsi-MIR159-3	bdi-miR159a-3p	2.667	6.667	3.333	6.333
35	MIR159	rsi-MIR159-4	bdi-miR159b-3p.1	23.333	70.333	31.333	30.333
36	MIR159	rsi-MIR159-5	cpa-miR319	16.667	0	16.333	2
37	MIR159	rsi-MIR159-6	gma-miR159e-5p	17	1	13.667	4.333
38	MIR159	rsi-MIR159-7	gma-miR319q	12.333	19.333	15	21
39	MIR159	rsi-MIR159-8	lus-miR159b	237	157	244	137
40	MIR159	rsi-MIR159-9	mdm-miR159c	0	0	0	0.333
41	MIR159	rsi-MIR159-10	mes-miR319h	1	0	0.333	0
42	MIR159	rsi-MIR159-11	osa-miR159f	71.667	40.333	91.667	80.333
43	MIR159	rsi-MIR159-12	pde-miR159	1	2	3.333	6.667
44	MIR159	rsi-MIR159-13	ppe-miR319b	27.667	1	23.333	9.333
45	MIR159	rsi-MIR159-14	sly-miR319c-3p	44	76.667	57	59
46	MIR159	rsi-MIR159-15	sof-miR159e	17.333	13.667	29.333	27
47	MIR159	rsi-MIR159-16	zma-miR159i-3p	11	4.333	12	2
48	MIR160	rsi-MIR160-1	ath-miR160c-3p	0.333	0	0	0
49	MIR160	rsi-MIR160-2	cpa-miR160f-3p	53.667	1.667	21	12.667
50	MIR160	rsi-MIR160-3	mes-miR160h	0	0	0	1
51	MIR160	rsi-MIR160-4	ptc-miR160e-3p	32.667	0.333	15.667	0
52	MIR161	rsi-MIR161-1	aly-miR161-3p.2	0	0	0.667	0
53	MIR161	rsi-MIR161-2	aly-miR161-5p.1	44.333	0	46.333	3.667
54	MIR161	rsi-MIR161-3	ath-miR161.1	268.333	16.333	304	7
55	MIR162_1	rsi-MIR162_1-1	bna-miR162a	0.333	0	0	0
56	MIR162_1	rsi-MIR162_1-2	cln-miR162	2	2	3.667	4
57	MIR162_1	rsi-MIR162_1-3	csi-miR162-5p	355	74.333	225.333	94.667
58	MIR163	rsi-MIR163-1	ath-miR163	5	0.333	12.667	0.333
59	MIR164	rsi-MIR164-1	aly-miR164a-3p	0.333	0.667	1	3.667
60	MIR164	rsi-MIR164-2	aly-miR164b-3p	0.333	0	0	0
61	MIR164	rsi-MIR164-3	ata-miR164a-5p	7	10	10.667	6
62	MIR164	rsi-MIR164-4	bra-miR164c-3p	0	0	0.667	0
63	MIR164	rsi-MIR164-5	bra-miR164c-5p	2.667	8.667	2	4.667
64	MIR164	rsi-MIR164-6	bra-miR164e-3p	2.333	2.667	2.667	7
65	MIR164	rsi-MIR164-7	bra-miR164e-5p	16.333	21	55.333	51.667
66	MIR164	rsi-MIR164-8	cca-miR164	3.667	1.333	4.667	2
67	MIR164	rsi-MIR164-9	cme-miR164b	0	0	0	0.333
68	MIR164	rsi-MIR164-10	sly-miR164b-3p	0	0	0.333	0
69	MIR164	rsi-MIR164-11	stu-miR164-3p	10.333	2.333	0.333	9
70	MIR164	rsi-MIR164-12	zma-miR164e-5p	0.667	0	0	0.667
71	MIR164	rsi-MIR164-13	zma-miR164g-3p	0	0.667	1.333	1
72	MIR164	rsi-MIR164-14	zma-miR164h-3p	0.667	1	3	1.333
73	MIR164	rsi-MIR164-15	zma-miR164h-5p	27	36	73.667	70
74	MIR164_2	rsi-MIR164_2-1	far-miR164b	0.333	1.333	1.667	1.333
75	MIR164_3	rsi-MIR164_3-1	cpa-miR164e	0	1	0	0
76	MIR166	rsi-MIR166-1	aly-miR165a-5p	0.333	0	0	0
77	MIR166	rsi-MIR166-2	ata-miR166c-3p	6270.67	2520	6599.33	3619.33
78	MIR166	rsi-MIR166-3	ata-miR166d-5p	0.333	0.333	0	1
79	MIR166	rsi-MIR166-4	ata-miR5168-3p	2	0	1.333	1.333
80	MIR166	rsi-MIR166-5	ath-miR165a-5p	0.333	1.667	0.667	0
81	MIR166	rsi-MIR166-6	bdi-miR166e-3p	3.333	0	7	5.667
82	MIR166	rsi-MIR166-7	bdi-miR166g-3p	0	0.667	2.333	0
83	MIR166	rsi-MIR166-8	cme-miR166i	20	43.333	21.333	25.667
84	MIR166	rsi-MIR166-9	cpa-miR166d	9	83.667	11.667	6
85	MIR166	rsi-MIR166-10	crt-miR166b	16.667	7	8.333	4.333
86	MIR166	rsi-MIR166-11	csi-miR166b-5p	0	0.667	0.667	0.333
87	MIR166	rsi-MIR166-12	csi-miR166c-5p	6.333	1.667	6.667	13
88	MIR166	rsi-MIR166-13	lus-miR166k	38	83.333	72.667	50
89	MIR166	rsi-MIR166-14	mes-miR166i	19.333	25	29.667	17
90	MIR166	rsi-MIR166-15	mtr-miR166b	15	12.333	11.333	4.667
91	MIR166	rsi-MIR166-16	mtr-miR166d	0.333	0	0	0
92	MIR166	rsi-MIR166-17	mtr-miR166e-5p	327.333	59	159.667	58.333
93	MIR166	rsi-MIR166-18	osa-miR166e-3p	13.667	12.667	12.333	6.667
94	MIR166	rsi-MIR166-19	osa-miR166i-3p	3.333	1.667	2.667	2.333
95	MIR166	rsi-MIR166-20	ppt-miR166l	0.333	0	0	0.333
96	MIR166	rsi-MIR166-21	ppt-miR166m	0.667	0.333	2.667	0.667
97	MIR166	rsi-MIR166-22	ptc-miR166p	10.333	2.667	8.667	5.667
98	MIR166	rsi-MIR166-23	sly-miR166c-3p	34916.7	14626.3	29493.3	18470.3
99	MIR166	rsi-MIR166-24	sly-miR166c-5p	15.333	11.667	15	16.333
100	MIR167_1	rsi-MIR167_1-1	ahy-miR167-3p	0	0.667	0.667	0.333
101	MIR167_1	rsi-MIR167_1-2	aly-miR167d-3p	0.667	0	1	0
102	MIR167_1	rsi-MIR167_1-3	bna-miR167b	221.333	78	185.333	99.333
103	MIR167_1	rsi-MIR167_1-4	cpa-miR167c	7.667	1	0.333	0
104	MIR167_1	rsi-MIR167_1-5	ptc-miR167h-5p	0.333	0	1	0
105	MIR167_1	rsi-MIR167_1-6	sly-miR167b-5p	0	0.333	0	0
106	MIR167_1	rsi-MIR167_1-7	stu-miR167b-3p	0	0	0	1.333
107	MIR167_2	rsi-MIR167_2-1	aly-miR167c-5p	0.333	0	0.333	0
108	MIR167_2	rsi-MIR167_2-2	ath-miR167c-3p	0.667	0	0	0
109	MIR168	rsi-MIR168-1	aau-miR168	0	0	0.333	0
110	MIR168	rsi-MIR168-2	aly-miR168b-3p	2.333	0	5.333	0
111	MIR168	rsi-MIR168-3	ata-miR168-5p	0	1.667	0.333	0
112	MIR168	rsi-MIR168-4	bna-miR168b	0.667	0.667	0.667	0
113	MIR168	rsi-MIR168-5	bra-miR168c-5p	1697.67	1693.67	2904	2246
114	MIR168	rsi-MIR168-6	sly-miR168a-3p	1	3.333	4.667	1.333
115	MIR168	rsi-MIR168-7	zma-miR168b-3p	0.333	0	0	0.333
116	MIR169_1	rsi-MIR169_1-1	ata-miR169a-5p	5	3.333	6	4
117	MIR169_1	rsi-MIR169_1-2	mdm-miR169b	0	2.333	0.667	0
118	MIR169_1	rsi-MIR169_1-3	ptc-miR169u-3p	0	0	0.333	0
119	MIR169_1	rsi-MIR169_1-4	tcc-miR169f	0	0	0	1
120	MIR169_1	rsi-MIR169_1-5	zma-miR169o-3p	0	0	0.667	0
121	MIR169_2	rsi-MIR169_2-1	ghr-miR169b	10	0.333	3	3.667
122	MIR169_2	rsi-MIR169_2-2	ptc-miR169n-3p	0	0	0	0.333
123	MIR171_1	rsi-MIR171_1-1	aly-miR171b-5p	0.333	0	0	0
124	MIR171_1	rsi-MIR171_1-2	aqc-miR171e	0.333	0	0	0
125	MIR171_1	rsi-MIR171_1-3	atr-miR171b	1	0.333	0	0
126	MIR171_1	rsi-MIR171_1-4	cme-miR171i	0	0	0	0.333
127	MIR171_1	rsi-MIR171_1-5	gma-miR171o-5p	0.333	0	0	0
128	MIR171_1	rsi-MIR171_1-6	mtr-miR171c	41.667	42	97	78
129	MIR171_1	rsi-MIR171_1-7	nta-miR171a	2.667	1.667	1	1.333
130	MIR171_1	rsi-MIR171_1-8	osa-miR171c-5p	23.333	2	10.667	0.667
131	MIR171_1	rsi-MIR171_1-9	ppt-miR171b	0	0	0.333	0
132	MIR171_1	rsi-MIR171_1-10	sly-miR171e	0	0.333	0	0
133	MIR171_1	rsi-MIR171_1-11	smo-miR171a	551.667	471.667	1030.67	735.667
134	MIR171_1	rsi-MIR171_1-12	smo-miR171c	0.333	0	0	0
135	MIR171_1	rsi-MIR171_1-13	stu-miR171c-3p	0	0	0.333	0
136	MIR171_1	rsi-MIR171_1-14	stu-miR171d-5p	56	5.333	40	12.333
137	MIR171_1	rsi-MIR171_1-15	zma-miR171c-3p	0.333	0	0	0
138	MIR171_1	rsi-MIR171_1-16	zma-miR171i-5p	0.667	0	0	0
139	MIR172	rsi-MIR172-1	aly-miR172e-5p	0.333	0	0.333	0
140	MIR172	rsi-MIR172-2	bra-miR172b-5p	0.333	0	0	0
141	MIR172	rsi-MIR172-3	cpa-miR172b	1.333	0.333	0	0
142	MIR172	rsi-MIR172-4	gma-miR172e	0	0.333	2.333	1.667
143	MIR172	rsi-MIR172-5	tcc-miR172d	0.667	0	0.667	0.333
144	MIR173	rsi-MIR173-1	ath-miR173-3p	0.333	0	0	0
145	MIR1863	rsi-MIR1863-1	osa-miR1863b	0	0	0.333	0
146	MIR1886	rsi-MIR1886-1	stu-miR1886f	0	0	0	2
147	MIR2111	rsi-MIR2111-1	ppe-miR2111d	0.667	0	1.333	4.667
148	MIR2600	rsi-MIR2600-1	mtr-miR2600d	0	0	0.333	0
149	MIR2659	rsi-MIR2659-1	mtr-miR2659k	0.333	0	0	0
150	MIR2673	rsi-MIR2673-1	mtr-miR2673b	0.667	0	1.667	0.333
151	MIR319	rsi-MIR319-1	gma-miR319l	55.667	10	64.667	16.667
152	MIR319	rsi-MIR319-2	mtr-miR319c-3p	1	0	0.667	1.333
153	MIR319	rsi-MIR319-3	ptc-miR319i	0	0	0.333	0
154	MIR3434	rsi-MIR3434-1	ath-miR3434-5p	0	0	0.333	0
155	MIR3630	rsi-MIR3630-1	vvi-miR3630-3p	0	0.333	0	0
156	MIR390	rsi-MIR390-1	aly-miR390b-3p	1.667	0	1.667	0
157	MIR390	rsi-MIR390-2	ppt-miR390c-5p	0.333	0	0	0
158	MIR390	rsi-MIR390-3	sly-miR390a-5p	0.333	0	0	0
159	MIR393	rsi-MIR393-1	aly-miR393b-3p	5.667	0.333	4	2
160	MIR3932	rsi-MIR3932-1	ath-miR3932b-5p	32	1.667	33.333	1
161	MIR395	rsi-MIR395-1	gma-miR395g	0	0.333	0	0
162	MIR395	rsi-MIR395-2	mtr-miR395b	0.333	0	0	0
163	MIR395	rsi-MIR395-3	mtr-miR395k	0	0	0	0.333
164	MIR395	rsi-MIR395-4	sbi-miR395l	0	0	0.333	0
165	MIR395	rsi-MIR395-5	sly-miR395b	31	5.333	33.667	46
166	MIR395	rsi-MIR395-6	tae-miR395a	0	0.667	0	0
167	MIR396	rsi-MIR396-1	ata-miR396c-3p	2490.67	1987.67	3916.67	3016.33
168	MIR396	rsi-MIR396-2	atr-miR396d	0.333	0	0	0
169	MIR396	rsi-MIR396-3	bra-miR396-3p	0.667	0	1.333	0
170	MIR396	rsi-MIR396-4	cca-miR396a-3p	155.667	75.333	196	104
171	MIR396	rsi-MIR396-5	cca-miR396c	179.333	116	243	184.667
172	MIR396	rsi-MIR396-6	csi-miR396a-3p	0.333	0.333	0.333	0
173	MIR396	rsi-MIR396-7	gma-miR396e	0	0	0.333	0
174	MIR396	rsi-MIR396-8	mdm-miR396a	0.333	0	0.333	0.333
175	MIR396	rsi-MIR396-9	pab-miR396a-5p	0	1	1	1.667
176	MIR396	rsi-MIR396-10	ppe-miR396a	0.667	0	0.333	0.333
177	MIR396	rsi-MIR396-11	smo-miR396	0	0.333	0	0
178	MIR396	rsi-MIR396-12	stu-miR396-3p	0.667	0.333	2	2
179	MIR396	rsi-MIR396-13	zma-miR396e-3p	0.333	1	0.333	3.333
180	MIR396	rsi-MIR396-14	zma-miR396g-3p	0.333	0.333	0	1
181	MIR397	rsi-MIR397-1	atr-miR397b	0	0	0.667	0
182	MIR397	rsi-MIR397-2	stu-miR397-5p	3.333	1.333	11.333	10.333
183	MIR398	rsi-MIR398-1	ata-miR398g-3p	245.667	13	158.667	21
184	MIR398	rsi-MIR398-2	ath-miR398a-5p	0	0	0.333	0
185	MIR398	rsi-MIR398-3	ath-miR398c-5p	11.667	0.333	6.667	2.333
186	MIR398	rsi-MIR398-4	atr-miR398	18.333	17	30.667	18.333
187	MIR398	rsi-MIR398-5	bra-miR398-3p	50.333	32.667	56	10.333
188	MIR398	rsi-MIR398-6	cme-miR398b	371.333	121.667	1400.67	463.667
189	MIR398	rsi-MIR398-7	gma-miR398b-5p	0	0	0.333	0
190	MIR398	rsi-MIR398-8	hbr-miR398	4.667	0	3.667	6
191	MIR398	rsi-MIR398-9	lus-miR398e	0	0	0	0.333
192	MIR398	rsi-MIR398-10	lus-miR398f	18.333	29.667	24.667	16.333
193	MIR398	rsi-MIR398-11	mtr-miR398a-5p	1.667	0	7.333	0.333
194	MIR398	rsi-MIR398-12	ppe-miR398b	25.667	14.667	37.333	25
195	MIR399	rsi-MIR399-1	ata-miR399a-3p	0.667	0	0	0
196	MIR399	rsi-MIR399-2	cme-miR399a	6.333	0	18.333	24.667
197	MIR399	rsi-MIR399-3	csi-miR399c-5p	0	1.333	0.333	0
198	MIR399	rsi-MIR399-4	ppe-miR399n	0	0	0.333	0
199	MIR399	rsi-MIR399-5	stu-miR399i-3p	2.667	5	5	5.667
200	MIR403	rsi-MIR403-1	bra-miR403-5p	0.667	0	0	0
201	MIR403	rsi-MIR403-2	gma-miR403b	0	0.333	0.333	0
202	MIR408	rsi-MIR408-1	aly-miR408-5p	0.333	0	0	0
203	MIR408	rsi-MIR408-2	ata-miR408-3p	12.333	18.333	41	20.667
204	MIR408	rsi-MIR408-3	ath-miR408-5p	0.667	0	0.333	0
205	MIR408	rsi-MIR408-4	bdi-miR408-5p	0	0.333	0	0
206	MIR408	rsi-MIR408-5	cpa-miR408	20300.3	111882	86178.7	101801
207	MIR408	rsi-MIR408-6	mdm-miR408d	0	0	1.333	0
208	MIR408	rsi-MIR408-7	sof-miR408e	8.667	17.333	19.333	17.667
209	MIR408	rsi-MIR408-8	stu-miR408a-3p	0	0	0.333	1
210	MIR408	rsi-MIR408-9	stu-miR408b-5p	24952.7	11865.7	39601.7	24434.3
211	MIR4352	rsi-MIR4352-1	gma-miR5377	0	0	0	1.667
212	MIR4372	rsi-MIR4372-1	gma-miR4381	0	0	0	0.333
213	MIR4374	rsi-MIR4374-1	gma-miR4344	0	0.333	0	0
214	MIR4387	rsi-MIR4387-1	gma-miR4387a	0	0	0.333	0
215	MIR4387	rsi-MIR4387-2	gma-miR4387c	0	0	0	0.667
216	MIR447	rsi-MIR447-1	ath-miR447a.2-3p	1.667	0	2	0.667
217	MIR447	rsi-MIR447-2	ath-miR447b	1.333	0	1.333	0
218	MIR474	rsi-MIR474-1	ptc-miR474b	0	0.333	0	0
219	MIR478	rsi-MIR478-1	ptc-miR478n	0	0.333	0	0
220	MIR482	rsi-MIR482-1	aly-miR472-3p	0.333	0	1	0
221	MIR482	rsi-MIR482-2	ghr-miR482b	0.333	0	0	0
222	MIR482	rsi-MIR482-3	gma-miR482a-5p	0.333	0	0	0
223	MIR482	rsi-MIR482-4	gma-miR482c-5p	0	0	0	0.333
224	MIR482	rsi-MIR482-5	gma-miR482d-3p	0	0.667	0	0
225	MIR482	rsi-MIR482-6	mdm-miR482a-3p	0	5.333	0.333	0.333
226	MIR482	rsi-MIR482-7	mdm-miR482b	0	0	0.333	0
227	MIR482	rsi-MIR482-8	pab-miR482a	0	0	0	2
228	MIR482	rsi-MIR482-9	pde-miR482a	3.333	4.667	3	3.667
229	MIR482	rsi-MIR482-10	ppe-miR482c-3p	0	1.667	0.333	0.667
230	MIR482	rsi-MIR482-11	ppe-miR482c-5p	0.333	4	0	1
231	MIR482	rsi-MIR482-12	ppe-miR482f	0	0	0.333	0
232	MIR482	rsi-MIR482-13	sly-miR482d-5p	0	0	0	0.667
233	MIR482	rsi-MIR482-14	vun-miR482	0	0.333	0	0
234	MIR482	rsi-MIR482-15	vvi-miR3633a-3p	0	0	0.333	0
235	MIR5020	rsi-MIR5020-1	ath-miR5020b	0.333	0	0	0
236	MIR5067	rsi-MIR5067-1	bdi-miR5174d-3p	0	0	0.333	0.667
237	MIR5067	rsi-MIR5067-2	bdi-miR5174e-3p.2	1.667	0.333	3.333	2
238	MIR5067	rsi-MIR5067-3	bdi-miR5174e-5p.2	1	1	1.667	0.333
239	MIR5067	rsi-MIR5067-4	bdi-miR5180a	0.333	0	0	0
240	MIR5067	rsi-MIR5067-5	hvu-miR5049c	0	0	2.333	0.333
241	MIR5067	rsi-MIR5067-6	hvu-miR5049f	0	0	0.333	0
242	MIR5067	rsi-MIR5067-7	tae-miR5049-3p	0.333	0	0.667	0
243	MIR5163	rsi-MIR5163-1	bdi-miR5163b-3p	0	0	0	0.333
244	MIR5225	rsi-MIR5225-1	gma-miR5225	1.667	0.333	0	0
245	MIR5225	rsi-MIR5225-2	mtr-miR5225a	0	0	0	0.333
246	MIR5269	rsi-MIR5269-1	mtr-miR5269b	0.333	0.333	0	0
247	MIR5286	rsi-MIR5286-1	mtr-miR5286b	0.667	0	0	0
248	MIR5291	rsi-MIR5291-1	mtr-miR5291c	0	0	0	2
249	MIR5292	rsi-MIR5292-1	mtr-miR5292b	0	0	0.667	0
250	MIR5298	rsi-MIR5298-1	mtr-miR5298a	0	0.333	0	0
251	MIR5298	rsi-MIR5298-2	mtr-miR5298d	0	0.667	1	0
252	MIR530	rsi-MIR530-1	bdi-miR530b	0	0	0	0.333
253	MIR530	rsi-MIR530-2	mes-miR530b	3.667	2.667	1.667	2.333
254	MIR5303	rsi-MIR5303-1	nta-miR5303b	0	0	0	0.333
255	MIR5303	rsi-MIR5303-2	stu-miR5303e	0	0	0.667	0
256	MIR533	rsi-MIR533-1	ppt-miR533b-5p	0.667	0	0	0
257	MIR535	rsi-MIR535-1	mdm-miR535c	30.333	1605.67	380.333	648
258	MIR535	rsi-MIR535-2	ppe-miR535b	677	5320.33	2873.67	3404.67
259	MIR5387	rsi-MIR5387-1	sbi-miR5387a	0.333	0	0	0
260	MIR5568	rsi-MIR5568-1	sbi-miR5568b-3p	0	0	0.333	0
261	MIR5635	rsi-MIR5635-1	ath-miR5635c	0	0.333	0	0
262	MIR5638	rsi-MIR5638-1	ath-miR5638b	0.667	0	0	0
263	MIR5642	rsi-MIR5642-1	ath-miR5642b	2	0	0.333	0
264	MIR5643	rsi-MIR5643-1	ath-miR5643b	1	0	0.667	0
265	MIR6020	rsi-MIR6020-1	nta-miR6020a-3p	0	0.333	0	0
266	MIR6151	rsi-MIR6151-1	nta-miR6151f	0	0	0	0.333
267	MIR6267	rsi-MIR6267-1	ppe-miR6267b	0	0.667	0	0
268	MIR7484	rsi-MIR7484-1	ghr-miR7484b	0	0.333	0	0
269	MIR7486	rsi-MIR7486-1	gra-miR7486e	0	0	0.667	0
270	MIR7486	rsi-MIR7486-2	gra-miR7486h	0	0	0	0.333
271	MIR7494	rsi-MIR7494-1	gra-miR7494b	0	1	1.667	2
272	MIR7717	rsi-MIR7717-1	bdi-miR7717c-3p	0.333	0	0	0
273	MIR7725	rsi-MIR7725-1	bdi-miR7725b-3p.2	0	0	0.333	0
274	MIR7729	rsi-MIR7729-1	bdi-miR7729b-3p	0	0	0	0.333
275	MIR7729	rsi-MIR7729-2	bdi-miR7729b-5p	0	0	1	0
276	MIR773	rsi-MIR773-1	ath-miR773a	8	0.333	9.667	0
277	MIR7784	rsi-MIR7784-1	bdi-miR7784b-5p	0	0.333	0	0
278	MIR781	rsi-MIR781-1	ath-miR781b	0	0	1.333	0
279	MIR7997	rsi-MIR7997-1	stu-miR7997c	0	0	0.667	0.667
280	MIR818	rsi-MIR818-1	mtr-miR5205b	13.667	12	24	11.333
281	MIR818	rsi-MIR818-2	osa-miR1439	0	0.333	0	4
282	MIR818	rsi-MIR818-3	tae-miR1130b-3p	0.333	0	1.667	0.667
283	MIR822	rsi-MIR822-1	ath-miR822-3p	1	0	1	0
284	MIR822	rsi-MIR822-2	ath-miR822-5p	0.333	0	1	0
285	MIR823	rsi-MIR823-1	ath-miR823	0.333	0	0.667	0
286	MIR824	rsi-MIR824-1	aly-miR824-3p	0.333	0	0.333	0
287	MIR824	rsi-MIR824-2	aly-miR824-5p	0	0	0.667	0
288	MIR825	rsi-MIR825-1	ath-miR825	0.333	0	0.667	0
289	MIR829	rsi-MIR829-1	ath-miR829-5p	0.667	0	0.333	0
290	MIR833	rsi-MIR833-1	aly-miR833-3p	0	0	0	0.667
291	MIR838	rsi-MIR838-1	ath-miR838	0.333	0	0	0
292	MIR840	rsi-MIR840-1	aly-miR840-3p	0	0	0.333	0
293	MIR840	rsi-MIR840-2	ath-miR840-5p	1	0	0	0
294	MIR845_1	rsi-MIR845_1-1	aly-miR845a-5p	0.333	0	0	0
295	MIR846	rsi-MIR846-1	aly-miR846-3p	3.333	0	1.333	0
296	MIR846	rsi-MIR846-2	aly-miR846-5p	0	0	0.333	0
297	MIR846	rsi-MIR846-3	ath-miR846-5p	1.667	0	1.667	0
298	MIR848	rsi-MIR848-1	ath-miR848	0	0	0.667	0
299	MIR8562	rsi-MIR8562-1	atr-miR8562b	2.333	0	0	0
300	MIR860	rsi-MIR860-1	bra-miR860-5p	0	1	0	0
301	MIR861	rsi-MIR861-1	ath-miR861-3p	1	0	0	0
302	MIR8654	rsi-MIR8654-1	gra-miR8654c	0	0.667	0	0.667
303	MIR8674	rsi-MIR8674-1	gra-miR8674c	0	0	0.333	0
304	MIR869	rsi-MIR869-1	ath-miR869.2	0.333	0	0.667	0
305	MIR8757	rsi-MIR8757-1	gra-miR8757a	0	0	0	0.333
306	MIR8771	rsi-MIR8771-1	gra-miR8771e	0	0	0.333	0
307	MIR951	rsi-MIR951-1	pab-miR951	0	0.333	0	0
308	undef	rsi-undef-1	ahy-miR3509-5p	0	0	0.333	0
309	undef	rsi-undef-2	aly-miR3443-3p	0	0	0	0.333
310	undef	rsi-undef-3	aly-miR3445-5p.1	0	0	0.333	0
311	undef	rsi-undef-4	aof-miR12138	0.333	0	0.333	0
312	undef	rsi-undef-5	aof-miR12140	0.333	0	0	0
313	undef	rsi-undef-6	aof-miR156a	6.667	1	12	2.333
314	undef	rsi-undef-7	aof-miR156b	12.333	6.333	10.333	3
315	undef	rsi-undef-8	aof-miR156c	0.333	0	0.333	0
316	undef	rsi-undef-9	aof-miR159	136645	107937	211599	181329
317	undef	rsi-undef-10	aof-miR160a	338	117.667	236.333	119.333
318	undef	rsi-undef-11	aof-miR160c	294.667	70.667	208	103
319	undef	rsi-undef-12	aof-miR164	13770.7	11328	25809.7	23013
320	undef	rsi-undef-13	aof-miR166a	12228.7	28410	19002	16596.7
321	undef	rsi-undef-14	aof-miR166b	555.667	661	754	609.333
322	undef	rsi-undef-15	aof-miR166c	72	37.667	79.333	24
323	undef	rsi-undef-16	aof-miR166d	104456	139611	141424	113221
324	undef	rsi-undef-17	aof-miR167a	610.667	199.667	396	124.333
325	undef	rsi-undef-18	aof-miR167b	2.333	2.667	3	1.667
326	undef	rsi-undef-19	aof-miR167c	89.333	36	74.667	24.667
327	undef	rsi-undef-20	aof-miR168a	62.667	82.667	89.333	143.667
328	undef	rsi-undef-21	aof-miR168b	22.667	35.667	38.333	68
329	undef	rsi-undef-22	aof-miR171a	129.667	14	46	23.667
330	undef	rsi-undef-23	aof-miR171b	111.667	20.333	79.333	27
331	undef	rsi-undef-24	aof-miR171c	27.667	42	57.333	24.333
332	undef	rsi-undef-25	aof-miR172	2.667	0	1.667	0.667
333	undef	rsi-undef-26	aof-miR2275c	0	1	0	0.333
334	undef	rsi-undef-27	aof-miR319a	1926.33	225.667	1170	733.667
335	undef	rsi-undef-28	aof-miR319b	29	17.333	31.333	30
336	undef	rsi-undef-29	aof-miR390	330.333	71	321.333	518
337	undef	rsi-undef-30	aof-miR393a	1	0.667	1.333	0
338	undef	rsi-undef-31	aof-miR393b	0.667	0.667	1	1.667
339	undef	rsi-undef-32	aof-miR394	255.333	50	53	23
340	undef	rsi-undef-33	aof-miR395a	1.333	3.333	2.333	6.333
341	undef	rsi-undef-34	aof-miR396a	71.667	502.667	480.333	801
342	undef	rsi-undef-35	aof-miR396b	102	259.333	220.667	203
343	undef	rsi-undef-36	aof-miR398	71942.3	47135.3	126063	87470
344	undef	rsi-undef-37	aof-miR399a	24	25	47.333	26.333
345	undef	rsi-undef-38	aof-miR408	24471	25667.3	62231.3	50442
346	undef	rsi-undef-39	aof-miR482b	0	0.333	0	0
347	undef	rsi-undef-40	aof-miR5139a	4.333	3	7.667	9.333
348	undef	rsi-undef-41	aof-miR5139b	0.333	1.333	2.667	7
349	undef	rsi-undef-42	aof-miR535	0	2.667	0.667	1
350	undef	rsi-undef-43	aof-miR536	0	0	0.333	0
351	undef	rsi-undef-44	aof-miR8155	0.333	0.667	0.333	0
352	undef	rsi-undef-45	ath-miR1886.2	0.333	0	0.333	0
353	undef	rsi-undef-46	ath-miR5021	0.667	0	0	0
354	undef	rsi-undef-47	ath-miR5024-3p	1	0	0.667	0
355	undef	rsi-undef-48	ath-miR5026	21.667	0	21	1.333
356	undef	rsi-undef-49	ath-miR5632-3p	0	0	0.333	0
357	undef	rsi-undef-50	ath-miR5633	0	1.667	0.667	2
358	undef	rsi-undef-51	ath-miR5651	0.333	0	0.333	0
359	undef	rsi-undef-52	ath-miR5652	0.333	0	0	0
360	undef	rsi-undef-53	ath-miR5654-3p	0	0	0.333	0
361	undef	rsi-undef-54	ath-miR5658	0.333	0	0.667	1.333
362	undef	rsi-undef-55	ath-miR5663-5p	0.333	0	0.333	0
363	undef	rsi-undef-56	ath-miR5996	0.333	0	0.333	0
364	undef	rsi-undef-57	ath-miR775	6.333	0	1.667	0
365	undef	rsi-undef-58	ath-miR780.1	0.667	0	1	0
366	undef	rsi-undef-59	ath-miR8169	0.333	0	0	0
367	undef	rsi-undef-60	ath-miR8175	21	6.667	20	15.333
368	undef	rsi-undef-61	ath-miR8179	0.333	0	0	0
369	undef	rsi-undef-62	ath-miR8182	0	0	0	0.667
370	undef	rsi-undef-63	ath-miR8183	0	0	0.333	0
371	undef	rsi-undef-64	ath-miR830-3p	0	0	0.667	0
372	undef	rsi-undef-65	ath-miR836	0	0	0.333	0
373	undef	rsi-undef-66	ath-miR843	1.667	0	2.333	0
374	undef	rsi-undef-67	ath-miR850	2	0	2.667	0
375	undef	rsi-undef-68	ath-miR863-5p	2.667	0.667	5	0.333
376	undef	rsi-undef-69	ath-miR864-5p	0.333	0	0	0
377	undef	rsi-undef-70	atr-miR8559	0	1	0	0
378	undef	rsi-undef-71	atr-miR8561.1	0	0	0.333	0
379	undef	rsi-undef-72	atr-miR8566	0	0.333	0	2
380	undef	rsi-undef-73	atr-miR8569	0	0	0.333	0
381	undef	rsi-undef-74	atr-miR8575	0	0	0	1
382	undef	rsi-undef-75	atr-miR8577	0	0	0	0.333
383	undef	rsi-undef-76	atr-miR8596	0.333	0	0	0
384	undef	rsi-undef-77	atr-miR8607	0	0.333	0	0
385	undef	rsi-undef-78	atr-miR8617	0	0	0	0.667
386	undef	rsi-undef-79	bdi-miR5049-3p	0	0	0.333	0
387	undef	rsi-undef-80	bdi-miR5049-5p	0	0	0.333	0
388	undef	rsi-undef-81	bdi-miR5054	0	0.667	0	2
389	undef	rsi-undef-82	bdi-miR5059	7.333	4.333	11	15.667
390	undef	rsi-undef-83	bdi-miR5176-3p	0	0.333	0	0
391	undef	rsi-undef-84	bdi-miR5281a	0.333	0	0	0
392	undef	rsi-undef-85	bdi-miR7720-5p	0	0	0	0.667
393	undef	rsi-undef-86	bdi-miR7728-5p	0	0	0.333	0
394	undef	rsi-undef-87	bdi-miR7731-5p	0	0.667	0	0
395	undef	rsi-undef-88	bdi-miR7732-3p	0.667	0	0.333	0
396	undef	rsi-undef-89	bdi-miR7733-3p	0	0	0	0.333
397	undef	rsi-undef-90	bdi-miR7738-3p	0.333	0	0	0
398	undef	rsi-undef-91	bdi-miR7743-5p	0.333	0	0	0
399	undef	rsi-undef-92	bdi-miR7746-3p	0	0	0.333	0
400	undef	rsi-undef-93	bdi-miR7747-5p	1.333	0	0	0
401	undef	rsi-undef-94	bdi-miR7760-3p	0	0	0	0.667
402	undef	rsi-undef-95	bdi-miR7761-3p	0	2	0	0.667
403	undef	rsi-undef-96	bdi-miR7779-3p	0	0	1.333	0
404	undef	rsi-undef-97	bdi-miR7780-3p	0	0	0.333	0
405	undef	rsi-undef-98	bdi-miR7781-5p	0.333	0	0	0
406	undef	rsi-undef-99	bdi-miR7782-3p	1	0.667	1.333	1.333
407	undef	rsi-undef-100	bdi-miR7786-5p	0	0	0.667	0
408	undef	rsi-undef-101	bdi-miR7787-3p	0.667	0	0	0
409	undef	rsi-undef-102	bdi-miR845	0.333	0	0	0.333
410	undef	rsi-undef-103	bdi-miR9494	0	0	0.667	0
411	undef	rsi-undef-104	bna-miR6034	0	0	0.667	0
412	undef	rsi-undef-105	bra-miR391-3p	0.667	0	0.667	0
413	undef	rsi-undef-106	bra-miR391-5p	0.333	0	0.333	0
414	undef	rsi-undef-107	cas-miR11592	0	0.333	0	0
415	undef	rsi-undef-108	cas-miR156b-3p	3.667	0	1.667	0
416	undef	rsi-undef-109	cas-miR156c-3p	0.667	0	1.333	0
417	undef	rsi-undef-110	cas-miR157a	0.333	0	0.333	0
418	undef	rsi-undef-111	cas-miR157c	0.333	1	2	0
419	undef	rsi-undef-112	cas-miR158b	0.333	0	0.667	0
420	undef	rsi-undef-113	cas-miR159a	25.333	12	30.667	18.333
421	undef	rsi-undef-114	cas-miR159b-3p	1153.33	602.667	1441.67	917.333
422	undef	rsi-undef-115	cas-miR161	0.333	0	0	0
423	undef	rsi-undef-116	cas-miR162a	241.333	185.667	272.333	235.667
424	undef	rsi-undef-117	cas-miR165b	0	0	0.333	0
425	undef	rsi-undef-118	cas-miR166a	2850	1687.67	3396	1902.67
426	undef	rsi-undef-119	cas-miR166b	3	1	4.333	1.667
427	undef	rsi-undef-120	cas-miR166c-5p	6.667	0	1.333	0
428	undef	rsi-undef-121	cas-miR166f-3p	165.667	99	208.333	118.333
429	undef	rsi-undef-122	cas-miR167a	3	0	4.667	1
430	undef	rsi-undef-123	cas-miR169d	2.667	0	3	0
431	undef	rsi-undef-124	cas-miR169e-3p	1.333	0.333	5	1.667
432	undef	rsi-undef-125	cas-miR169f	0.333	0	0.667	0
433	undef	rsi-undef-126	cas-miR169g-5p	0.667	0	0	0
434	undef	rsi-undef-127	cas-miR171a-3p	22	4	25.333	9.667
435	undef	rsi-undef-128	cas-miR171c-3p	67.667	16.667	50	31
436	undef	rsi-undef-129	cas-miR171c-5p	3.333	1	2	0.667
437	undef	rsi-undef-130	cas-miR172c	0.333	0	0	0
438	undef	rsi-undef-131	cas-miR173	1	0.667	3	0
439	undef	rsi-undef-132	cas-miR319a	0.333	0	0.333	0
440	undef	rsi-undef-133	cas-miR319b	0.333	0.667	0.333	0
441	undef	rsi-undef-134	cas-miR390a-3p	43.667	23	48.333	71.333
442	undef	rsi-undef-135	cas-miR393-3p	0.333	0	0	0
443	undef	rsi-undef-136	cas-miR394	6.667	2	2.333	1.333
444	undef	rsi-undef-137	cas-miR398b	17.667	7	49.333	24.667
445	undef	rsi-undef-138	cas-miR403	9.333	0	10.667	0.333
446	undef	rsi-undef-139	cas-miR408	15.333	13.333	34	19.333
447	undef	rsi-undef-140	cas-miR845	9.333	0	8.333	0
448	undef	rsi-undef-141	cas-miR858	10.667	4.667	7	2.667
449	undef	rsi-undef-142	cca-miR6113	0	0.333	0	0
450	undef	rsi-undef-143	cpa-miR8147	0.333	1.667	1.667	0
451	undef	rsi-undef-144	cpa-miR8148	0	0	0.333	0.667
452	undef	rsi-undef-145	cpa-miR8150	0	0	0.667	0
453	undef	rsi-undef-146	cpa-miR8154	0	1	0.333	0
454	undef	rsi-undef-147	cre-miR1145.2	0.667	0	0.667	0
455	undef	rsi-undef-148	cre-miR1165-3p	1.333	1	0.333	0
456	undef	rsi-undef-149	cre-miR1169-3p	0	0	0.667	0
457	undef	rsi-undef-150	cre-miR1171	0	0.333	1	2
458	undef	rsi-undef-151	cre-miR906-3p	0	0.667	0	0
459	undef	rsi-undef-152	csi-miR156a-3p	0	0	0	1.333
460	undef	rsi-undef-153	csi-miR156c-3p	0	0.333	0	0
461	undef	rsi-undef-154	csi-miR156g-3p	2.333	2.333	0.667	1.333
462	undef	rsi-undef-155	csi-miR159b-5p	27	26.667	49.333	56.667
463	undef	rsi-undef-156	csi-miR159c-3p	154	15.667	100.667	57.667
464	undef	rsi-undef-157	csi-miR160c-5p	28.333	8	14.667	9.667
465	undef	rsi-undef-158	csi-miR164a-3p	1	0	0.667	1
466	undef	rsi-undef-159	csi-miR164d-3p	0	2	1.667	8.333
467	undef	rsi-undef-160	csi-miR166f-3p	128	118.333	105	65
468	undef	rsi-undef-161	csi-miR166j-3p	29.667	13.333	22.667	13
469	undef	rsi-undef-162	csi-miR166k-3p	4	3.333	2.667	2.333
470	undef	rsi-undef-163	csi-miR167d-3p	15.333	9.667	20.333	10.333
471	undef	rsi-undef-164	csi-miR167e-3p	10	2.667	3.333	0.333
472	undef	rsi-undef-165	csi-miR168-3p	9391.67	10869.7	20661.3	17120.7
473	undef	rsi-undef-166	csi-miR169l-3p	1	1	7	5.333
474	undef	rsi-undef-167	csi-miR169r-5p	1.333	1.667	0.333	0.667
475	undef	rsi-undef-168	csi-miR171f-5p	5493	1444.33	4484	2240.33
476	undef	rsi-undef-169	csi-miR172d-5p	1.667	0.333	0.667	1.333
477	undef	rsi-undef-170	csi-miR2111-5p	4.667	2	7	39
478	undef	rsi-undef-171	csi-miR2275b-3p	0	1	0	0
479	undef	rsi-undef-172	csi-miR393c-3p	30	26	52	63
480	undef	rsi-undef-173	csi-miR3948	0	0	0	1.333
481	undef	rsi-undef-174	csi-miR3951b-5p	1	0	0	0
482	undef	rsi-undef-175	csi-miR395c-3p	230.333	67	226.667	307
483	undef	rsi-undef-176	csi-miR396d-3p	1.333	0.667	1.333	5.667
484	undef	rsi-undef-177	csi-miR396f-3p	1	0	0	0
485	undef	rsi-undef-178	csi-miR396f-5p	592	517.667	731.667	483.333
486	undef	rsi-undef-179	csi-miR403a-5p	0	0	0	0.333
487	undef	rsi-undef-180	csi-miR403b-3p	32.333	9	35.333	10.333
488	undef	rsi-undef-181	csi-miR482d-3p	1.667	14.667	5.333	2
489	undef	rsi-undef-182	csi-miR482e-3p	0	0	1	0
490	undef	rsi-undef-183	csi-miR858-3p	8	0.667	3.333	5.333
491	undef	rsi-undef-184	eun-miR10223-5p	0	0	0.333	0
492	undef	rsi-undef-185	eun-miR159-5p	20.333	2.667	20.333	8.333
493	undef	rsi-undef-186	eun-miR396b-3p	0	0.333	0.333	0.333
494	undef	rsi-undef-187	eun-miR482a-3p	0	0.667	0	0
495	undef	rsi-undef-188	eun-miR482c-3p	1570.67	5827	4760.33	5250.67
496	undef	rsi-undef-189	eun-miR535a-3p	42.667	173.667	100.667	111
497	undef	rsi-undef-190	eun-miR535b-3p	0.333	0	0	0
498	undef	rsi-undef-191	fve-miR11283	0.667	0	0.333	0.667
499	undef	rsi-undef-192	fve-miR11286	0	0.333	0	0
500	undef	rsi-undef-193	fve-miR11291	0.667	0	0.333	0
501	undef	rsi-undef-194	fve-miR11293	0	0	2	0
502	undef	rsi-undef-195	fve-miR11294	0.333	0	0	0
503	undef	rsi-undef-196	fve-miR11305	0.333	0	0	0
504	undef	rsi-undef-197	fve-miR11306	0.333	0	0	0
505	undef	rsi-undef-198	fve-miR11311	0.667	0.667	0	1.333
506	undef	rsi-undef-199	fve-miR1511	3.333	1.667	2	4.333
507	undef	rsi-undef-200	fve-miR156e	6	12.667	7	9
508	undef	rsi-undef-201	fve-miR156g-3p	3.333	4.333	2.333	4.667
509	undef	rsi-undef-202	fve-miR159a-5p	393.333	116.667	422	199.333
510	undef	rsi-undef-203	fve-miR159b	4	5.667	2	1
511	undef	rsi-undef-204	fve-miR162-3p	9356.67	7930.67	11063.7	9849.33
512	undef	rsi-undef-205	fve-miR162-5p	6	1.333	5	3.333
513	undef	rsi-undef-206	fve-miR164c	1	1	3	1.333
514	undef	rsi-undef-207	fve-miR167d	0.667	0.667	1	0
515	undef	rsi-undef-208	fve-miR171f-5p	28.667	2	8.333	7
516	undef	rsi-undef-209	fve-miR396c-3p	3849.67	3905	11108.7	5990.67
517	undef	rsi-undef-210	fve-miR482b	0.667	0.333	0.667	0
518	undef	rsi-undef-211	fve-miR535b	0.333	2.667	0.333	4
519	undef	rsi-undef-212	fve-miR845	0.333	0	1.667	0
520	undef	rsi-undef-213	gma-miR10407d	0	0.333	0	0
521	undef	rsi-undef-214	gma-miR10412	0.333	0	0	0
522	undef	rsi-undef-215	gma-miR10448	0.333	0	0	0
523	undef	rsi-undef-216	gma-miR169w	0	0.667	0	0
524	undef	rsi-undef-217	gma-miR4351	0	0.667	0	0
525	undef	rsi-undef-218	gma-miR4384	0.333	0	0	0
526	undef	rsi-undef-219	gma-miR4388	0	0	0.333	0
527	undef	rsi-undef-220	gma-miR4403	0.667	0	0.667	0
528	undef	rsi-undef-221	gma-miR4405	0	0	0.667	0
529	undef	rsi-undef-222	gma-miR4414b	0	0	1.667	0
530	undef	rsi-undef-223	gma-miR4993	0	0	1	0
531	undef	rsi-undef-224	gma-miR5380c	0	1.333	1.667	0
532	undef	rsi-undef-225	gma-miR5669	0	0	1	0
533	undef	rsi-undef-226	gma-miR5764b	0.333	0	0	0
534	undef	rsi-undef-227	gma-miR5769	0	0	0	0.333
535	undef	rsi-undef-228	gma-miR9726	0.667	0	1	0
536	undef	rsi-undef-229	gma-miR9742	0	0.333	0	0
537	undef	rsi-undef-230	gra-miR8635	0.667	0	0	0
538	undef	rsi-undef-231	gra-miR8645	0	1.333	0.667	0
539	undef	rsi-undef-232	gra-miR8650	1	5.667	0.667	0
540	undef	rsi-undef-233	gra-miR8664	0	0.667	0	0
541	undef	rsi-undef-234	gra-miR8705	0.333	0	0	0
542	undef	rsi-undef-235	gra-miR8715	0.333	0	0	0
543	undef	rsi-undef-236	gra-miR8730	0.667	0	0	0
544	undef	rsi-undef-237	gra-miR8736	0	0.667	0	0
545	undef	rsi-undef-238	gra-miR8744	0	0	0.333	0
546	undef	rsi-undef-239	gra-miR8750	3.667	79.333	22.667	21.667
547	undef	rsi-undef-240	gra-miR8769	0.667	0	0	0
548	undef	rsi-undef-241	hbr-miR6482	0	0.667	0	0
549	undef	rsi-undef-242	hbr-miR6483	0.333	0	0.333	0
550	undef	rsi-undef-243	hci-miR164a	2.667	1.667	3.333	2.333
551	undef	rsi-undef-244	hvu-miR1436	7	5	9	8
552	undef	rsi-undef-245	hvu-miR6183	0	0	0	0.333
553	undef	rsi-undef-246	hvu-miR6184	0	1.667	0	0
554	undef	rsi-undef-247	hvu-miR6186	0	0	0	0.667
555	undef	rsi-undef-248	hvu-miR6189	0	0.333	0	0
556	undef	rsi-undef-249	hvu-miR6192	0	0.333	0	0
557	undef	rsi-undef-250	hvu-miR6207	0	0.667	0	0
558	undef	rsi-undef-251	lja-miR11078g-3p	0	0	0	0.333
559	undef	rsi-undef-252	lja-miR11089a-5p	0	0	0.333	0
560	undef	rsi-undef-253	lja-miR11089c-5p	0	0	0.333	0
561	undef	rsi-undef-254	lja-miR11108e-3p	0	0	0.333	0
562	undef	rsi-undef-255	lja-miR11108q-5p	0.333	0	0	0
563	undef	rsi-undef-256	lja-miR11126-3p	0.667	0	0	0
564	undef	rsi-undef-257	lja-miR11128-3p	0	0	0	0.333
565	undef	rsi-undef-258	lja-miR11135d-3p	0	0	0.667	0
566	undef	rsi-undef-259	lja-miR11136-5p	0.333	0	0	0
567	undef	rsi-undef-260	lja-miR11141-3p	0	0	0	0.667
568	undef	rsi-undef-261	lja-miR11148-5p	0	0	0	0.333
569	undef	rsi-undef-262	lja-miR11149a-3p	0	0	0	1
570	undef	rsi-undef-263	lja-miR11149a-5p	0	0	0	2.333
571	undef	rsi-undef-264	lja-miR11152-5p	0	0	0	0.333
572	undef	rsi-undef-265	lja-miR11169-5p	0.333	0	0	0
573	undef	rsi-undef-266	lja-miR11171-5p	0	0.333	0	0
574	undef	rsi-undef-267	lja-miR11176-3p	0	1.333	0	0
575	undef	rsi-undef-268	lja-miR1120-3p	3.333	0.667	6	6
576	undef	rsi-undef-269	lja-miR1511-3p	0.333	0	0	0.333
577	undef	rsi-undef-270	lja-miR166-3p	2363	998	2139.33	1544.67
578	undef	rsi-undef-271	lja-miR168-3p	118	171	244.333	176.667
579	undef	rsi-undef-272	lja-miR168-5p	2.667	0	3	0.667
580	undef	rsi-undef-273	lja-miR398-3p	0	0	0.333	0
581	undef	rsi-undef-274	lja-miR7539	0	0	1	0.667
582	undef	rsi-undef-275	mdm-miR169o	0.667	2.333	0.667	0.667
583	undef	rsi-undef-276	mdm-miR319g	0.667	0	1	0
584	undef	rsi-undef-277	mdm-miR395j	0	0	0.333	2
585	undef	rsi-undef-278	mdm-miR399k	0.333	0	0	0
586	undef	rsi-undef-279	mes-miR397b	22.667	21.333	55.667	64.333
587	undef	rsi-undef-280	mes-miR482b	0	0	0.333	0
588	undef	rsi-undef-281	mes-miR482c	0	0.333	0	0
589	undef	rsi-undef-282	mes-miR535c	0.333	5.667	1	1.667
590	undef	rsi-undef-283	mes-miR535d	883.333	11650	6377.67	7979.33
591	undef	rsi-undef-284	mtr-miR5205a	3.667	3	3.667	3
592	undef	rsi-undef-285	mtr-miR5205d	2.667	1.667	1	2
593	undef	rsi-undef-286	mtr-miR5207	0	0	0.333	0
594	undef	rsi-undef-287	mtr-miR5233	0	0	0.333	0
595	undef	rsi-undef-288	mtr-miR5279	0	0	0.667	1.333
596	undef	rsi-undef-289	mtr-miR5290	0	0	0.333	0
597	undef	rsi-undef-290	mtr-miR5293	0	0	0	0.667
598	undef	rsi-undef-291	mtr-miR5750	0	0.667	0	0
599	undef	rsi-undef-292	nta-miR6157	0.333	0	0.333	0
600	undef	rsi-undef-293	osa-miR11338-5p	0	0	0	0.667
601	undef	rsi-undef-294	osa-miR11340-5p	0	1	0	0
602	undef	rsi-undef-295	osa-miR1847.2	0	0	0	0.333
603	undef	rsi-undef-296	osa-miR1850.2	1	1	2.333	0.667
604	undef	rsi-undef-297	osa-miR1860-3p	0	0.333	0	0
605	undef	rsi-undef-298	osa-miR1862g	0	0	0.333	0
606	undef	rsi-undef-299	osa-miR1866-5p	0	0	0.667	0
607	undef	rsi-undef-300	osa-miR1871	0	0	0.333	0
608	undef	rsi-undef-301	osa-miR1873	0	1.333	0	0.333
609	undef	rsi-undef-302	osa-miR2876-5p	0	0	0	0.333
610	undef	rsi-undef-303	osa-miR2930	0.333	0	0	0
611	undef	rsi-undef-304	osa-miR435	0	0	0	0.667
612	undef	rsi-undef-305	osa-miR5072	47	51	74.333	96
613	undef	rsi-undef-306	osa-miR5075	0	0.333	0	0
614	undef	rsi-undef-307	osa-miR5077	0.667	0.667	0.667	1.667
615	undef	rsi-undef-308	osa-miR5144-5p	0	0	0	0.333
616	undef	rsi-undef-309	osa-miR5150-5p	0	0	0.333	0
617	undef	rsi-undef-310	osa-miR5159	0	0	0	0.667
618	undef	rsi-undef-311	osa-miR5493	2	9.667	0.667	6
619	undef	rsi-undef-312	osa-miR5502	1	0	0.667	0
620	undef	rsi-undef-313	osa-miR5525	0	0	0.333	0
621	undef	rsi-undef-314	osa-miR5537	0	0	0	1.667
622	undef	rsi-undef-315	osa-miR5794	0.333	0	0	0
623	undef	rsi-undef-316	osa-miR5822	0	1	0	0
624	undef	rsi-undef-317	osa-miR6248	0.333	0	0.333	0
625	undef	rsi-undef-318	pab-miR11409a	0	0	0	0.667
626	undef	rsi-undef-319	pab-miR11409g	0	0	0.667	0
627	undef	rsi-undef-320	pab-miR11416	0.667	0	0	0
628	undef	rsi-undef-321	pab-miR11417	1.667	0	0	0
629	undef	rsi-undef-322	pab-miR11418	0	0	0	0.667
630	undef	rsi-undef-323	pab-miR11421	0	0.667	0	0
631	undef	rsi-undef-324	pab-miR11433	0	0	0.667	0
632	undef	rsi-undef-325	pab-miR11439	0.667	0	0	0.333
633	undef	rsi-undef-326	pab-miR11502	0	0.333	0	0
634	undef	rsi-undef-327	pab-miR11513	0.667	0	0	0.667
635	undef	rsi-undef-328	pab-miR11522	0.333	0	0	0
636	undef	rsi-undef-329	pab-miR11536	0.667	0	0	0
637	undef	rsi-undef-330	pab-miR11567	0	0	0.667	0
638	undef	rsi-undef-331	pab-miR11570c	0	0	0.667	0
639	undef	rsi-undef-332	pab-miR11580	0	1	0	0
640	undef	rsi-undef-333	pab-miR156o	1.333	0.333	1	0
641	undef	rsi-undef-334	pab-miR159c	0	1	0.333	0
642	undef	rsi-undef-335	pab-miR159d	2.333	2	1	0.333
643	undef	rsi-undef-336	pab-miR162a	3.333	0.667	2	1.333
644	undef	rsi-undef-337	pab-miR162c	2.667	1	5.667	1.667
645	undef	rsi-undef-338	pab-miR164a	4689.67	7329.33	14123.7	25235
646	undef	rsi-undef-339	pab-miR166d	0	0.333	0	2
647	undef	rsi-undef-340	pab-miR166j	1350	461.667	1080.67	580.667
648	undef	rsi-undef-341	pab-miR167a	0.333	0.667	0	0.667
649	undef	rsi-undef-342	pab-miR167b	0.333	0	0	0
650	undef	rsi-undef-343	pab-miR319e	0.333	0	0	0
651	undef	rsi-undef-344	pab-miR319h	0	0	0.333	0
652	undef	rsi-undef-345	pab-miR393d	0	0.333	0	0.333
653	undef	rsi-undef-346	pab-miR396e	1	1.667	2	1
654	undef	rsi-undef-347	pab-miR396f	0	0.667	0.667	1.667
655	undef	rsi-undef-348	pab-miR396t	26.667	185	222.333	369.333
656	undef	rsi-undef-349	pab-miR397b	0	0	0.333	0
657	undef	rsi-undef-350	pab-miR398a	2.667	0	0.333	1.667
658	undef	rsi-undef-351	pab-miR398b	0.667	0	0	0.333
659	undef	rsi-undef-352	pab-miR482j	0	0.667	0	0
660	undef	rsi-undef-353	pab-miR482m	0	0.667	0	0
661	undef	rsi-undef-354	pab-miR482o	0	0	0	1
662	undef	rsi-undef-355	pab-miR529j	0	0.667	0	0
663	undef	rsi-undef-356	pab-miR535b	0	2.667	0	0.333
664	undef	rsi-undef-357	pab-miR858a	1.333	0	1.333	0
665	undef	rsi-undef-358	pab-miR858b	1653.33	581.667	1196.33	1155.33
666	undef	rsi-undef-359	pab-miR950i	0	0	0	1
667	undef	rsi-undef-360	pgi-miR6138	0.333	1.333	1	0.333
668	undef	rsi-undef-361	pla-miR11604	0	0.667	0	0
669	undef	rsi-undef-362	ppe-miR6281	0	0	1.667	0
670	undef	rsi-undef-363	ppe-miR6290	0.333	0	0	0
671	undef	rsi-undef-364	ppe-miR6293	1	0	0.333	1.333
672	undef	rsi-undef-365	ppe-miR8125	0	0.333	0	0
673	undef	rsi-undef-366	ppe-miR8130-3p	0	0	0	1
674	undef	rsi-undef-367	ppt-miR1028a-3p	3.667	4.667	10.667	8.667
675	undef	rsi-undef-368	ppt-miR1032	0	0	0	1.333
676	undef	rsi-undef-369	ppt-miR11321	0	2	0	0
677	undef	rsi-undef-370	ppt-miR11327	0	0.667	0	0
678	undef	rsi-undef-371	ppt-miR408a	0.667	0	0	0.333
679	undef	rsi-undef-372	ppt-miR894	5103.33	5618	8273.33	12405.7
680	undef	rsi-undef-373	ptc-miR472a	0	1	0	0
681	undef	rsi-undef-374	ptc-miR6431	0	0.333	0	0
682	undef	rsi-undef-375	ptc-miR6464	0	0	0.333	0
683	undef	rsi-undef-376	ptc-miR7838	0	0	0	0.333
684	undef	rsi-undef-377	rgl-miR5138	0.333	0	0	0
685	undef	rsi-undef-378	rgl-miR5141	0.667	0	0	0
686	undef	rsi-undef-379	rgl-miR7808	0	0	0	1
687	undef	rsi-undef-380	rgl-miR7972	0	0	0	0.333
688	undef	rsi-undef-381	sbi-miR5385	0.333	0.667	0	0
689	undef	rsi-undef-382	sbi-miR6220-3p	0	0	1	0
690	undef	rsi-undef-383	seu-miR11023	0	0	0	1.333
691	undef	rsi-undef-384	seu-miR11030b	0	0.333	1	0
692	undef	rsi-undef-385	seu-miR11034	0	0.667	0	0
693	undef	rsi-undef-386	seu-miR319	31.667	19.667	69.667	53
694	undef	rsi-undef-387	sly-miR10532	0	0	0	1.333
695	undef	rsi-undef-388	sly-miR172c	0.333	0	0	0
696	undef	rsi-undef-389	sly-miR172d	4	0	2	1.333
697	undef	rsi-undef-390	sly-miR398a	12.333	4	16.667	10.333
698	undef	rsi-undef-391	sly-miR408	6.667	3	11.667	4.667
699	undef	rsi-undef-392	smo-miR1087	0	0	0	0.667
700	undef	rsi-undef-393	smo-miR1103-5p	0	0	0	0.667
701	undef	rsi-undef-394	smo-miR408	2	1.333	1.667	1.333
702	undef	rsi-undef-395	ssl-miR948	0	0	0.333	0
703	undef	rsi-undef-396	ssp-miR1128	18.667	25.667	26.333	28.333
704	undef	rsi-undef-397	stu-miR391-5p	0.667	0	0	0
705	undef	rsi-undef-398	stu-miR8004	0	0.333	0	0.333
706	undef	rsi-undef-399	stu-miR8011a-5p	0	0.333	0	0
707	undef	rsi-undef-400	stu-miR8016	0.333	0	0	0
708	undef	rsi-undef-401	stu-miR8042	0.333	0	0	0.333
709	undef	rsi-undef-402	stu-miR8051-3p	0.333	0	0	0.667
710	undef	rsi-undef-403	vca-miR156a-3p	9.667	63.333	36.333	44
711	undef	rsi-undef-404	vca-miR166a-5p	0.333	0	0	1
712	undef	rsi-undef-405	vca-miR166c-5p	0.333	0	0	2
713	undef	rsi-undef-406	vca-miR167a-3p	0	0	2	0
714	undef	rsi-undef-407	vca-miR168b-3p	2	4	6.667	6.667
715	undef	rsi-undef-408	vca-miR391-5p	0.333	1	1	1.667
716	undef	rsi-undef-409	vca-miR396-3p	1.333	3	1.667	1.333
717	undef	rsi-undef-410	vca-miR397-3p	0	0.333	0	0
718	undef	rsi-undef-411	vca-miR535-3p	0.667	40.667	11.667	36.667
719	undef	rsi-undef-412	vvi-miR3623-5p	0	0	0	0.667
720	undef	rsi-undef-413	vvi-miR3634-3p	0.333	0	0	1.333
721	undef	rsi-undef-414	vvi-miR3636-5p	0.333	0	0.667	0
722	undef	rsi-undef-415	zma-miR11970-3p	0	0	0	0.333
