# Supplementary material for: Small RNA sequencing provides insights into molecular mechanism of flower development in Rhododendron pulchrum Sweet
Source: Sci Rep. 2023 Oct 20;13:17912. doi: 10.1038/s41598-023-44779-z (PMC10589353; doi:10.1038/s41598-023-44779-z)
Supplement: Supplementary file 11 — Supplementary Table S4. [file 41598_2023_44779_MOESM11_ESM.xls]

## Sheet: Sheet 1
	Table S4 Informaiton of novel miRNAs.
No.	miRNA id	Chromosome	Strand	Sequence (mature)	Length of mature miRNA	Start	End	Sequence (precursor)
1	novel_mir1	CM024953.1	+	TGACGACGAGAGAGAGCACGC	21	43312687	43312767	TGACGACGAGAGAGAGCACGCTAGTAAGCATTCATGAACAAGATGTGATTGTCTACAAGCGTGCTCTCTATCGTTGTCATA
2	novel_mir2	CM024955.1	-	TGCATTTGCACCTGCACCTTA	21	14434260	14434392	TGCATTTGCACCTGCACCTTACGTTCTCCTTCTAGGCCGGGCTTTCTCATAATATGTTCTCACCAACTAATTCAATTTGGGATATGCAAACCCTAGCTAGGTTGATACAGAGAGGTGCAGATGCCTGTGCAGA
3	novel_mir3	CM024955.1	-	CTCCGATCAAGTACTCTACGCA	22	5548402	5548566	CTCCGATCAAGTACTCTACGCACCTCGGATGCCATTTATTCTCGCGTGAGACCCCTCGGTTTTTTTTTTTAGAATTTTTGGACGGCTCGGATCGGCCGTCCGGTGGCCGGAGACGGCCCGCCGGCGGCCGTCGGTACGATTTCGGTGGAGATTGGTCGGTACGTA
4	novel_mir4	CM024956.1	+	TTGTCGGGGTTGTGATTCTCC	21	15085894	15086063	AGAATTTCAATCCCGACAAACATGTCTGCTATGGCGTCTCTGTAACAACTCCACTGCAAAACCCTCACCTTCCAACCATTTTTATGTACGGCTACATGAAACGCAAAAAAAAAAACCGTAAACCCAAAAGGGTCACAGTGCAGTCTCGTTTGTCGGGGTTGTGATTCTCC
5	novel_mir5	CM024956.1	-	AGATCATATGGTAGCTTCACC	21	32546760	32546832	TGAAGCTGCCAGCATGATCTAAACATCTCTCCTTTGATTTTGAGAGAAGATCAGATCATATGGTAGCTTCACC
6	novel_mir6	CM024956.1	-	ACCGTGTTTCTCTGTATAAAT	21	31239242	31239384	TTATACAGAGAAATCACGGTCGAGAGGGTCTTGTGATTGATTTTTGAGAGACCAGTCTGTGTCTCTCTCTCTCTCTCTCTCTCTCTCTCTCTCTCTCTTTCTCTCTCTCTTTCTCTCTCTCTACCGTGTTTCTCTGTATAAAT
7	novel_mir7	CM024953.1	-	CACGTGCTCCCCTTCTCCAAC	21	46978516	46978593	TGGAGAAGCAGGGCACGTGCAAAGGCCTTGGCGTCTTACCATGCCAGTGAAATCTTGCACGTGCTCCCCTTCTCCAAC
8	novel_mir8	CM024956.1	-	TGCTCATTGGACTAGGTTGTCT	22	24149092	24149141	TGCTCATTGGACTAGGTTGTCTATGCACGCAACCGAGTGTAATGAGGAGG
9	novel_mir9	CM024956.1	-	CATTGCGCTATCTATCCTGAG	21	19190429	19190531	CAGGAGGGATAGCGCCATGGAGCCGATCTGGGCATGACTTGATGGAGATCGATGTTCTTCATCCTCTTAATTTCTCTATCTCCATTGCGCTATCTATCCTGAG
10	novel_mir10	CM024956.1	-	ATTCTCGCGTGGGCCCACTCG	21	11916320	11916411	ATTCTCGCGTGGGCCCACTCGTTTTTTTTTATAGAATTTTTGGACGGTTCTGATCGGCCGTCCGGTGGCCGGAGTTGGCCCGGCGAGCGTGC
11	novel_mir11	CM024956.1	-	TTCGATCTCGATGTACCCTCTTCG	24	11362191	11362410	GGGAGGTGGGTGAGCTTGTGAAGACTAGAGTGGCTATGTGGATGAAATCCAAGTTTGAGATTAAAATATATACGGTGGAGGAGTTTAAGGTGTATTTGGATGGAATTCGAAAGATAAGGATTTAGTAGTGTCTCTGGTGGGGTGTTGTCCAACTTTCTGTTGGACGGTTATGTCTTCCTTTTTTCATGCTTTTGTTTTCGATCTCGATGTACCCTCTTCG
12	novel_mir12	CM024956.1	-	CTCCGATCAAGTACTCTACGCA	22	6152016	6152111	CGTAGGGTGCTTGATCCAAACACCTCTTTTTCGTGTATATACACTCATATACATATATACACGAAAAATGGGTGCTCCGATCAAGTACTCTACGCA
13	novel_mir13	CM024956.1	-	TTATACGTGTAACCCGATGGCC	22	3154217	3154339	TTATACGTGTAACCCGATGGCCCAGCTCCATTTTTGGCCACCAGCTGATGTTCATGGATTTGGGGAACATGTTACTAAGCTTATCCATGAAATTGATTTTGAGACATTGAGGTATGTATAAGA
14	novel_mir14	CM024957.1	+	TTAGATTCCTCTTGTCGTAAG	21	20239978	20240137	CACGACAAGATGAATCTAAAAACTAAAATTTTTTGACCGAAATCTGATTTTTTTAAAATAAAGACGGAAAAATTGACTGATTAAAATTTTTTCGTTTTTATTATAAAAAAAATGGATTTCAGTCAAAAAATTTTACTTTTTAGATTCCTCTTGTCGTAAG
15	novel_mir15	CM024957.1	+	TTAGATTCCTCTTGTCGTAAG	21	20282481	20282640	CACGACAAGATGAATCTAAAAACTAAAATTTTTTGACCGAAATCTGATTTTTTTAAAATAAAGACGGAAAAATTGATTTATTAAAATTTTTTCGTTTTTATTATAAAAAAAATGGATTTCAGTCAAAAAATTTTACTTTTTAGATTCCTCTTGTCGTAAG
16	novel_mir16	CM024957.1	+	CATGTGCCCCCCTTCTCCATC	21	38239599	38239813	TGGAGAAGCAGGGCACGTGCATTACTAACTCATGCACACACCCAATCTCCCTTTGATCCCTACTTCTTCCTGCAGTACTTACGCATACGCATACACATACACATACATGATTATATGTATATATATACACACATTTGTGTGTGTGTATGTGTGTTCAGTTTGTGTGTGTGGCTCTCAGTGATGAGTTTGTGCTTCATGTGCCCCCCTTCTCCATC
17	novel_mir17	CM024957.1	-	TTAGATTCCTCTTGTCGTAAG	21	32957639	32957798	CACGACAAGAAGAATCTAAAAAGTAAAAATTTTTGACCGAAATCCAATTTTTTTTGAATAAAGACGAAAAAATTGGCTTATTGAAATTTTTTCGTCTTTATTCAAAAAAATTTGATTTTCGGTCAAAATTTTTTACTTTTTAGATTCCTCTTGTCGTAAG
18	novel_mir18	CM024957.1	-	TTAGATTCCTCTTGTCGTAAG	21	3246572	3246730	CACGACAAGAGGAATTTAAAAAGTAAAAAATTTTGATCGAAATCCAATTTTTTTGAATAAAGACGAAAAAATTGGCTTATTGAAATTTTTTCGTCTTTATTCAAAAAAAATTGGATTTCGGTCAAAATTTTTTACTTTTTAGATTCCTCTTGTCGTAAG
19	novel_mir19	CM024957.1	+	CTCCGATCAAGTACTCTACGCA	22	11716250	11716345	CGTAGGGTGCTTGATCCGAACACCTCTTTTTCGTGTATATACACTCGTATACATATATACACGAAAAATGGGTGCTCCGATCAAGTACTCTACGCA
20	novel_mir20	CM024957.1	+	TGCTCATTGGACTAGGTTGTCT	22	14713403	14713452	TGCTCATTGGACTAGGTTGTCTATGCACGCAACCGAGTGTAATGAGGAGG
21	novel_mir21	CM024958.1	-	TTGAGCCGCGTCAATATCTCC	21	26906256	26906348	AGGTATTGATGCGCCTCAATCTGAATACACGGTTAGATCGATGAAAACGGGAAAATTAGCCATGTAATTGGATTGAGCCGCGTCAATATCTCC
22	novel_mir22	CM024958.1	-	TTAGATTCCTCTTGTCGTAAG	21	6715854	6716013	CACCACAAGAGGAATCTAAAAAGTAAAAAAATTTGACCGAAATCCAATTTTTTTTGAATAAAGACGAAAAAATTGGCTTATTGAAATTTTTTCGTCTTTATTCAAAAAAAATTGAATTTCGGTCAAAAATTTTTACTTTTTAGATTCCTCTTGTCGTAAG
23	novel_mir23	CM024959.1	+	TTAGATTCCTCTTGTCGTAAG	21	27925368	27925526	TACGACAAGAGGAATCTAAAAATTAAAAATTTTTGACCGAAATCCAATTTTTTTTGAATAAAGACGAAAAAATTGGCTTATTGAAATTTTTTCGTCTTTATTAAAAAAAATTAGATTTCGGTCAAAGTTTTTTACTTTTTAGATTCCTCTTGTCGTAAG
24	novel_mir24	CM024959.1	+	TACGGTCTATCCCACGCTAAT	21	1659	1756	TCGCGTTTGATAGATCGTGCTTGGAATCTTTGAATCACACAATTTGGTTCTGAGGGCCAAACTATTTGCGTGCTTCGTACGGTCTATCCCACGCTAAT
25	novel_mir25	CM024959.1	+	TTTGCGAGTGCTGGGCTTCCC	21	33636994	33637138	CAAGCCTAGCACTGACAAATGCACTCTCAAATTGTTTGCACTCTATCTTAAACTGCATGCATTGCTAGTGACATACATTTTTGCATGCCCTGTGAAAGGAGAGTGCAAGTACTTTGTGAATACATTTGCGAGTGCTGGGCTTCCC
26	novel_mir26	CM024959.1	-	CACGTGCTCCCCTTCTCCAAC	21	28001506	28001596	TGGAGAAGCAGGGCACGTGCAAGCTCTCAACCAATTCCCCCCGCGTGCTAGTTGAGCTATGATCCCTCTGCACGTGCTCCCCTTCTCCAAC
27	novel_mir27	CM024959.1	-	TTAGATTCCTCTTGTCGTAAG	21	27925363	27925521	TACGACAAGAGGAATCTAAAAAGTAAAAAACTTTGACCGAAATCTAATTTTTTTTAATAAAGACGAAAAAATTTCAATAAGCCAATTTTTTCGTCTTTATTCAAAAAAAATTGGATTTCGGTCAAAAATTTTTAATTTTTAGATTCCTCTTGTCGTAAG
28	novel_mir28	CM024953.1	-	TTAGATTCCTCTTGTCGTAAG	21	40416843	40417002	CACGACAAGAGGAATCTAAAAAGTAAAAAATTTTGACCGAAATCCAATTTTTTTTGAATAAAAATGAAAATTTTGGCTTCTTAAAATTTTTTCGTCTTTATTCAAAAAAAATTGAATTTCGGTCAAAATTTTTTACTTTTTAGATTCCTCTTGTCGTAAG
29	novel_mir29	CM024959.1	-	AAGATCTCGTCGCGTAGAACA	21	17136866	17136939	AAGATCTCGTCGCGTAGAACAACTTTAGTACTTGGATTTTTCCGAAATCTCATTCTAAGGCGATGAAATCGAAG
30	novel_mir30	CM024959.1	-	ATTCTCGCGTGGGCCCACTCG	21	1878086	1878284	AGTAGGTGTGGACGAGAATAAACGGCATTCGACATGTGTAAGTGGCCTATCCAAGCACTCAATTTTTGTGTTTGGATCGGCCAAAAATGGAGTGTTTGGATCGGCAAAAAATGGAGTGTTTGGATCGGCAAAAAATGGAGTGCTTGGATCGGCCACTAACACACGTCGGCTGCCATTTATTCTCGCGTGGGCCCACTCG
31	novel_mir31	CM024960.1	+	GCTCTCTATGCTTCTGTCATC	21	17349806	17349936	TGACAGAAGATAGAGAGCACAGAGGATGAAATGCAATTATAGCAAAGGAGTCTGCATCTCACTTCTTGAAATGCAATTATAGCAAAGGAGTCTGCATCTCACTTCTTTGTGCTCTCTATGCTTCTGTCATC
32	novel_mir32	CM024960.1	+	TGACGGGCTCTCATCTTTCATG	22	28663880	28664062	TGAAGATTAAGAGTCTCGTTCGGTAGCCAAGGATGGCTTGCCTAAATCCATTCAAAGGGCTTTAAGAGAAGAGTTATTTGAGTTATATATGCATACTTTTATGTATATATTCAATGTGTAGAGGACTTGAATGGGTTTCAGGCGTCATCTCTTGGCTAACCTGACGGGCTCTCATCTTTCATG
33	novel_mir33	CM024960.1	+	TAGCTAAGAATGACTTGCCTG	21	15203238	15203333	TAGCTAAGAATGACTTGCCTGCTCCCACCCAAGGGGATGGAATGGTGCATAATATTTCAGGCCTTGTTTGGTTATCAGGCAGTCATCTTGGCTAAT
34	novel_mir34	CM024961.1	+	AGCTGCCGACTCATTCATTC	20	31885239	31885325	AGCTGCCGACTCATTCATTCAACCACTCAGTAGAAATGGAACTCGTTTGGCTTGCTACTGTGATTGTGTGAATGATGCGGGAGATAG
35	novel_mir35	CM024961.1	-	TTGGAGACCGAACTGGACAGT	21	28147971	28148166	GGTCCCGTTCGGTCTCCAATGCAAATTTTAAATTGTTAATATCTTTCAATTTATAATGAATTTTATGTGCAATATGGATCTTATATGACAGATCTCAATTAGTTCTATTATACAAAAATTTTAAAATATTTAAAAACATCGTAAATTGAAAGATATTAACAATTTAAAATTTGCGTTGGAGACCGAACTGGACAGT
36	novel_mir36	CM024961.1	-	TTACCGACTCCGCCCATACCCA	22	21253052	21253116	GGTACGGGAGAGTCGGTTAGGTTTTATCGTGTTAGATATTACCTTACCGACTCCGCCCATACCCA
37	novel_mir37	CM024961.1	-	CTCCGATCAAGTACTCTACGCA	22	20714382	20714546	CTCCGATCAAGTACTCTACGCACCTCGGATGCCATTTATTCTCGCGTAGGACCCCTCGGTTTTGTTTTTTAGAATTTTTGGACGGCTCGGATCGGCCGTCCGGTGGCCGGAGACGGCCCGCCGGCGGCCGTCGGTACGATTTCGGTGGAGATTGGTCGGTACGTA
38	novel_mir38	CM024961.1	-	TTATACAGAGAAATCACGGTCG	22	811647	811746	TTATACAGAGAAATCACGGTCGAGAGGGTCTTGTGAGTTGTGATTGATTTTTGAGAGACCAGTCTGTGTCTCTCTCTCTACCGTGTTTCTTTGTATAAAT
39	novel_mir39	CM024961.1	-	ACCGTGTTTCTCTGTATAAAT	21	808195	808302	TTATACAGAGAAATCACGGTCGAGAGGGTCTTGTGAGTTGTGAGTGATTTTTGAGAGACCAGTCTGTGTGTATGTCTCTCTCTCTCTACCGTGTTTCTCTGTATAAAT
40	novel_mir40	CM024961.1	+	CTCCGATCAAGTACTCTACGCA	22	25825111	25825275	CTCCGATCAAGTACTCTACGCACCTCGGATGCCATTTATTCTCGCGTAGGTCCCCTCGGTTTTTTTTTTTAGAATTTTTGGACGGCTCGGATCGGCCGTCCGGTGGCCGGAGACGGCCCGCCGGCGGCCGTCGGTACGATTTCGGTGGAGGTTGGTCGGTACGTA
41	novel_mir41	CM024962.1	+	CTCCGATCAAGTACTCTACGCA	22	29299774	29299938	CTCCGATCAAGTACTCTACGCACCTCGGATGCCATTTATTCTCGCGTAGGTCCCCTCGGTTTTTTTTTTTAGAATTTTTGGACGGCTCGGATCGGCCGTCCGGTGGCCGGAGACGGCCCGCCGGCGGCCGTCGGTACGATTTCGGTGGAGGTTGGTCGGTACGTA
42	novel_mir42	CM024962.1	+	ATTCTCGCGTGGGCCCACTCG	21	31506135	31506328	AGTGGGCCCGCTCGATAATAAACGGCATCCGATGTGTGTAAGTAGCCGATCCAAGCACTCTTTTTTTGGCCGATCCAAGCACTCCATTTTTGCCCGATCCAAACACAAAAATGGAGTGCTTGGATCGGCCACTTACACATACCGGATGCCATTTATTCTCTAGGATGCCATTTATTCTCGCGTGGGCCCACTCG
43	novel_mir43	CM024962.1	-	CTCCGATCAAGTACTCTACGCA	22	25336689	25336784	CGTAGGGTGCTTGATCCGAACACCTCTTTTTCGTGTATATACACTCGTATACATATATACACGAAAAATGGGTGCTCCGATCAAGTACTCTACGCA
44	novel_mir44	CM024962.1	-	GGAATGTTGGCTGGCTCGAGG	21	21180726	21180850	GGAATGTTGGCTGGCTCGAGGCTATAGCTTCATATCAGAAAGAGAAGTAGTAATTTGTTCTGAACGCAATCGTTGAGAACTACTTCTACTACTGATCAATGGCTTCGGACCAGGCTTCATTCCCC
45	novel_mir45	CM024962.1	-	CTCCGATCAAGTACTCTACGCA	22	6794773	6794868	CGTAGGGTGCTTGATCCGAACACCTCTTTTTCGTGTATATACACTCATATACATATATACACGAAAAATGGGTGCTCCGATCAAGTACTCTACGCA
46	novel_mir46	CM024962.1	-	GGCAGTCTCCTTGGCTAACT	20	290569	290735	TAGCCAAGGATGACTTGCCTGCTCCATCCCCATCGGATGGATATCTTCCACCTAGCTATCTGTATGAAGGTTAATACATATTTGGCTATAAGCCTACATTCATTCATATCTTGTTAGGATTGGGATATTATCCCTTGGTTGGTTTCAGGCAGTCTCCTTGGCTAACT
47	novel_mir47	CM024962.1	+	TTCCCAAGACCGCCCATTCCGA	22	9396583	9396709	GGAATGGGCTGCGTGGGATGAAATAACAACAATCACAAGATCGGAGGGGTTGATTGACAATAGAGTGATATTATTGGGTTGATTGTAAAATTAATTACTAATTTCTTCCCAAGACCGCCCATTCCGA
48	novel_mir48	CM024962.1	+	ACTGTCGCAGGAGGGATGATGC	22	3568026	3568112	ACTGTCGCAGGAGGGATGATGCAGGGTGCAATGGTGGATCTCGATGCTACGAATTGAGCTTTAAGCATCTTCTCTCCTCGACAGAAG
49	novel_mir49	CM024963.1	+	ATTGAGTGCTCGTAGAATACC	21	26642754	26642824	ATTGAGTGCTCGTAGAATACCATATGTGTTTTGAGATTGAAAATACTAAGGTAATCTTGACCATTGAATTA
50	novel_mir50	CM024963.1	+	TTTTTTAAATTTTTGGACGGT	21	26752687	26752878	CGTCCAAAAATTTTAAAAAAAAAAATCAAGTGGACTATCGCGGGAATCAACGGCATCCGACGTGCGTAGATGCTCGATCCAAACACCCCATTTAAATTCTTGGGGTGTTTGGATCGAGCACCTACGCACGTCGGATGCCGTTGATTCTTACGTTAGCCCAATCGGTTTTTGTTTTTTAAATTTTTGGACGGT
51	novel_mir51	CM024963.1	-	GGGATGTTGGCTGGCTCGATG	21	25407813	25407898	GGGATGTTGGCTGGCTCGATGCACTCACAAGAGAAGATCAAATTGCATCTTCAACAGTGAAGGAATCGGACCAGGCTTCATTCCTC
52	novel_mir52	CM024953.1	-	TTCAAGAAAGCTGTGGGAAGAC	22	9437447	9437565	TTTTCCACAGCTTTCTTGAACTTCATCTCTTGTTCCCTCTCTCTTCTCTCTCTCTCTCTCTCTCTCTCTCTCTCTCTCTCTGGGTCAACTGTGGGAGTTCAAGAAAGCTGTGGGAAGAC
53	novel_mir53	CM024963.1	-	TGAAATGGCGTAGGTCTCACC	21	21998036	21998118	TGAAATGGCGTAGGTCTCACCCGTGCAATATATTTTTTGATAAGTATAACATCATTTTGTGGTGGGATCCACACCATTTCAAC
54	novel_mir54	CM024963.1	-	ACGGGGACGAGACAGAGCATG	21	21991238	21991317	ACGGGGACGAGACAGAGCATGAGATGAGCTTTTAATCCACACCATTGATGCTCTTCCCCTGCACTGCCTCTTCCCTGGCT
55	novel_mir55	CM024953.1	-	TTGAGCCGCGCCAATATCACT	21	9241818	9241902	CGATGTTGGTGAGGTTCAATCCGAAGACGGATTTACGAATGTGGTTGTAAAAGACGATCTCAGATTGAGCCGCGCCAATATCACT
56	novel_mir56	CM024963.1	+	TGCTCATTGGACTAGGTTGTCT	22	15544787	15544836	TGCTCATTGGACTAGGTTGTCTATGCACGCAACCGAGTTTAATGAGGAGG
57	novel_mir57	CM024963.1	+	CTCCGATCAAGTACTCTACGCA	22	17853287	17853382	CATAGGGTGCTTGATCCGAATACCTCTTTTTCGTGTATATACACTCATATACATATATACACGAAAAATGGGTGCTCCGATCAAGTACTCTACGCA
58	novel_mir58	CM024964.1	-	TTCAAGAAATCTGTGGGAGA	20	27869513	27869700	TTCAAGAAATCTGTGGGAGAACATGGCAAGTCTAGGACTTTGTCAAGTACTGAATCTCCTAGCTAGCTAGCCAGGTACATTTGTTTATTTATTTGATTTTATGTTGAGTAATTGACTCAAGAAGTAGTTATATTATTCACTTATCAATCGATCGATCTTCTTCTTCTTCTTCTTTAGTTTCTTTTAAT
59	novel_mir59	CM024953.1	-	TTCAAGAAAGCTGTGGGAAGAC	22	9182569	9182693	TTTTCCACAGCTTTCTTGAACTTCATCTCTTGTTCCCTCTCTCTTCACTCTCTCTCTCTCTCTCTCTCTCTCTCTCTCTCTCTCTCTGGGTCAACTGTGGGAGTTCAAGAAAGCTGTGGGAAGAC
60	novel_mir60	CM024964.1	-	TTCTCAGGTCACCCCTTTGGG	21	21159968	21160067	CAGAGGAGTGACGCTGAGAACATTGTGTGGGTTTAGCCTCGCAAGCTTGCACTCAAGATGCGGCTAAAAATGTACCGTGTTCTCAGGTCACCCCTTTGGG
61	novel_mir61	CM024953.1	-	TTGTTCTACGGAGTGCGGGCT	21	3398601	3398820	TTGTTCTACGGAGTGCGGGCTTTCCAAATATCCACGAAAAATAATGATCGGACCACGTGGGCTTTGGTTGACTTGGTAAGGGTCGGGTTTTGCTCAAAACCCTTGAGGTAGGGATTTCTTACTCTTGTTATGCGTTTATACGGTGTTTATGTACCTAGATCATGCTTTGTATCGTTGTTTGAGGTTGTTTCCATCATTTCTGAAATTCTGCAGAACAGGG
62	novel_mir62	CM024964.1	-	TTGGGGCAGCTTCTGTGAAAA	21	17039523	17039578	TTGGGGCAGCTTCTGTGAAAATCTGCTATAGAGGTTCTACAGTTGTTGCTGCAATG
63	novel_mir63	CM024964.1	+	ATTCTCGCGTGGGCCCACTCG	21	6844648	6844766	AGTGTGCTTGCACGAGAATCAACAGCATCCGATGTGTGTAGGTACTCAATCCAAACACTCTATGTTTTTGTATATATATACTCCATCAGATGCCGTTGATTCTCGCGTGGGCCCACTCG
64	novel_mir64	CM024964.1	+	ATTCTCGCGTGGGCCCACTCG	21	10885543	10885635	ATTCTCGCGTGGGCCCACTCGGTTTTTATTTTCAGAATTTTTGGACGGCTCGGATCGGCCGTCCGGTGGCCGGAGTGGGCCCTGCGGGCGGTC
65	novel_mir65	CM024965.1	-	GTGGCGCTATCTATCCTGAGT	21	6423887	6424024	TCAGGAGGGATAGCGCCATGAATTTATACTATATCTTACTGGTGGTGGGCCGGTGGCATGTGGTTGTAGCCGCCGGCGGTGGTGGTTGTCAGGGGGGCTGGTGACAGTGACTTTTGTGTGGCGCTATCTATCCTGAGT
66	novel_mir66	CM024965.1	-	GTGCTCTCCTCTCTTGTCATA	21	5387854	5387935	TGACAAGGAGAGAGAGCACGCTAGTCGACATTTCATGCATAGGACATGACTGTTTACAAGCGTGCTCTCCTCTCTTGTCATA
67	novel_mir67	CM024965.1	+	TTCGCAGGAGAGATGATGCTG	21	9601154	9601240	TTCGCAGGAGAGATGATGCTGTCAGCTTCCCATGGCTGTCGGTTATCTGATTTAGGGGGTTCGCCAACATCTTCTCTCCCGCAGAGG
68	novel_mir68	CM024965.1	+	CGCGTGCTCCCCTTCTCCAAC	21	863793	863865	TGGAGAAGCAGGGCACGTGCAAATGGCCGGCCTCGGTTTGTGCATGGCAATGCGCGTGCTCCCCTTCTCCAAC
69	novel_mir69	CM024965.1	+	ATTCTCGCGTGGGCCCACTCG	21	11127101	11127252	AGTGGGCCCACGAGAGAATAAATGGCATCCGACTAGTGAAGGTTCTCGATCCGAACTTCCATTTTTAACGTCTCAGATCTTCTGATTTTTTGAAGTTCGGATCGAGTACCTACACACGTCGGATGCCATTTATTCTCGCGTGGGCCCACTCG
70	novel_mir70	WJXA01000303.1	-	ATTCTCGCGTGGGCCCACTCG	21	19025	19175	AGTGGGCCCCGCGAGAATAAATGGCATCCGACGTATGTAGGTGCTCAATCTGAACTTTCAAAAATCAGATGATCTGAGACGTTAAAAATGGAAGATTGGTTTGAGCACTTACACACGTTGGATGTCATTTATTCTCGCGTGGGCCCACTCG
71	novel_mir71	WJXA01000335.1	+	TCCGATCTTTTGCTGAAATTA	21	32782	32846	TCCGATCTTTTGCTGAAATTACTCAACTTGTTTATAAAGGGATAATTTCAGCGAAAGATTGGAAA
72	novel_mir72	WJXA01000471.1	+	CTCCGATCAAGTACTCTACGCA	22	135201	135365	CTCCGATCAAGTACTCTACGCACCTCGGATGCCATTTATTCTCGCGTGAGACCCCTCGGTTTTTTTTTTTAGAATTTTTGGACGGCTCGGATCGGCCGTCCGGTGGCCGGAGACGGCCCGCCGGCGGCCGTCGGTACGATTTCGGTGGAGATTGGTCGGTACGTA
73	novel_mir73	WJXA01000552.1	+	TCTGCGCTGCACTCAATCATG	21	576123	576214	TCATTGAGTGCAGCGTTGATGATATCCATTGCAGCAATTTGTTGTTCCCGGCAGCTTGGAATGCGGTTTCATCTGCGCTGCACTCAATCATG
74	novel_mir74	CM024954.1	+	TTAGATTCCTCTTGTCGTAAG	21	38345645	38345804	CATGACAAGAGAAATCTAAAAAGTAAATTTTTTTTTATCAAAATCCAATTTTTTTGAATAAAGACAAAAAAAATGGCTTATTGGCTTATTTTCGTCTTTATTCGAAAAAAATTGGATTTCAGTGAAAATTTTTTACTTTTTAGATTCCTCTTGTCGTAAG
75	novel_mir75	CM024954.1	+	TGGATGGTCTGTGCAAAATAC	21	4054020	4054088	TTTTTGCATAGGCCATCCAGCTATTGATCGCAAATTCAATCACATAGTTGGATGGTCTGTGCAAAATAC
76	novel_mir76	CM024954.1	-	TTAGATTCCTCTTGTCGTAAG	21	14442506	14442665	TACGACAAGAGGAATCTAAAAAGTAAAAAATTTTGACCGAAATCCAATTTTTTTTGAATAAAGACGAAAAAATTGGCTTATTGAAATTTTTTCGTCTTTATTCAAAAAAAATTGAATTTCGGTCAAAGTTTTTTACTTTTTAGATTCCTCTTGTCGTAAG
77	novel_mir77	CM024954.1	+	TGCTCATTGGACTAGGTTGTCT	22	10587028	10587077	TGCTCATTGGACTAGGTTGTCTATGCACACAACCGAGTTTAATGAGGAGG
78	novel_mir78	CM024954.1	-	GCTTGTTGGCAGGTTTCGAC	20	12045794	12045844	TGAGCATCGTTAACAAGTTCGCAAGTTTTCTGCTTGTTGGCAGGTTTCGAC
79	novel_mir79	CM024954.1	+	TTGGAGACCGAACTGGACAGTC	22	10722856	10723053	CGGTCCCGTTCGGTCTCCAATGCAAATTTTAAATTGTTAATATCTTTCAATTTATAATGAATTTTATGTGCAATATGGATCTTATATGATAGATCTCAATTAATTTTATTATACAAAAATTTTAAAATATTTAAAAACATCGTAAATTGAAAGATATTAACAATTTAAAATTTGCGTTGGAGACCGAACTGGACAGTC
80	novel_mir80	CM024954.1	-	CTCCGATCAAGTACTCTACGCA	22	1339847	1339942	CGTAGGGTGCTTGATCCGAACACCTCTTTTTCGTGTATATACACTCATATACATATATACACGAAAAATGGGTGCTCCGATCAAGTACTCTACGCA
81	novel_mir81	CM024954.1	+	TTAGATTCCTCTTGTCGTAAG	21	14442511	14442670	TACGACAAGAGGAATCTAAAAAGTAAAAAACTTTGACCGAAATTCAATTTTTTTTGAATAAAGACGAAAAAATTTCAATAAGCCAATTTTTTCGTCTTTATTCAAAAAAAATTGGATTTCGGTCAAAATTTTTTACTTTTTAGATTCCTCTTGTCGTAAG
82	novel_mir82	CM024953.1	+	GTGGCGCTATCTATCCTGAGT	21	42575320	42575398	TCAGGAGGGATAGCGCCACGGACACTACTAATGGCGGCCACCGTCGTGGAGGAGGGAGGTGGCGCTATCTATCCTGAGT
83	novel_mir83	CM024955.1	+	ATTCTCGCGTGGGCCCACTCG	21	27906566	27906715	AGTGGGCCCTCGCGAGAATAAATGGCATCCAACGTGTGTAAGTGCTCTCCGAACTTCCAAATATCAGATGATCTAAGACGTTAAAAATGGAAGTTCGGATGGAGCACTTACACACGTCGGATGCCATTTATTCTCGCGTGGGCCCACTCG
84	novel_mir84	CM024955.1	+	GGGATGTCGTCTGGCTCGATG	21	33613386	33613512	GGGATGTCGTCTGGCTCGATGCCACTCAATTTGATGACCCAAATTCTCGATTCATACACATACGAAAATCACTTCACACATATACATGATTCTTCAATTGGTGTTGTCGGACCAGGCTTCATTCCCC
