# Supplementary material for: Small RNA sequencing provides insights into molecular mechanism of flower development in Rhododendron pulchrum Sweet
Source: Sci Rep. 2023 Oct 20;13:17912. doi: 10.1038/s41598-023-44779-z (PMC10589353; doi:10.1038/s41598-023-44779-z)
Supplement: Supplementary file 12 — Supplementary Table S5. [file 41598_2023_44779_MOESM12_ESM.xls]

## Sheet: Stage I va Stage II
Table S5 Information of differentially expressed miRNA between different stage I and stage II.
Number	GeneID	Stage I_readcount	Stage II_readcount	log2FoldChange	pval	padj	significant	Up or down expression
1	ath-miR166e-5p	1287.06	2.81073	-8.63847	1.41e-42	2.66e-40	TRUE	down
2	ath-miR160b	418.956	4.37225	-6.39043	2.06e-28	7.82e-27	TRUE	down
3	ath-miR166b-3p	176342	2632.09	-5.88935	2.71e-31	2.55e-29	TRUE	down
4	ath-miR166d	77662.6	1453.15	-5.56327	6.34e-29	3.98e-27	TRUE	down
5	ath-miR395e	379.232	9.68141	-5.1083	3.6e-22	5.63e-21	TRUE	down
6	ath-miR858b	2713.41	78.0759	-4.9416	6.23e-24	1.3e-22	TRUE	down
7	ath-miR171a-5p	8279.01	255.777	-4.8396	1.34e-23	2.53e-22	TRUE	down
8	ath-miR165b	122.35	4.68455	-4.51657	6.42e-16	8.63e-15	TRUE	down
9	ath-miR160c-5p	242.052	15.6152	-3.77364	2.38e-14	2.8e-13	TRUE	down
10	ath-miR170-3p	110.698	10.6183	-3.19968	2.83e-10	2.53e-09	TRUE	down
11	ath-miR164b-5p	20219	2306.36	-2.95534	2.2e-11	2.44e-10	TRUE	down
12	ath-miR164b-3p	1483.56	171.142	-2.9388	4.17e-11	3.92e-10	TRUE	down
13	ath-miR395a	51.3764	5.93377	-2.92757	6.68e-08	5.23e-07	TRUE	down
14	novel_mir28	10.0634	1.24921	-2.78783	0.00166513	0.00745345	TRUE	down
15	ath-miR156d-3p	11.6524	1.56152	-2.68684	0.00119746	0.00549077	TRUE	down
16	ath-miR156c-5p	13.771	1.87382	-2.67083	0.000252157	0.00143653	TRUE	down
17	ath-miR158a-5p	15.3599	2.18612	-2.61045	0.000280171	0.00154918	TRUE	down
18	ath-miR775	13.771	2.18612	-2.45348	0.000660977	0.00335848	TRUE	down
19	ath-miR319a	3174.21	512.802	-2.45317	1.54e-08	1.32e-07	TRUE	down
20	ath-miR399c-3p	32.8385	5.30916	-2.44183	1.75e-05	0.000113186	TRUE	down
21	ath-miR157a-3p	13.2413	2.18612	-2.39712	0.000883969	0.00415466	TRUE	down
22	ath-miR399f	10.5931	1.87382	-2.29398	0.00227587	0.00950807	TRUE	down
23	ath-miR394b-3p	12.182	2.18612	-2.27732	0.00214237	0.00915375	TRUE	down
24	ath-miR171a-3p	350.631	70.5806	-2.13522	1.24e-06	8.64e-06	TRUE	down
25	ath-miR390a-5p	51.906	11.8675	-1.94802	0.000103571	0.000628109	TRUE	down
26	ath-miR156e	13.771	3.74764	-1.68854	0.0103844	0.0348621	TRUE	down
27	novel_mir44	504.23	148.032	-1.59122	0.000199621	0.00117277	TRUE	down
28	ath-miR168b-3p	83.1556	24.672	-1.57447	0.0007666	0.0036954	TRUE	down
29	novel_mir55	295.017	91.5049	-1.51175	0.000461623	0.0024107	TRUE	down
30	ath-miR156f-3p	20.1268	6.87068	-1.36793	0.0159028	0.0482213	TRUE	down
31	novel_mir13	3885.01	1389.75	-1.30641	0.00176401	0.0077124	TRUE	down
32	ath-miR160a-3p	246.819	90.8803	-1.26433	0.00336837	0.0129235	TRUE	down
33	ath-miR167a-3p	1057.72	404.433	-1.21024	0.00387796	0.0145811	TRUE	down
34	ath-miR396b-5p	837.912	341.348	-1.1188	0.00756905	0.0258724	TRUE	down
1	novel_mir7	7462.82	13218.9	1.00145	0.0156575	0.0482213	TRUE	up
2	novel_mir16	3135.55	5571.18	1.0059	0.0152918	0.0479143	TRUE	up
3	novel_mir47	2843.18	5145.2	1.03236	0.0128609	0.041687	TRUE	up
4	novel_mir73	204.976	399.124	1.13783	0.00728521	0.0253633	TRUE	up
5	ath-miR408-3p	74460.8	146194	1.14998	0.00563455	0.0199867	TRUE	up
6	novel_mir78	535.48	1072.45	1.17858	0.00488376	0.0176567	TRUE	up
7	ath-miR171c-5p	28.6013	57.7762	1.18955	0.0119283	0.0393425	TRUE	up
8	novel_mir49	200.209	408.805	1.20634	0.00446695	0.0164664	TRUE	up
9	ath-miR398a-3p	796.599	1660.83	1.23658	0.00310854	0.0121751	TRUE	up
10	novel_mir29	542.895	1163.96	1.27686	0.00233613	0.00954768	TRUE	up
11	novel_mir1	1296.59	3074	1.42201	0.000693987	0.00343341	TRUE	up
12	ath-miR167b	23.8344	57.7762	1.45205	0.00251369	0.0100548	TRUE	up
13	ath-miR156b-3p	5.82619	14.9906	1.53153	0.0152297	0.0479143	TRUE	up
14	novel_mir46	2.11861	6.24607	1.71164	0.045436	0.120309	TRUE	up
15	ath-miR399b	16.9489	51.5301	1.77768	0.000349692	0.00187835	TRUE	up
16	ath-miR166f	1409.41	4831.96	1.95413	4.4e-06	2.95e-05	TRUE	up
17	ath-miR162b-5p	1.58896	5.62146	1.96419	0.0452022	0.120309	TRUE	up
18	ath-miR164c-5p	31.7792	110.243	1.9694	2.5e-05	0.000156952	TRUE	up
19	ath-miR5655	1.58896	6.87068	2.25153	0.0164929	0.0492169	TRUE	up
20	ath-miR160c-3p	48.7281	211.429	2.29275	4.5e-07	3.25e-06	TRUE	up
21	ath-miR165a-3p	13.771	86.8204	2.82829	2.52e-08	2.06e-07	TRUE	up
22	ath-miR394a	7.9448	52.1547	2.88308	2.03e-07	1.53e-06	TRUE	up
23	novel_mir66	435.905	2935.03	2.92779	3.7e-11	3.66e-10	TRUE	up
24	ath-miR166g	934.838	6374.74	2.94616	2.64e-11	2.76e-10	TRUE	up
25	ath-miR395d	16.9489	245.783	4.03055	1.7e-15	2.13e-14	TRUE	up
26	ath-miR858a	61.4398	1160.83	4.41531	6.86e-20	9.93e-19	TRUE	up
27	ath-miR166b-5p	118.113	2822.91	4.75498	1.16e-22	1.99e-21	TRUE	up
28	ath-miR166c	1557.18	46260.3	5.06937	2.26e-25	5.31e-24	TRUE	up
29	ath-miR164a	596.919	22062.7	5.38445	1.33e-27	3.59e-26	TRUE	up
30	ath-miR170-5p	100.634	3924.41	5.46119	1.34e-27	3.59e-26	TRUE	up
31	ath-miR166e-3p	3200.7	127452	5.49206	2.08e-28	7.82e-27	TRUE	up

## Sheet: Stage II and Stage III
Table S5 Information of differentially expressed miRNA between different stage II and stage III.
Number	GeneID	Stage II_readcount	Stage III_readcount	log2FoldChange	pval	padj	significant	Up or down expression
1	ath-miR170-5p	3924.41	2.6106	-10.1123	7.98e-52	1.19e-49	TRUE	down
2	ath-miR164a	22062.7	184.047	-6.48433	2.2e-35	6.56e-34	TRUE	down
3	novel_mir44	148.032	1.3053	-6.36375	1.37e-20	1.46e-19	TRUE	down
4	ath-miR162a-3p	10600.2	145.323	-5.76755	4.62e-30	1.15e-28	TRUE	down
5	ath-miR168a-5p	2941.59	47.4259	-5.53289	9.58e-28	2.04e-26	TRUE	down
6	ath-miR858a	1160.83	18.7093	-5.53164	1.96e-26	2.65e-25	TRUE	down
7	ath-miR166b-5p	2822.91	46.9908	-5.48676	2.21e-27	3.4e-26	TRUE	down
8	ath-miR398c-3p	114782	2105.45	-5.34785	2.28e-27	3.4e-26	TRUE	down
9	ath-miR160a-5p	104.622	3.0457	-4.66433	1.97e-14	1.4e-13	TRUE	down
10	ath-miR2937	55.2777	1.7404	-4.53864	1.65e-11	9.67e-11	TRUE	down
11	ath-miR395d	245.783	9.57219	-4.25622	4.85e-16	3.81e-15	TRUE	down
12	ath-miR158a-3p	830.103	32.6325	-4.24656	2.2e-18	2.05e-17	TRUE	down
13	ath-miR166e-3p	127452	5813.8	-4.03356	3.27e-18	2.86e-17	TRUE	down
14	ath-miR173-3p	70.5806	4.7861	-3.45123	1.4e-09	7.22e-09	TRUE	down
15	ath-miR167b	57.7762	3.9159	-3.44965	4.79e-09	2.3e-08	TRUE	down
16	ath-miR159b-3p	13099.9	1100.8	-3.15212	1.52e-12	9.85e-12	TRUE	down
17	ath-miR171c-3p	1091.81	98.3325	-3.05166	1.33e-11	8.27e-11	TRUE	down
18	ath-miR390a-3p	348.843	33.9378	-2.93945	2.41e-10	1.28e-09	TRUE	down
19	ath-miR863-3p	15.9275	1.7404	-2.74673	0.000519431	0.00146029	TRUE	down
20	ath-miR171a-5p	255.777	29.5868	-2.68953	6.92e-09	3.12e-08	TRUE	down
21	ath-miR398a-3p	1660.83	241.915	-2.35839	5.88e-08	2.5e-07	TRUE	down
22	ath-miR164c-5p	110.243	16.0987	-2.35218	1.45e-06	5.25e-06	TRUE	down
23	ath-miR159b-5p	15.3029	2.6106	-2.11454	0.00255104	0.00644245	TRUE	down
24	ath-miR395e	9.68141	1.7404	-2.03146	0.0143802	0.0313999	TRUE	down
25	ath-miR319b	1038.72	201.886	-1.94223	6.25e-06	2.22e-05	TRUE	down
26	ath-miR160c-3p	211.429	43.9451	-1.84474	3.76e-05	0.000124347	TRUE	down
27	ath-miR165a-3p	86.8204	18.2742	-1.82532	0.000139284	0.000423537	TRUE	down
28	novel_mir58	28.4196	6.0914	-1.79489	0.00155045	0.00405293	TRUE	down
29	ath-miR399b	51.5301	11.3126	-1.76331	0.000573713	0.00158302	TRUE	down
30	novel_mir16	5571.18	1282.67	-1.69804	5.76e-05	0.000186566	TRUE	down
31	ath-miR167a-3p	404.433	103.989	-1.53837	0.00035339	0.00102058	TRUE	down
32	ath-miR396b-3p	959.084	261.93	-1.45158	0.000604359	0.00163726	TRUE	down
33	ath-miR403-3p	44.0348	13.9232	-1.23813	0.0145409	0.0313999	TRUE	down
34	ath-miR171c-5p	57.7762	18.7093	-1.2043	0.0123332	0.0274275	TRUE	down
35	ath-miR166f	4831.96	1581.59	-1.19045	0.00426632	0.0102529	TRUE	down
36	novel_mir8	679.885	227.122	-1.16093	0.00586164	0.0138632	TRUE	down
37	novel_mir55	91.5049	32.6325	-1.0659	0.0196584	0.0412549	TRUE	down
1	novel_mir32	946.28	1487.61	1.07337	0.00993069	0.0224193	TRUE	up
2	novel_mir47	5145.2	8094.59	1.07449	0.00962584	0.0220654	TRUE	up
3	ath-miR167a-5p	177.701	286.296	1.1086	0.00899747	0.0209472	TRUE	up
4	novel_mir25	4746.08	8098.51	1.19167	0.00418112	0.0102129	TRUE	up
5	novel_mir4	1348.84	2382.61	1.24155	0.00292484	0.00726334	TRUE	up
6	novel_mir36	10930.3	23611.1	1.53189	0.000259886	0.00077446	TRUE	up
7	ath-miR414	4.99686	10.8775	1.53344	0.0175391	0.0373332	TRUE	up
8	ath-miR168b-5p	27.795	65.7	1.66003	0.000356175	0.00102058	TRUE	up
9	ath-miR396a-5p	303.871	719.655	1.66444	9.01e-05	0.000279589	TRUE	up
10	novel_mir35	936.598	2226.4	1.66992	7.62e-05	0.000241522	TRUE	up
11	novel_mir1	3074	8006.27	1.80176	2.05e-05	6.94e-05	TRUE	up
12	ath-miR396b-5p	341.348	917.19	1.84658	1.51e-05	5.24e-05	TRUE	up
13	ath-miR166d	1453.15	4867.02	2.16458	4.36e-07	1.71e-06	TRUE	up
14	ath-miR166g	6374.74	23043.7	2.27469	1.2e-07	4.96e-07	TRUE	up
15	novel_mir17	1468.76	5913.87	2.43022	1.93e-08	8.46e-08	TRUE	up
16	novel_mir66	2935.03	13259.7	2.59634	2.42e-09	1.2e-08	TRUE	up
17	novel_mir28	1.24921	6.0914	2.65794	0.00236482	0.00607515	TRUE	up
18	novel_mir27	1.87382	9.13709	2.67389	0.000872039	0.00232025	TRUE	up
19	ath-miR160c-5p	15.6152	83.9742	2.84372	6e-09	2.79e-08	TRUE	up
20	ath-miR399c-3p	5.30916	28.7166	2.84425	6.06e-07	2.32e-06	TRUE	up
21	ath-miR164b-5p	2306.36	12986.9	2.9141	3.85e-11	2.12e-10	TRUE	up
22	ath-miR165a-5p	2.18612	16.9689	3.34727	9.87e-07	3.68e-06	TRUE	up
23	ath-miR165b	4.68455	48.7312	3.78518	1.69e-11	9.67e-11	TRUE	up
24	ath-miR858b	78.0759	815.812	3.80518	3.4e-16	2.81e-15	TRUE	up
25	ath-miR156d-3p	1.56152	16.9689	3.81965	2.53e-07	1.02e-06	TRUE	up
26	ath-miR390b-5p	8.4322	89.6305	3.82271	2.81e-13	1.9e-12	TRUE	up
27	ath-miR395a	5.93377	93.5464	4.3877	8.29e-16	6.18e-15	TRUE	up
28	ath-miR171b-3p	40.5995	636.551	4.38979	1.21e-19	1.2e-18	TRUE	up
29	ath-miR398b-3p	3437.21	59460.7	4.53337	1.28e-21	1.46e-20	TRUE	up
30	ath-miR164c-3p	91.8172	1870.06	4.76817	8.57e-23	1.06e-21	TRUE	up
31	ath-miR162b-3p	340.411	10643.4	5.38709	1.59e-27	2.97e-26	TRUE	up
32	ath-miR166b-3p	2632.09	175179	6.47721	1.33e-35	4.95e-34	TRUE	up
33	ath-miR168b-3p	24.672	2171.15	6.87726	9.02e-37	4.48e-35	TRUE	up
34	ath-miR170-3p	10.6183	1850.04	7.85876	3.49e-42	2.6e-40	TRUE	up

## Sheet: Stage III and Stage IV
Table S5 Information of differentially expressed miRNA between different stage III and stage IV.
Number	GeneID	Stage III_readcount	Stage IV_readcount	log2FoldChange	pval	padj	significant	Up or down expression
1	ath-miR170-3p	1850.04	1.37529	-10.6161	5.36e-52	7.77e-50	TRUE	down
2	ath-miR164b-5p	12986.9	191.853	-6.35657	1.84e-34	6.67e-33	TRUE	down
3	ath-miR166g	23043.7	867.81	-5.00682	6.24e-25	1.13e-23	TRUE	down
4	ath-miR168b-3p	2171.15	97.9897	-4.745	1.28e-22	2.06e-21	TRUE	down
5	ath-miR165a-5p	16.9689	1.03147	-4.24884	1.52e-07	1e-06	TRUE	down
6	ath-miR166e-3p	5813.8	400.554	-4.13528	7.36e-19	9.7e-18	TRUE	down
7	ath-miR166c	38907	2784.97	-4.08032	1.59e-18	1.93e-17	TRUE	down
8	ath-miR171b-3p	636.551	46.0723	-4.06282	1.69e-17	1.89e-16	TRUE	down
9	ath-miR167d	25.2358	2.06294	-3.85528	1.21e-08	8.8e-08	TRUE	down
10	ath-miR398b-3p	59460.7	5197.92	-3.79197	1.3e-16	1.35e-15	TRUE	down
11	ath-miR166b-3p	175179	20890	-3.34399	9.53e-14	8.63e-13	TRUE	down
12	ath-miR156d-3p	16.9689	2.06294	-3.28389	2.75e-06	1.6e-05	TRUE	down
13	ath-miR390b-5p	89.6305	14.7844	-2.87159	6.49e-09	4.95e-08	TRUE	down
14	novel_mir28	6.0914	1.37529	-2.37966	0.0100337	0.0272825	TRUE	down
15	ath-miR396a-5p	719.655	201.137	-2.11489	9.96e-07	6.02e-06	TRUE	down
16	novel_mir66	13259.7	4347.3	-1.88489	8.78e-06	4.72e-05	TRUE	down
17	novel_mir35	2226.4	732	-1.88077	9.65e-06	5e-05	TRUE	down
18	novel_mir17	5913.87	1969.08	-1.86261	1.12e-05	5.51e-05	TRUE	down
19	ath-miR162a-3p	145.323	51.5735	-1.76959	6.93e-05	0.000294625	TRUE	down
20	ath-miR414	10.8775	4.12588	-1.66223	0.0131493	0.0337888	TRUE	down
21	ath-miR396b-5p	917.19	364.109	-1.60876	0.00014576	0.000587089	TRUE	down
22	novel_mir21	56.563	25.4429	-1.42679	0.00238955	0.00810883	TRUE	down
23	ath-miR158a-3p	32.6325	15.1282	-1.38206	0.0063093	0.0179382	TRUE	down
24	ath-miR160c-5p	83.9742	40.2273	-1.33669	0.00316359	0.00955666	TRUE	down
25	novel_mir4	2382.61	1167.97	-1.30455	0.00180276	0.00637562	TRUE	down
26	ath-miR167a-5p	286.296	141.999	-1.28736	0.0025971	0.00855863	TRUE	down
27	novel_mir1	8006.27	4082.9	-1.24757	0.0027497	0.00886015	TRUE	down
28	novel_mir5	37.4186	20.2856	-1.15731	0.0171259	0.0413876	TRUE	down
29	ath-miR165b	48.7312	26.8182	-1.13616	0.0150205	0.0369148	TRUE	down
30	ath-miR164c-3p	1870.06	1078.92	-1.06951	0.0101604	0.0272825	TRUE	down
1	ath-miR397a	29.1517	71.8591	1.02446	0.0273944	0.0630506	TRUE	up
2	ath-miR171c-5p	18.7093	47.4476	1.0648	0.0300436	0.0680675	TRUE	up
3	ath-miR168b-5p	65.7	168.473	1.08201	0.0132825	0.0337888	TRUE	up
4	novel_mir16	1282.67	3288.33	1.08212	0.00927068	0.0258509	TRUE	up
5	ath-miR390a-3p	33.9378	92.1447	1.16395	0.010479	0.0276265	TRUE	up
6	novel_mir7	9473.86	25940.1	1.17711	0.00463853	0.0137263	TRUE	up
7	ath-miR164c-5p	16.0987	45.7285	1.2279	0.0146187	0.0365468	TRUE	up
8	ath-miR8175	11152.9	31928.8	1.24139	0.0028678	0.00897683	TRUE	up
9	ath-miR319b	201.886	595.502	1.28433	0.00240469	0.00810883	TRUE	up
10	ath-miR395a	93.5464	313.567	1.46855	0.000670754	0.00255946	TRUE	up
11	novel_mir78	730.532	2461.43	1.47637	0.000443707	0.00173885	TRUE	up
12	novel_mir59	5.2212	17.8788	1.49212	0.0186397	0.0443075	TRUE	up
13	ath-miR171a-5p	29.5868	104.522	1.54336	0.000762524	0.00283502	TRUE	up
14	ath-miR390b-3p	6.96159	25.7868	1.60712	0.00602796	0.0174811	TRUE	up
15	ath-miR398a-3p	241.915	999.495	1.77047	3.42e-05	0.000150278	TRUE	up
16	ath-miR166f	1581.59	6958.3	1.86128	1.14e-05	5.51e-05	TRUE	up
17	ath-miR167b	3.9159	18.2226	1.93064	0.00290973	0.00897683	TRUE	up
18	ath-miR5655	3.4808	18.5665	2.1255	0.00172689	0.00625996	TRUE	up
19	ath-miR396b-3p	261.93	1655.85	2.38408	4.3e-08	2.97e-07	TRUE	up
20	ath-miR395d	9.57219	63.2635	2.44313	3.4e-06	1.9e-05	TRUE	up
21	ath-miR2111b-3p	3.4808	25.0991	2.55939	7.11e-05	0.000294625	TRUE	up
22	ath-miR171c-3p	98.3325	791.481	2.73223	9e-10	7.25e-09	TRUE	up
23	ath-miR160a-5p	3.0457	33.6947	3.17365	9.01e-07	5.68e-06	TRUE	up
24	ath-miR159b-3p	1100.8	14257.7	3.41901	3.4e-14	3.29e-13	TRUE	up
25	ath-miR2111a-3p	1.3053	18.9103	3.53792	1.44e-05	6.54e-05	TRUE	up
26	ath-miR2111a-5p	1.3053	18.9103	3.53792	1.44e-05	6.54e-05	TRUE	up
27	ath-miR166e-5p	1.7404	45.0409	4.38419	1.91e-10	1.63e-09	TRUE	up
28	ath-miR166d	4867.02	130367	4.46733	3.66e-21	5.31e-20	TRUE	up
29	ath-miR398c-3p	2105.45	84923.3	5.05788	2.69e-25	6.5e-24	TRUE	up
30	ath-miR168a-5p	47.4259	2050.22	5.15664	5.63e-25	1.13e-23	TRUE	up
31	ath-miR390a-5p	6.52649	530.519	6.05958	5.46e-27	1.58e-25	TRUE	up
32	ath-miR164b-3p	103.554	22629.1	7.49501	1.21e-42	5.84e-41	TRUE	up
33	ath-miR170-5p	2.6106	2198.06	9.41808	1.17e-46	8.47e-45	TRUE	up
