# Supplementary material for: Small RNA sequencing provides insights into molecular mechanism of flower development in Rhododendron pulchrum Sweet
Source: Sci Rep. 2023 Oct 20;13:17912. doi: 10.1038/s41598-023-44779-z (PMC10589353; doi:10.1038/s41598-023-44779-z)
Supplement: Supplementary file 13 — Supplementary Table S6. [file 41598_2023_44779_MOESM13_ESM.xlsx]

## Sheet: Stage I vs Stage II
Table S6 GO enrichment analysis of target genes between stage I and stage II
No.	Category	GO.ID	Term	P value	FDR	Gene
1	molecular functions	GO:0003674	molecular_function	1	1	TRINITY_DN21893_c0_g1,TRINITY_DN23484_c1_g1,TRINITY_DN28877_c0_g1,TRINITY_DN29974_c0_g2,TRINITY_DN30972_c0_g1,TRINITY_DN32253_c0_g1,TRINITY_DN40768_c0_g1,TRINITY_DN42853_c0_g1,TRINITY_DN46371_c0_g1,TRINITY_DN46371_c0_g2,TRINITY_DN47376_c0_g1,TRINITY_DN47621_c0_g2,TRINITY_DN48141_c0_g1,TRINITY_DN48454_c0_g1,TRINITY_DN49572_c0_g2,TRINITY_DN49710_c0_g1,TRINITY_DN49826_c0_g1,TRINITY_DN50220_c0_g1,TRI…
2	molecular functions	GO:0005488	binding	0.02779	0.193652	TRINITY_DN21893_c0_g1,TRINITY_DN23484_c1_g1,TRINITY_DN28877_c0_g1,TRINITY_DN29974_c0_g2,TRINITY_DN30972_c0_g1,TRINITY_DN42853_c0_g1,TRINITY_DN47621_c0_g2,TRINITY_DN48141_c0_g1,TRINITY_DN49572_c0_g2,TRINITY_DN49710_c0_g1,TRINITY_DN49826_c0_g1,TRINITY_DN50220_c0_g1,TRINITY_DN53618_c0_g1,TRINITY_DN56870_c0_g1,TRINITY_DN57577_c0_g1,TRINITY_DN58425_c0_g1,TRINITY_DN60117_c0_g1,TRINITY_DN61351_c0_g1,TRI…
3	molecular functions	GO:0003824	catalytic activity	0.60912	0.847293	TRINITY_DN21893_c0_g1,TRINITY_DN40768_c0_g1,TRINITY_DN42853_c0_g1,TRINITY_DN46371_c0_g1,TRINITY_DN46371_c0_g2,TRINITY_DN47376_c0_g1,TRINITY_DN48141_c0_g1,TRINITY_DN48454_c0_g1,TRINITY_DN49710_c0_g1,TRINITY_DN50220_c0_g1,TRINITY_DN52229_c0_g2,TRINITY_DN56870_c0_g1,TRINITY_DN57075_c0_g1,TRINITY_DN57560_c0_g1,TRINITY_DN58425_c0_g1,TRINITY_DN60117_c0_g1,TRINITY_DN61219_c0_g1,TRINITY_DN62181_c0_g1,TRI…
4	molecular functions	GO:0043167	ion binding	0.17396	0.450961	TRINITY_DN21893_c0_g1,TRINITY_DN23484_c1_g1,TRINITY_DN29974_c0_g2,TRINITY_DN48141_c0_g1,TRINITY_DN49710_c0_g1,TRINITY_DN49826_c0_g1,TRINITY_DN50220_c0_g1,TRINITY_DN56870_c0_g1,TRINITY_DN60117_c0_g1,TRINITY_DN62184_c0_g1,TRINITY_DN62184_c1_g1,TRINITY_DN62518_c2_g1,TRINITY_DN62592_c0_g1,TRINITY_DN64479_c0_g1,TRINITY_DN65226_c0_g1,TRINITY_DN65405_c0_g1,TRINITY_DN67043_c1_g1,TRINITY_DN67218_c1_g1,TRI…
5	molecular functions	GO:0097159	organic cyclic compound binding	0.89555	0.98684	TRINITY_DN21893_c0_g1,TRINITY_DN23484_c1_g1,TRINITY_DN30972_c0_g1,TRINITY_DN48141_c0_g1,TRINITY_DN49572_c0_g2,TRINITY_DN49826_c0_g1,TRINITY_DN53618_c0_g1,TRINITY_DN57577_c0_g1,TRINITY_DN61351_c0_g1,TRINITY_DN61969_c0_g1,TRINITY_DN62181_c0_g1,TRINITY_DN62592_c0_g1,TRINITY_DN63799_c0_g1,TRINITY_DN64443_c0_g1,TRINITY_DN65405_c0_g1,TRINITY_DN65958_c0_g1,TRINITY_DN66849_c0_g1,TRINITY_DN67454_c0_g1,TRI…
6	molecular functions	GO:1901363	heterocyclic compound binding	0.89528	0.98684	TRINITY_DN21893_c0_g1,TRINITY_DN23484_c1_g1,TRINITY_DN30972_c0_g1,TRINITY_DN48141_c0_g1,TRINITY_DN49572_c0_g2,TRINITY_DN49826_c0_g1,TRINITY_DN53618_c0_g1,TRINITY_DN57577_c0_g1,TRINITY_DN61351_c0_g1,TRINITY_DN61969_c0_g1,TRINITY_DN62181_c0_g1,TRINITY_DN62592_c0_g1,TRINITY_DN63799_c0_g1,TRINITY_DN64443_c0_g1,TRINITY_DN65405_c0_g1,TRINITY_DN65958_c0_g1,TRINITY_DN66849_c0_g1,TRINITY_DN67454_c0_g1,TRI…
7	molecular functions	GO:0043169	cation binding	0.00562	0.0855665	TRINITY_DN29974_c0_g2,TRINITY_DN48141_c0_g1,TRINITY_DN49710_c0_g1,TRINITY_DN50220_c0_g1,TRINITY_DN56870_c0_g1,TRINITY_DN60117_c0_g1,TRINITY_DN62184_c0_g1,TRINITY_DN62184_c1_g1,TRINITY_DN62518_c2_g1,TRINITY_DN64479_c0_g1,TRINITY_DN65226_c0_g1,TRINITY_DN67043_c1_g1,TRINITY_DN67218_c1_g1,TRINITY_DN70345_c0_g1,TRINITY_DN70531_c0_g1,TRINITY_DN70531_c1_g4,TRINITY_DN72773_c2_g2,TRINITY_DN73307_c2_g1,TRI…
8	molecular functions	GO:0046872	metal ion binding	0.00458	0.0716549	TRINITY_DN29974_c0_g2,TRINITY_DN48141_c0_g1,TRINITY_DN49710_c0_g1,TRINITY_DN50220_c0_g1,TRINITY_DN56870_c0_g1,TRINITY_DN60117_c0_g1,TRINITY_DN62184_c0_g1,TRINITY_DN62184_c1_g1,TRINITY_DN62518_c2_g1,TRINITY_DN64479_c0_g1,TRINITY_DN65226_c0_g1,TRINITY_DN67043_c1_g1,TRINITY_DN67218_c1_g1,TRINITY_DN70345_c0_g1,TRINITY_DN70531_c0_g1,TRINITY_DN70531_c1_g4,TRINITY_DN72773_c2_g2,TRINITY_DN73307_c2_g1,TRI…
9	molecular functions	GO:0016740	transferase activity	0.74048	0.920985	TRINITY_DN46371_c0_g1,TRINITY_DN46371_c0_g2,TRINITY_DN48141_c0_g1,TRINITY_DN48454_c0_g1,TRINITY_DN52229_c0_g2,TRINITY_DN57560_c0_g1,TRINITY_DN61219_c0_g1,TRINITY_DN62181_c0_g1,TRINITY_DN62518_c2_g1,TRINITY_DN62592_c0_g1,TRINITY_DN63019_c0_g1,TRINITY_DN64479_c0_g1,TRINITY_DN67454_c0_g1,TRINITY_DN70423_c0_g1,TRINITY_DN70433_c0_g1,TRINITY_DN71982_c1_g1,TRINITY_DN71989_c0_g1,TRINITY_DN72057_c3_g1,TRI…
10	molecular functions	GO:0016491	oxidoreductase activity	0.01077	0.109834	TRINITY_DN42853_c0_g1,TRINITY_DN47376_c0_g1,TRINITY_DN50220_c0_g1,TRINITY_DN56870_c0_g1,TRINITY_DN60117_c0_g1,TRINITY_DN62184_c0_g1,TRINITY_DN62184_c1_g1,TRINITY_DN65226_c0_g1,TRINITY_DN67043_c1_g1,TRINITY_DN70345_c0_g1,TRINITY_DN70531_c0_g1,TRINITY_DN70531_c1_g4,TRINITY_DN71802_c0_g1,TRINITY_DN73307_c2_g1,TRINITY_DN75003_c0_g1,TRINITY_DN75064_c0_g1,TRINITY_DN75064_c0_g2,TRINITY_DN75851_c0_g1,TRI…
11	molecular functions	GO:0036094	small molecule binding	0.90692	0.992288	TRINITY_DN21893_c0_g1,TRINITY_DN23484_c1_g1,TRINITY_DN48141_c0_g1,TRINITY_DN49826_c0_g1,TRINITY_DN53618_c0_g1,TRINITY_DN57577_c0_g1,TRINITY_DN62592_c0_g1,TRINITY_DN65405_c0_g1,TRINITY_DN65958_c0_g1,TRINITY_DN67043_c1_g1,TRINITY_DN67454_c0_g1,TRINITY_DN70423_c0_g1,TRINITY_DN70433_c0_g1,TRINITY_DN71802_c0_g1,TRINITY_DN71989_c0_g1,TRINITY_DN72057_c3_g1,TRINITY_DN72249_c0_g1,TRINITY_DN74427_c0_g1,TRI…
12	molecular functions	GO:0000166	nucleotide binding	0.88651	0.98491	TRINITY_DN21893_c0_g1,TRINITY_DN23484_c1_g1,TRINITY_DN48141_c0_g1,TRINITY_DN49826_c0_g1,TRINITY_DN53618_c0_g1,TRINITY_DN57577_c0_g1,TRINITY_DN62592_c0_g1,TRINITY_DN65405_c0_g1,TRINITY_DN65958_c0_g1,TRINITY_DN67454_c0_g1,TRINITY_DN70423_c0_g1,TRINITY_DN70433_c0_g1,TRINITY_DN71802_c0_g1,TRINITY_DN71989_c0_g1,TRINITY_DN72057_c3_g1,TRINITY_DN72249_c0_g1,TRINITY_DN74427_c0_g1,TRINITY_DN76179_c0_g1,TRI…
13	molecular functions	GO:1901265	nucleoside phosphate binding	0.88651	0.98491	TRINITY_DN21893_c0_g1,TRINITY_DN23484_c1_g1,TRINITY_DN48141_c0_g1,TRINITY_DN49826_c0_g1,TRINITY_DN53618_c0_g1,TRINITY_DN57577_c0_g1,TRINITY_DN62592_c0_g1,TRINITY_DN65405_c0_g1,TRINITY_DN65958_c0_g1,TRINITY_DN67454_c0_g1,TRINITY_DN70423_c0_g1,TRINITY_DN70433_c0_g1,TRINITY_DN71802_c0_g1,TRINITY_DN71989_c0_g1,TRINITY_DN72057_c3_g1,TRINITY_DN72249_c0_g1,TRINITY_DN74427_c0_g1,TRINITY_DN76179_c0_g1,TRI…
14	molecular functions	GO:0046914	transition metal ion binding	0.00035	0.015134	TRINITY_DN50220_c0_g1,TRINITY_DN56870_c0_g1,TRINITY_DN60117_c0_g1,TRINITY_DN62184_c0_g1,TRINITY_DN62184_c1_g1,TRINITY_DN62518_c2_g1,TRINITY_DN64479_c0_g1,TRINITY_DN65226_c0_g1,TRINITY_DN67043_c1_g1,TRINITY_DN67218_c1_g1,TRINITY_DN70345_c0_g1,TRINITY_DN73307_c2_g1,TRINITY_DN74711_c0_g1,TRINITY_DN75003_c0_g1,TRINITY_DN75064_c0_g1,TRINITY_DN75064_c0_g2,TRINITY_DN75851_c0_g1,TRINITY_DN75851_c1_g1,TRI…
15	molecular functions	GO:0016787	hydrolase activity	0.88805	0.985608	TRINITY_DN21893_c0_g1,TRINITY_DN40768_c0_g1,TRINITY_DN49710_c0_g1,TRINITY_DN62359_c0_g1,TRINITY_DN62609_c0_g1,TRINITY_DN63278_c0_g1,TRINITY_DN65405_c0_g1,TRINITY_DN72249_c0_g1,TRINITY_DN72543_c2_g1,TRINITY_DN72603_c0_g1,TRINITY_DN72773_c2_g2,TRINITY_DN73307_c2_g1,TRINITY_DN73462_c2_g1,TRINITY_DN73462_c3_g1,TRINITY_DN74711_c0_g1,TRINITY_DN77762_c0_g1,TRINITY_DN78498_c4_g1,TRINITY_DN79663_c5_g1,TRI…
16	molecular functions	GO:0003676	nucleic acid binding	0.35346	0.628438	TRINITY_DN30972_c0_g1,TRINITY_DN49572_c0_g2,TRINITY_DN53618_c0_g1,TRINITY_DN57577_c0_g1,TRINITY_DN61351_c0_g1,TRINITY_DN61969_c0_g1,TRINITY_DN62181_c0_g1,TRINITY_DN63799_c0_g1,TRINITY_DN64443_c0_g1,TRINITY_DN65405_c0_g1,TRINITY_DN65958_c0_g1,TRINITY_DN68726_c1_g1,TRINITY_DN69217_c0_g1,TRINITY_DN72093_c1_g1,TRINITY_DN72932_c0_g1,TRINITY_DN73218_c2_g2,TRINITY_DN74427_c0_g1,TRINITY_DN76179_c0_g1,TRI…
17	molecular functions	GO:0043168	anion binding	0.94783	0.996733	TRINITY_DN21893_c0_g1,TRINITY_DN23484_c1_g1,TRINITY_DN48141_c0_g1,TRINITY_DN49826_c0_g1,TRINITY_DN62592_c0_g1,TRINITY_DN65405_c0_g1,TRINITY_DN67043_c1_g1,TRINITY_DN67454_c0_g1,TRINITY_DN70423_c0_g1,TRINITY_DN70433_c0_g1,TRINITY_DN71989_c0_g1,TRINITY_DN72057_c3_g1,TRINITY_DN76535_c0_g3,TRINITY_DN76591_c1_g2,TRINITY_DN77807_c2_g1,TRINITY_DN78183_c0_g1,TRINITY_DN79663_c5_g1,TRINITY_DN79781_c3_g1,TRI…
18	molecular functions	GO:0140096	catalytic activity, acting on a protein	0.54988	0.81989	TRINITY_DN62359_c0_g1,TRINITY_DN62518_c2_g1,TRINITY_DN62592_c0_g1,TRINITY_DN62609_c0_g1,TRINITY_DN63278_c0_g1,TRINITY_DN64479_c0_g1,TRINITY_DN67043_c1_g1,TRINITY_DN70423_c0_g1,TRINITY_DN70433_c0_g1,TRINITY_DN71982_c1_g1,TRINITY_DN71989_c0_g1,TRINITY_DN72057_c3_g1,TRINITY_DN72543_c2_g1,TRINITY_DN74711_c0_g1,TRINITY_DN76591_c1_g2,TRINITY_DN77807_c2_g1,TRINITY_DN78183_c0_g1,TRINITY_DN78539_c1_g5,TRI…
19	molecular functions	GO:0097367	carbohydrate derivative binding	0.93644	0.995951	TRINITY_DN21893_c0_g1,TRINITY_DN23484_c1_g1,TRINITY_DN48141_c0_g1,TRINITY_DN49826_c0_g1,TRINITY_DN62592_c0_g1,TRINITY_DN65405_c0_g1,TRINITY_DN67454_c0_g1,TRINITY_DN70423_c0_g1,TRINITY_DN70433_c0_g1,TRINITY_DN71989_c0_g1,TRINITY_DN72057_c3_g1,TRINITY_DN76591_c1_g2,TRINITY_DN77807_c2_g1,TRINITY_DN78183_c0_g1,TRINITY_DN79663_c5_g1,TRINITY_DN79781_c3_g1,TRINITY_DN80720_c1_g7
20	molecular functions	GO:0032553	ribonucleotide binding	0.92921	0.994531	TRINITY_DN21893_c0_g1,TRINITY_DN23484_c1_g1,TRINITY_DN48141_c0_g1,TRINITY_DN49826_c0_g1,TRINITY_DN62592_c0_g1,TRINITY_DN65405_c0_g1,TRINITY_DN67454_c0_g1,TRINITY_DN70423_c0_g1,TRINITY_DN70433_c0_g1,TRINITY_DN71989_c0_g1,TRINITY_DN72057_c3_g1,TRINITY_DN76591_c1_g2,TRINITY_DN77807_c2_g1,TRINITY_DN78183_c0_g1,TRINITY_DN79663_c5_g1,TRINITY_DN79781_c3_g1,TRINITY_DN80720_c1_g7
21	molecular functions	GO:0017076	purine nucleotide binding	0.92708	0.994531	TRINITY_DN21893_c0_g1,TRINITY_DN23484_c1_g1,TRINITY_DN48141_c0_g1,TRINITY_DN49826_c0_g1,TRINITY_DN62592_c0_g1,TRINITY_DN65405_c0_g1,TRINITY_DN67454_c0_g1,TRINITY_DN70423_c0_g1,TRINITY_DN70433_c0_g1,TRINITY_DN71989_c0_g1,TRINITY_DN72057_c3_g1,TRINITY_DN76591_c1_g2,TRINITY_DN77807_c2_g1,TRINITY_DN78183_c0_g1,TRINITY_DN79663_c5_g1,TRINITY_DN79781_c3_g1,TRINITY_DN80720_c1_g7
22	molecular functions	GO:0032555	purine ribonucleotide binding	0.91913	0.994531	TRINITY_DN21893_c0_g1,TRINITY_DN23484_c1_g1,TRINITY_DN48141_c0_g1,TRINITY_DN49826_c0_g1,TRINITY_DN62592_c0_g1,TRINITY_DN65405_c0_g1,TRINITY_DN67454_c0_g1,TRINITY_DN70423_c0_g1,TRINITY_DN70433_c0_g1,TRINITY_DN71989_c0_g1,TRINITY_DN72057_c3_g1,TRINITY_DN76591_c1_g2,TRINITY_DN77807_c2_g1,TRINITY_DN78183_c0_g1,TRINITY_DN79663_c5_g1,TRINITY_DN79781_c3_g1,TRINITY_DN80720_c1_g7
23	molecular functions	GO:0005507	copper ion binding	8.6e-15	1.32809e-12	TRINITY_DN50220_c0_g1,TRINITY_DN56870_c0_g1,TRINITY_DN60117_c0_g1,TRINITY_DN62184_c0_g1,TRINITY_DN62184_c1_g1,TRINITY_DN65226_c0_g1,TRINITY_DN73307_c2_g1,TRINITY_DN75003_c0_g1,TRINITY_DN75064_c0_g1,TRINITY_DN75064_c0_g2,TRINITY_DN75851_c0_g1,TRINITY_DN75851_c1_g1,TRINITY_DN75851_c1_g2,TRINITY_DN77719_c0_g1,TRINITY_DN78314_c0_g1,TRINITY_DN79618_c2_g3,TRINITY_DN80580_c2_g6
24	molecular functions	GO:0030554	adenyl nucleotide binding	0.82649	0.966922	TRINITY_DN21893_c0_g1,TRINITY_DN23484_c1_g1,TRINITY_DN48141_c0_g1,TRINITY_DN49826_c0_g1,TRINITY_DN62592_c0_g1,TRINITY_DN65405_c0_g1,TRINITY_DN67454_c0_g1,TRINITY_DN70423_c0_g1,TRINITY_DN70433_c0_g1,TRINITY_DN71989_c0_g1,TRINITY_DN72057_c3_g1,TRINITY_DN76591_c1_g2,TRINITY_DN77807_c2_g1,TRINITY_DN78183_c0_g1,TRINITY_DN79781_c3_g1,TRINITY_DN80720_c1_g7
25	molecular functions	GO:0032559	adenyl ribonucleotide binding	0.81138	0.955449	TRINITY_DN21893_c0_g1,TRINITY_DN23484_c1_g1,TRINITY_DN48141_c0_g1,TRINITY_DN49826_c0_g1,TRINITY_DN62592_c0_g1,TRINITY_DN65405_c0_g1,TRINITY_DN67454_c0_g1,TRINITY_DN70423_c0_g1,TRINITY_DN70433_c0_g1,TRINITY_DN71989_c0_g1,TRINITY_DN72057_c3_g1,TRINITY_DN76591_c1_g2,TRINITY_DN77807_c2_g1,TRINITY_DN78183_c0_g1,TRINITY_DN79781_c3_g1,TRINITY_DN80720_c1_g7
26	molecular functions	GO:0035639	purine ribonucleoside triphosphate binding	0.95348	0.996733	TRINITY_DN21893_c0_g1,TRINITY_DN48141_c0_g1,TRINITY_DN49826_c0_g1,TRINITY_DN62592_c0_g1,TRINITY_DN65405_c0_g1,TRINITY_DN67454_c0_g1,TRINITY_DN70423_c0_g1,TRINITY_DN70433_c0_g1,TRINITY_DN71989_c0_g1,TRINITY_DN72057_c3_g1,TRINITY_DN76591_c1_g2,TRINITY_DN77807_c2_g1,TRINITY_DN78183_c0_g1,TRINITY_DN79663_c5_g1,TRINITY_DN79781_c3_g1
27	molecular functions	GO:0005524	ATP binding	0.88038	0.983108	TRINITY_DN21893_c0_g1,TRINITY_DN48141_c0_g1,TRINITY_DN49826_c0_g1,TRINITY_DN62592_c0_g1,TRINITY_DN65405_c0_g1,TRINITY_DN67454_c0_g1,TRINITY_DN70423_c0_g1,TRINITY_DN70433_c0_g1,TRINITY_DN71989_c0_g1,TRINITY_DN72057_c3_g1,TRINITY_DN76591_c1_g2,TRINITY_DN77807_c2_g1,TRINITY_DN78183_c0_g1,TRINITY_DN79781_c3_g1
28	molecular functions	GO:0016772	transferase activity, transferring phosphorus-containing groups	0.85557	0.971804	TRINITY_DN48454_c0_g1,TRINITY_DN52229_c0_g2,TRINITY_DN62592_c0_g1,TRINITY_DN67454_c0_g1,TRINITY_DN70423_c0_g1,TRINITY_DN70433_c0_g1,TRINITY_DN71989_c0_g1,TRINITY_DN72057_c3_g1,TRINITY_DN75807_c0_g1,TRINITY_DN76591_c1_g2,TRINITY_DN77807_c2_g1,TRINITY_DN78183_c0_g1,TRINITY_DN78539_c1_g5,TRINITY_DN80468_c4_g1
29	molecular functions	GO:0016679	oxidoreductase activity, acting on diphenols and related substances as donors	2.9e-16	5.22483e-14	TRINITY_DN50220_c0_g1,TRINITY_DN60117_c0_g1,TRINITY_DN65226_c0_g1,TRINITY_DN73307_c2_g1,TRINITY_DN75003_c0_g1,TRINITY_DN75064_c0_g1,TRINITY_DN75064_c0_g2,TRINITY_DN75851_c0_g1,TRINITY_DN75851_c1_g1,TRINITY_DN75851_c1_g2,TRINITY_DN77719_c0_g1,TRINITY_DN78314_c0_g1,TRINITY_DN79618_c2_g3,TRINITY_DN80580_c2_g6
30	molecular functions	GO:0016682	oxidoreductase activity, acting on diphenols and related substances as donors, oxygen as acceptor	1.6e-17	4.324e-15	TRINITY_DN50220_c0_g1,TRINITY_DN60117_c0_g1,TRINITY_DN65226_c0_g1,TRINITY_DN73307_c2_g1,TRINITY_DN75003_c0_g1,TRINITY_DN75064_c0_g1,TRINITY_DN75064_c0_g2,TRINITY_DN75851_c0_g1,TRINITY_DN75851_c1_g1,TRINITY_DN75851_c1_g2,TRINITY_DN77719_c0_g1,TRINITY_DN78314_c0_g1,TRINITY_DN79618_c2_g3,TRINITY_DN80580_c2_g6
31	molecular functions	GO:0052716	hydroquinone:oxygen oxidoreductase activity	2.6e-20	1.44133e-17	TRINITY_DN50220_c0_g1,TRINITY_DN60117_c0_g1,TRINITY_DN65226_c0_g1,TRINITY_DN73307_c2_g1,TRINITY_DN75003_c0_g1,TRINITY_DN75064_c0_g1,TRINITY_DN75064_c0_g2,TRINITY_DN75851_c0_g1,TRINITY_DN75851_c1_g1,TRINITY_DN75851_c1_g2,TRINITY_DN77719_c0_g1,TRINITY_DN78314_c0_g1,TRINITY_DN79618_c2_g3,TRINITY_DN80580_c2_g6
32	molecular functions	GO:0016301	kinase activity	0.71172	0.907492	TRINITY_DN48454_c0_g1,TRINITY_DN52229_c0_g2,TRINITY_DN62592_c0_g1,TRINITY_DN67454_c0_g1,TRINITY_DN70423_c0_g1,TRINITY_DN70433_c0_g1,TRINITY_DN71989_c0_g1,TRINITY_DN72057_c3_g1,TRINITY_DN75807_c0_g1,TRINITY_DN76591_c1_g2,TRINITY_DN77807_c2_g1,TRINITY_DN78183_c0_g1,TRINITY_DN78539_c1_g5
33	molecular functions	GO:0016773	phosphotransferase activity, alcohol group as acceptor	0.53403	0.808134	TRINITY_DN48454_c0_g1,TRINITY_DN62592_c0_g1,TRINITY_DN67454_c0_g1,TRINITY_DN70423_c0_g1,TRINITY_DN70433_c0_g1,TRINITY_DN71989_c0_g1,TRINITY_DN72057_c3_g1,TRINITY_DN75807_c0_g1,TRINITY_DN76591_c1_g2,TRINITY_DN77807_c2_g1,TRINITY_DN78183_c0_g1,TRINITY_DN78539_c1_g5
34	molecular functions	GO:0003677	DNA binding	0.10715	0.378527	TRINITY_DN49572_c0_g2,TRINITY_DN61351_c0_g1,TRINITY_DN61969_c0_g1,TRINITY_DN63799_c0_g1,TRINITY_DN64443_c0_g1,TRINITY_DN65405_c0_g1,TRINITY_DN68726_c1_g1,TRINITY_DN69217_c0_g1,TRINITY_DN72093_c1_g1,TRINITY_DN72932_c0_g1,TRINITY_DN80468_c4_g1
35	molecular functions	GO:0004672	protein kinase activity	0.75621	0.92409	TRINITY_DN62592_c0_g1,TRINITY_DN70423_c0_g1,TRINITY_DN70433_c0_g1,TRINITY_DN71989_c0_g1,TRINITY_DN72057_c3_g1,TRINITY_DN76591_c1_g2,TRINITY_DN77807_c2_g1,TRINITY_DN78183_c0_g1,TRINITY_DN78539_c1_g5
36	molecular functions	GO:0005515	protein binding	0.55797	0.822825	TRINITY_DN47621_c0_g2,TRINITY_DN58425_c0_g1,TRINITY_DN62438_c2_g1,TRINITY_DN72093_c1_g1,TRINITY_DN72932_c0_g1,TRINITY_DN76179_c0_g1,TRINITY_DN76179_c1_g1,TRINITY_DN80320_c3_g1
37	molecular functions	GO:0016788	hydrolase activity, acting on ester bonds	0.15477	0.43449	TRINITY_DN49710_c0_g1,TRINITY_DN72773_c2_g2,TRINITY_DN73307_c2_g1,TRINITY_DN73462_c2_g1,TRINITY_DN73462_c3_g1,TRINITY_DN77762_c0_g1,TRINITY_DN80192_c2_g1,TRINITY_DN80468_c4_g1
38	molecular functions	GO:0003723	RNA binding	0.55229	0.820109	TRINITY_DN30972_c0_g1,TRINITY_DN53618_c0_g1,TRINITY_DN57577_c0_g1,TRINITY_DN62181_c0_g1,TRINITY_DN65958_c0_g1,TRINITY_DN73218_c2_g2,TRINITY_DN74427_c0_g1
39	molecular functions	GO:0016757	transferase activity, transferring glycosyl groups	0.47402	0.762523	TRINITY_DN46371_c0_g1,TRINITY_DN46371_c0_g2,TRINITY_DN63019_c0_g1,TRINITY_DN75349_c0_g2,TRINITY_DN76170_c1_g1,TRINITY_DN78820_c1_g1
40	molecular functions	GO:0016758	transferase activity, transferring hexosyl groups	0.21164	0.497354	TRINITY_DN46371_c0_g1,TRINITY_DN46371_c0_g2,TRINITY_DN63019_c0_g1,TRINITY_DN75349_c0_g2,TRINITY_DN76170_c1_g1,TRINITY_DN78820_c1_g1
41	molecular functions	GO:0140110	transcription regulator activity	0.04077	0.228673	TRINITY_DN30972_c0_g1,TRINITY_DN49572_c0_g2,TRINITY_DN61969_c0_g1,TRINITY_DN64443_c0_g1,TRINITY_DN69550_c0_g2,TRINITY_DN72093_c1_g1
42	molecular functions	GO:0046983	protein dimerization activity	0.0354	0.218671	TRINITY_DN47621_c0_g2,TRINITY_DN62438_c2_g1,TRINITY_DN72093_c1_g1,TRINITY_DN72932_c0_g1,TRINITY_DN76179_c0_g1,TRINITY_DN76179_c1_g1
43	molecular functions	GO:0003700	DNA binding transcription factor activity	0.02358	0.181486	TRINITY_DN30972_c0_g1,TRINITY_DN49572_c0_g2,TRINITY_DN61969_c0_g1,TRINITY_DN64443_c0_g1,TRINITY_DN69550_c0_g2,TRINITY_DN72093_c1_g1
44	molecular functions	GO:0005215	transporter activity	0.94919	0.996733	TRINITY_DN51913_c0_g1,TRINITY_DN66694_c0_g3,TRINITY_DN72947_c0_g1,TRINITY_DN78539_c1_g5,TRINITY_DN79781_c3_g1
45	molecular functions	GO:0016817	hydrolase activity, acting on acid anhydrides	0.93265	0.995042	TRINITY_DN21893_c0_g1,TRINITY_DN65405_c0_g1,TRINITY_DN72249_c0_g1,TRINITY_DN79663_c5_g1,TRINITY_DN79781_c3_g1
46	molecular functions	GO:0016818	hydrolase activity, acting on acid anhydrides, in phosphorus-containing anhydrides	0.92534	0.994531	TRINITY_DN21893_c0_g1,TRINITY_DN65405_c0_g1,TRINITY_DN72249_c0_g1,TRINITY_DN79663_c5_g1,TRINITY_DN79781_c3_g1
47	molecular functions	GO:0016462	pyrophosphatase activity	0.92262	0.994531	TRINITY_DN21893_c0_g1,TRINITY_DN65405_c0_g1,TRINITY_DN72249_c0_g1,TRINITY_DN79663_c5_g1,TRINITY_DN79781_c3_g1
48	molecular functions	GO:0017111	nucleoside-triphosphatase activity	0.90952	0.993122	TRINITY_DN21893_c0_g1,TRINITY_DN65405_c0_g1,TRINITY_DN72249_c0_g1,TRINITY_DN79663_c5_g1,TRINITY_DN79781_c3_g1
49	molecular functions	GO:0004674	protein serine/threonine kinase activity	0.85657	0.971804	TRINITY_DN62592_c0_g1,TRINITY_DN70423_c0_g1,TRINITY_DN71989_c0_g1,TRINITY_DN72057_c3_g1,TRINITY_DN76591_c1_g2
50	molecular functions	GO:0022857	transmembrane transporter activity	0.85355	0.971804	TRINITY_DN51913_c0_g1,TRINITY_DN66694_c0_g3,TRINITY_DN72947_c0_g1,TRINITY_DN78539_c1_g5,TRINITY_DN79781_c3_g1
51	molecular functions	GO:0022892	substrate-specific transporter activity	0.73598	0.918725	TRINITY_DN51913_c0_g1,TRINITY_DN66694_c0_g3,TRINITY_DN72947_c0_g1,TRINITY_DN78539_c1_g5,TRINITY_DN79781_c3_g1
52	molecular functions	GO:0022891	substrate-specific transmembrane transporter activity	0.68411	0.894224	TRINITY_DN51913_c0_g1,TRINITY_DN66694_c0_g3,TRINITY_DN72947_c0_g1,TRINITY_DN78539_c1_g5,TRINITY_DN79781_c3_g1
53	molecular functions	GO:0015075	ion transmembrane transporter activity	0.5383	0.808408	TRINITY_DN51913_c0_g1,TRINITY_DN66694_c0_g3,TRINITY_DN72947_c0_g1,TRINITY_DN78539_c1_g5,TRINITY_DN79781_c3_g1
54	molecular functions	GO:0048037	cofactor binding	0.5383	0.808408	TRINITY_DN71802_c0_g1,TRINITY_DN72088_c0_g1,TRINITY_DN72088_c1_g1,TRINITY_DN76535_c0_g3,TRINITY_DN76917_c1_g1
55	molecular functions	GO:0008233	peptidase activity	0.52015	0.798696	TRINITY_DN62359_c0_g1,TRINITY_DN62609_c0_g1,TRINITY_DN63278_c0_g1,TRINITY_DN72543_c2_g1,TRINITY_DN74711_c0_g1
56	molecular functions	GO:0016829	lyase activity	0.34246	0.62114	TRINITY_DN42853_c0_g1,TRINITY_DN58425_c0_g1,TRINITY_DN70004_c0_g1,TRINITY_DN72088_c0_g1,TRINITY_DN76917_c1_g1
57	molecular functions	GO:0050662	coenzyme binding	0.26858	0.557265	TRINITY_DN71802_c0_g1,TRINITY_DN72088_c0_g1,TRINITY_DN72088_c1_g1,TRINITY_DN76535_c0_g3,TRINITY_DN76917_c1_g1
58	molecular functions	GO:0016874	ligase activity	0.48323	0.771598	TRINITY_DN62518_c2_g1,TRINITY_DN64479_c0_g1,TRINITY_DN71982_c1_g1,TRINITY_DN79279_c1_g1
59	molecular functions	GO:0042578	phosphoric ester hydrolase activity	0.20746	0.489488	TRINITY_DN49710_c0_g1,TRINITY_DN72773_c2_g2,TRINITY_DN77762_c0_g1,TRINITY_DN80192_c2_g1
60	molecular functions	GO:0016791	phosphatase activity	0.10552	0.376459	TRINITY_DN49710_c0_g1,TRINITY_DN72773_c2_g2,TRINITY_DN77762_c0_g1,TRINITY_DN80192_c2_g1
61	molecular functions	GO:0016830	carbon-carbon lyase activity	0.03348	0.211648	TRINITY_DN58425_c0_g1,TRINITY_DN70004_c0_g1,TRINITY_DN72088_c0_g1,TRINITY_DN76917_c1_g1
62	molecular functions	GO:0019787	ubiquitin-like protein transferase activity	0.02975	0.196096	TRINITY_DN62518_c2_g1,TRINITY_DN64479_c0_g1,TRINITY_DN71982_c1_g1,TRINITY_DN79279_c1_g1
63	molecular functions	GO:0008509	anion transmembrane transporter activity	0.02877	0.193652	TRINITY_DN51913_c0_g1,TRINITY_DN66694_c0_g3,TRINITY_DN72947_c0_g1,TRINITY_DN78539_c1_g5
64	molecular functions	GO:0004842	ubiquitin-protein transferase activity	0.02782	0.193652	TRINITY_DN62518_c2_g1,TRINITY_DN64479_c0_g1,TRINITY_DN71982_c1_g1,TRINITY_DN79279_c1_g1
65	molecular functions	GO:0016831	carboxy-lyase activity	0.00676	0.0936867	TRINITY_DN58425_c0_g1,TRINITY_DN70004_c0_g1,TRINITY_DN72088_c0_g1,TRINITY_DN76917_c1_g1
66	molecular functions	GO:0003993	acid phosphatase activity	9.4e-05	0.00564522	TRINITY_DN49710_c0_g1,TRINITY_DN72773_c2_g2,TRINITY_DN77762_c0_g1,TRINITY_DN80192_c2_g1
67	molecular functions	GO:0005198	structural molecule activity	0.97326	0.996733	TRINITY_DN58726_c0_g1,TRINITY_DN72483_c0_g6,TRINITY_DN74856_c3_g2
68	molecular functions	GO:0008270	zinc ion binding	0.96836	0.996733	TRINITY_DN62518_c2_g1,TRINITY_DN64479_c0_g1,TRINITY_DN67218_c1_g1
69	molecular functions	GO:0003735	structural constituent of ribosome	0.9435	0.996733	TRINITY_DN58726_c0_g1,TRINITY_DN72483_c0_g6,TRINITY_DN74856_c3_g2
70	molecular functions	GO:0022804	active transmembrane transporter activity	0.80724	0.95369	TRINITY_DN72947_c0_g1,TRINITY_DN78539_c1_g5,TRINITY_DN79781_c3_g1
71	molecular functions	GO:0016705	oxidoreductase activity, acting on paired donors, with incorporation or reduction of molecular oxygen	0.60201	0.841879	TRINITY_DN67043_c1_g1,TRINITY_DN70345_c0_g1,TRINITY_DN80550_c1_g1
72	molecular functions	GO:0005506	iron ion binding	0.53929	0.808561	TRINITY_DN67043_c1_g1,TRINITY_DN70345_c0_g1,TRINITY_DN80550_c1_g1
73	molecular functions	GO:0046906	tetrapyrrole binding	0.49319	0.77629	TRINITY_DN70345_c0_g1,TRINITY_DN77859_c1_g1,TRINITY_DN80550_c1_g1
74	molecular functions	GO:0020037	heme binding	0.4364	0.722432	TRINITY_DN70345_c0_g1,TRINITY_DN77859_c1_g1,TRINITY_DN80550_c1_g1
75	molecular functions	GO:0016741	transferase activity, transferring one-carbon groups	0.4321	0.717512	TRINITY_DN61219_c0_g1,TRINITY_DN62181_c0_g1,TRINITY_DN88458_c0_g1
76	molecular functions	GO:0008168	methyltransferase activity	0.40278	0.691119	TRINITY_DN61219_c0_g1,TRINITY_DN62181_c0_g1,TRINITY_DN88458_c0_g1
77	molecular functions	GO:0009055	electron transfer activity	0.22855	0.518812	TRINITY_DN56870_c0_g1,TRINITY_DN62184_c0_g1,TRINITY_DN62184_c1_g1
78	molecular functions	GO:0004871	signal transducer activity	0.19794	0.477643	TRINITY_DN62592_c0_g1,TRINITY_DN70423_c0_g1,TRINITY_DN78183_c0_g1
79	molecular functions	GO:0051536	iron-sulfur cluster binding	0.15573	0.43449	TRINITY_DN42853_c0_g1,TRINITY_DN70531_c0_g1,TRINITY_DN70531_c1_g4
80	molecular functions	GO:0051540	metal cluster binding	0.15573	0.43449	TRINITY_DN42853_c0_g1,TRINITY_DN70531_c0_g1,TRINITY_DN70531_c1_g4
81	molecular functions	GO:0052689	carboxylic ester hydrolase activity	0.084	0.34009	TRINITY_DN73307_c2_g1,TRINITY_DN73462_c2_g1,TRINITY_DN73462_c3_g1
82	molecular functions	GO:0008514	organic anion transmembrane transporter activity	0.02479	0.18451	TRINITY_DN51913_c0_g1,TRINITY_DN66694_c0_g3,TRINITY_DN78539_c1_g5
83	molecular functions	GO:0016887	ATPase activity	0.95534	0.996733	TRINITY_DN21893_c0_g1,TRINITY_DN79781_c3_g1
84	molecular functions	GO:0070011	peptidase activity, acting on L-amino acid peptides	0.89425	0.98684	TRINITY_DN72543_c2_g1,TRINITY_DN74711_c0_g1
85	molecular functions	GO:0016614	oxidoreductase activity, acting on CH-OH group of donors	0.78749	0.944813	TRINITY_DN42853_c0_g1,TRINITY_DN76535_c0_g3
86	molecular functions	GO:0016616	oxidoreductase activity, acting on the CH-OH group of donors, NAD or NADP as acceptor	0.71981	0.914353	TRINITY_DN42853_c0_g1,TRINITY_DN76535_c0_g3
87	molecular functions	GO:0008135	translation factor activity, RNA binding	0.69117	0.897399	TRINITY_DN30972_c0_g1,TRINITY_DN73218_c2_g2
88	molecular functions	GO:0004497	monooxygenase activity	0.65032	0.878745	TRINITY_DN70345_c0_g1,TRINITY_DN80550_c1_g1
89	molecular functions	GO:0016779	nucleotidyltransferase activity	0.57612	0.831962	TRINITY_DN75807_c0_g1,TRINITY_DN80468_c4_g1
90	molecular functions	GO:0004386	helicase activity	0.46069	0.745631	TRINITY_DN65405_c0_g1,TRINITY_DN72249_c0_g1
91	molecular functions	GO:0015291	secondary active transmembrane transporter activity	0.43051	0.716503	TRINITY_DN72947_c0_g1,TRINITY_DN78539_c1_g5
92	molecular functions	GO:0003743	translation initiation factor activity	0.35304	0.628438	TRINITY_DN30972_c0_g1,TRINITY_DN73218_c2_g2
93	molecular functions	GO:0016903	oxidoreductase activity, acting on the aldehyde or oxo group of donors	0.29343	0.57732	TRINITY_DN47376_c0_g1,TRINITY_DN71802_c0_g1
94	molecular functions	GO:0060089	molecular transducer activity	0.27537	0.561651	TRINITY_DN70423_c0_g1,TRINITY_DN78183_c0_g1
95	molecular functions	GO:0098772	molecular function regulator	0.27386	0.560363	TRINITY_DN32253_c0_g1,TRINITY_DN80320_c3_g1
96	molecular functions	GO:0004872	receptor activity	0.20486	0.487783	TRINITY_DN70423_c0_g1,TRINITY_DN78183_c0_g1
97	molecular functions	GO:0043531	ADP binding	0.19894	0.478962	TRINITY_DN23484_c1_g1,TRINITY_DN80720_c1_g7
98	molecular functions	GO:0031406	carboxylic acid binding	0.12081	0.392179	TRINITY_DN67043_c1_g1,TRINITY_DN76535_c0_g3
99	molecular functions	GO:0043177	organic acid binding	0.12081	0.392179	TRINITY_DN67043_c1_g1,TRINITY_DN76535_c0_g3
100	molecular functions	GO:0038023	signaling receptor activity	0.11681	0.389389	TRINITY_DN70423_c0_g1,TRINITY_DN78183_c0_g1
101	molecular functions	GO:0005057	signal transducer activity, downstream of receptor	0.11548	0.389389	TRINITY_DN62592_c0_g1,TRINITY_DN70423_c0_g1
102	molecular functions	GO:0004702	signal transducer, downstream of receptor, with serine/threonine kinase activity	0.11283	0.389389	TRINITY_DN62592_c0_g1,TRINITY_DN70423_c0_g1
103	molecular functions	GO:0005342	organic acid transmembrane transporter activity	0.07773	0.330812	TRINITY_DN51913_c0_g1,TRINITY_DN66694_c0_g3
104	molecular functions	GO:0046943	carboxylic acid transmembrane transporter activity	0.07773	0.330812	TRINITY_DN51913_c0_g1,TRINITY_DN66694_c0_g3
105	molecular functions	GO:0004709	MAP kinase kinase kinase activity	0.06622	0.312593	TRINITY_DN62592_c0_g1,TRINITY_DN70423_c0_g1
106	molecular functions	GO:0015171	amino acid transmembrane transporter activity	0.02895	0.193652	TRINITY_DN51913_c0_g1,TRINITY_DN66694_c0_g3
107	molecular functions	GO:0019200	carbohydrate kinase activity	0.02895	0.193652	TRINITY_DN48454_c0_g1,TRINITY_DN67454_c0_g1
108	molecular functions	GO:0004673	protein histidine kinase activity	0.00464	0.0716549	TRINITY_DN70423_c0_g1,TRINITY_DN78183_c0_g1
109	molecular functions	GO:0016775	phosphotransferase activity, nitrogenous group as acceptor	0.00464	0.0716549	TRINITY_DN70423_c0_g1,TRINITY_DN78183_c0_g1
110	molecular functions	GO:0051538	3 iron, 4 sulfur cluster binding	0.00428	0.0701012	TRINITY_DN70531_c0_g1,TRINITY_DN70531_c1_g4
111	molecular functions	GO:0000155	phosphorelay sensor kinase activity	0.00241	0.0523204	TRINITY_DN70423_c0_g1,TRINITY_DN78183_c0_g1
112	molecular functions	GO:0016725	oxidoreductase activity, acting on CH or CH2 groups	0.00241	0.0523204	TRINITY_DN70531_c0_g1,TRINITY_DN70531_c1_g4
113	molecular functions	GO:0003729	mRNA binding	0.00215	0.0516478	TRINITY_DN65958_c0_g1,TRINITY_DN74427_c0_g1
114	molecular functions	GO:0004396	hexokinase activity	0.0019	0.0466795	TRINITY_DN48454_c0_g1,TRINITY_DN67454_c0_g1
115	molecular functions	GO:0048040	UDP-glucuronate decarboxylase activity	0.00125	0.0337812	TRINITY_DN72088_c0_g1,TRINITY_DN76917_c1_g1
116	molecular functions	GO:0016726	oxidoreductase activity, acting on CH or CH2 groups, NAD or NADP as acceptor	0.00045	0.0187096	TRINITY_DN70531_c0_g1,TRINITY_DN70531_c1_g4
117	molecular functions	GO:0051745	4-hydroxy-3-methylbut-2-en-1-yl diphosphate reductase activity	0.00034	0.015134	TRINITY_DN70531_c0_g1,TRINITY_DN70531_c1_g4
118	molecular functions	GO:0052592	oxidoreductase activity, acting on CH or CH2 groups, with an iron-sulfur protein as acceptor	0.00024	0.0117927	TRINITY_DN70531_c0_g1,TRINITY_DN70531_c1_g4
119	molecular functions	GO:0046429	4-hydroxy-3-methylbut-2-en-1-yl diphosphate synthase activity	0.00016	0.008648	TRINITY_DN70531_c0_g1,TRINITY_DN70531_c1_g4
120	molecular functions	GO:0042623	ATPase activity, coupled	0.981	0.996733	TRINITY_DN79781_c3_g1
121	molecular functions	GO:0001882	nucleoside binding	0.97513	0.996733	TRINITY_DN79663_c5_g1
122	molecular functions	GO:0032549	ribonucleoside binding	0.97481	0.996733	TRINITY_DN79663_c5_g1
123	molecular functions	GO:0008324	cation transmembrane transporter activity	0.97351	0.996733	TRINITY_DN79781_c3_g1
124	molecular functions	GO:0001883	purine nucleoside binding	0.97295	0.996733	TRINITY_DN79663_c5_g1
125	molecular functions	GO:0032550	purine ribonucleoside binding	0.97295	0.996733	TRINITY_DN79663_c5_g1
126	molecular functions	GO:0016798	hydrolase activity, acting on glycosyl bonds	0.96719	0.996733	TRINITY_DN78498_c4_g1
127	molecular functions	GO:0019001	guanyl nucleotide binding	0.96691	0.996733	TRINITY_DN79663_c5_g1
128	molecular functions	GO:0032561	guanyl ribonucleotide binding	0.96677	0.996733	TRINITY_DN79663_c5_g1
129	molecular functions	GO:0005525	GTP binding	0.96401	0.996733	TRINITY_DN79663_c5_g1
130	molecular functions	GO:0016746	transferase activity, transferring acyl groups	0.95488	0.996733	TRINITY_DN74727_c1_g1
131	molecular functions	GO:0004553	hydrolase activity, hydrolyzing O-glycosyl compounds	0.95012	0.996733	TRINITY_DN78498_c4_g1
132	molecular functions	GO:0015399	primary active transmembrane transporter activity	0.93905	0.995951	TRINITY_DN79781_c3_g1
133	molecular functions	GO:0015405	P-P-bond-hydrolysis-driven transmembrane transporter activity	0.93905	0.995951	TRINITY_DN79781_c3_g1
134	molecular functions	GO:0016820	hydrolase activity, acting on acid anhydrides, catalyzing transmembrane movement of substances	0.93347	0.995042	TRINITY_DN79781_c3_g1
135	molecular functions	GO:0043492	ATPase activity, coupled to movement of substances	0.92738	0.994531	TRINITY_DN79781_c3_g1
136	molecular functions	GO:0042626	ATPase activity, coupled to transmembrane movement of substances	0.92646	0.994531	TRINITY_DN79781_c3_g1
137	molecular functions	GO:0016747	transferase activity, transferring acyl groups other than amino-acyl groups	0.90159	0.989461	TRINITY_DN74727_c1_g1
138	molecular functions	GO:0004175	endopeptidase activity	0.88283	0.983855	TRINITY_DN72543_c2_g1
139	molecular functions	GO:0030246	carbohydrate binding	0.87163	0.976406	TRINITY_DN67043_c1_g1
140	molecular functions	GO:0140098	catalytic activity, acting on RNA	0.86948	0.975916	TRINITY_DN71802_c0_g1
141	molecular functions	GO:0022853	active ion transmembrane transporter activity	0.85878	0.971804	TRINITY_DN79781_c3_g1
142	molecular functions	GO:0042625	ATPase coupled ion transmembrane transporter activity	0.85158	0.971804	TRINITY_DN79781_c3_g1
143	molecular functions	GO:0003924	GTPase activity	0.84847	0.971804	TRINITY_DN79663_c5_g1
144	molecular functions	GO:0019829	cation-transporting ATPase activity	0.80253	0.950534	TRINITY_DN79781_c3_g1
145	molecular functions	GO:0016835	carbon-oxygen lyase activity	0.74804	0.923078	TRINITY_DN42853_c0_g1
146	molecular functions	GO:0000287	magnesium ion binding	0.73085	0.917846	TRINITY_DN79781_c3_g1
147	molecular functions	GO:0016209	antioxidant activity	0.70892	0.907132	TRINITY_DN77859_c1_g1
148	molecular functions	GO:0019842	vitamin binding	0.7053	0.907132	TRINITY_DN67043_c1_g1
149	molecular functions	GO:0051213	dioxygenase activity	0.69164	0.897399	TRINITY_DN67043_c1_g1
150	molecular functions	GO:0051287	NAD binding	0.63795	0.866848	TRINITY_DN76535_c0_g3
151	molecular functions	GO:0004518	nuclease activity	0.63495	0.866848	TRINITY_DN80468_c4_g1
152	molecular functions	GO:0140097	catalytic activity, acting on DNA	0.61491	0.852202	TRINITY_DN80468_c4_g1
153	molecular functions	GO:0003682	chromatin binding	0.60691	0.846848	TRINITY_DN64443_c0_g1
154	molecular functions	GO:0016836	hydro-lyase activity	0.58704	0.831962	TRINITY_DN42853_c0_g1
155	molecular functions	GO:0016684	oxidoreductase activity, acting on peroxide as acceptor	0.58191	0.831962	TRINITY_DN77859_c1_g1
156	molecular functions	GO:0140101	catalytic activity, acting on a tRNA	0.58019	0.831962	TRINITY_DN71802_c0_g1
157	molecular functions	GO:0016620	oxidoreductase activity, acting on the aldehyde or oxo group of donors, NAD or NADP as acceptor	0.57499	0.831962	TRINITY_DN71802_c0_g1
158	molecular functions	GO:0030234	enzyme regulator activity	0.57499	0.831962	TRINITY_DN32253_c0_g1
159	molecular functions	GO:0004601	peroxidase activity	0.56617	0.828186	TRINITY_DN77859_c1_g1
160	molecular functions	GO:0015297	antiporter activity	0.54983	0.81989	TRINITY_DN78539_c1_g5
161	molecular functions	GO:0016765	transferase activity, transferring alkyl or aryl (other than methyl) groups	0.53671	0.808408	TRINITY_DN48141_c0_g1
162	molecular functions	GO:0016706	oxidoreductase activity, acting on paired donors, with incorporation or reduction of molecular oxygen, 2-oxoglutarate as one donor, and incorporation of one atom each of oxygen into both donors	0.51927	0.798479	TRINITY_DN67043_c1_g1
163	molecular functions	GO:0008238	exopeptidase activity	0.51729	0.796568	TRINITY_DN74711_c0_g1
164	molecular functions	GO:0016709	oxidoreductase activity, acting on paired donors, with incorporation or reduction of molecular oxygen, NAD(P)H as one donor, and incorporation of one atom of oxygen	0.50729	0.784521	TRINITY_DN80550_c1_g1
165	molecular functions	GO:0019899	enzyme binding	0.46953	0.756426	TRINITY_DN80320_c3_g1
166	molecular functions	GO:0015926	glucosidase activity	0.46076	0.745631	TRINITY_DN78498_c4_g1
167	molecular functions	GO:0051539	4 iron, 4 sulfur cluster binding	0.45408	0.738136	TRINITY_DN42853_c0_g1
168	molecular functions	GO:0005516	calmodulin binding	0.44278	0.728158	TRINITY_DN58425_c0_g1
169	molecular functions	GO:0045735	nutrient reservoir activity	0.41469	0.699732	TRINITY_DN72497_c1_g5
170	molecular functions	GO:0050661	NADP binding	0.40502	0.692764	TRINITY_DN71802_c0_g1
171	molecular functions	GO:0034061	DNA polymerase activity	0.38014	0.661541	TRINITY_DN80468_c4_g1
172	molecular functions	GO:0004527	exonuclease activity	0.35687	0.633459	TRINITY_DN80468_c4_g1
173	molecular functions	GO:0005319	lipid transporter activity	0.33817	0.615424	TRINITY_DN79781_c3_g1
174	molecular functions	GO:0015605	organophosphate ester transmembrane transporter activity	0.33545	0.614475	TRINITY_DN78539_c1_g5
175	molecular functions	GO:0030145	manganese ion binding	0.31893	0.602733	TRINITY_DN74711_c0_g1
176	molecular functions	GO:0008374	O-acyltransferase activity	0.30769	0.588695	TRINITY_DN74727_c1_g1
177	molecular functions	GO:0016597	amino acid binding	0.30769	0.588695	TRINITY_DN76535_c0_g3
178	molecular functions	GO:0005548	phospholipid transporter activity	0.28466	0.573031	TRINITY_DN79781_c3_g1
179	molecular functions	GO:0030599	pectinesterase activity	0.27878	0.567464	TRINITY_DN73307_c2_g1
180	molecular functions	GO:0004012	phospholipid-translocating ATPase activity	0.27286	0.560363	TRINITY_DN79781_c3_g1
181	molecular functions	GO:0099516	ion antiporter activity	0.24867	0.533607	TRINITY_DN78539_c1_g5
182	molecular functions	GO:0004298	threonine-type endopeptidase activity	0.2394	0.526175	TRINITY_DN72543_c2_g1
183	molecular functions	GO:0015103	inorganic anion transmembrane transporter activity	0.2394	0.526175	TRINITY_DN72947_c0_g1
184	molecular functions	GO:0070003	threonine-type peptidase activity	0.2394	0.526175	TRINITY_DN72543_c2_g1
185	molecular functions	GO:1901505	carbohydrate derivative transmembrane transporter activity	0.2394	0.526175	TRINITY_DN78539_c1_g5
186	molecular functions	GO:0045330	aspartyl esterase activity	0.22369	0.512307	TRINITY_DN73307_c2_g1
187	molecular functions	GO:0003887	DNA-directed DNA polymerase activity	0.21732	0.506299	TRINITY_DN80468_c4_g1
188	molecular functions	GO:0048029	monosaccharide binding	0.21732	0.506299	TRINITY_DN67043_c1_g1
189	molecular functions	GO:0051020	GTPase binding	0.20116	0.48216	TRINITY_DN80320_c3_g1
190	molecular functions	GO:0016624	oxidoreductase activity, acting on the aldehyde or oxo group of donors, disulfide as acceptor	0.19789	0.477643	TRINITY_DN47376_c0_g1
191	molecular functions	GO:0004177	aminopeptidase activity	0.1913	0.473216	TRINITY_DN74711_c0_g1
192	molecular functions	GO:0015932	nucleobase-containing compound transmembrane transporter activity	0.18799	0.471502	TRINITY_DN78539_c1_g5
193	molecular functions	GO:0031418	L-ascorbic acid binding	0.15412	0.43449	TRINITY_DN67043_c1_g1
194	molecular functions	GO:0015215	nucleotide transmembrane transporter activity	0.15066	0.434159	TRINITY_DN78539_c1_g5
195	molecular functions	GO:0090599	alpha-glucosidase activity	0.15066	0.434159	TRINITY_DN78498_c4_g1
196	molecular functions	GO:0015301	anion:anion antiporter activity	0.14719	0.434159	TRINITY_DN78539_c1_g5
197	molecular functions	GO:0000295	adenine nucleotide transmembrane transporter activity	0.13667	0.418781	TRINITY_DN78539_c1_g5
198	molecular functions	GO:0003994	aconitate hydratase activity	0.13667	0.418781	TRINITY_DN42853_c0_g1
199	molecular functions	GO:0004564	beta-fructofuranosidase activity	0.13667	0.418781	TRINITY_DN78498_c4_g1
200	molecular functions	GO:0005346	purine ribonucleotide transmembrane transporter activity	0.13667	0.418781	TRINITY_DN78539_c1_g5
201	molecular functions	GO:0015216	purine nucleotide transmembrane transporter activity	0.13667	0.418781	TRINITY_DN78539_c1_g5
202	molecular functions	GO:0005347	ATP transmembrane transporter activity	0.12959	0.407229	TRINITY_DN78539_c1_g5
203	molecular functions	GO:0008408	3'-5' exonuclease activity	0.12959	0.407229	TRINITY_DN80468_c4_g1
204	molecular functions	GO:0015217	ADP transmembrane transporter activity	0.12603	0.398895	TRINITY_DN78539_c1_g5
205	molecular functions	GO:0004575	sucrose alpha-glucosidase activity	0.12245	0.39582	TRINITY_DN78498_c4_g1
206	molecular functions	GO:0005471	ATP:ADP antiporter activity	0.11886	0.389389	TRINITY_DN78539_c1_g5
207	molecular functions	GO:0004478	methionine adenosyltransferase activity	0.11163	0.389265	TRINITY_DN48141_c0_g1
208	molecular functions	GO:0005085	guanyl-nucleotide exchange factor activity	0.108	0.380287	TRINITY_DN80320_c3_g1
209	molecular functions	GO:0033772	flavonoid 3',5'-hydroxylase activity	0.10435	0.376459	TRINITY_DN80550_c1_g1
210	molecular functions	GO:1901682	sulfur compound transmembrane transporter activity	0.09331	0.355169	TRINITY_DN72947_c0_g1
211	molecular functions	GO:0004738	pyruvate dehydrogenase activity	0.0896	0.349744	TRINITY_DN47376_c0_g1
212	molecular functions	GO:0004739	pyruvate dehydrogenase (acetyl-transferring) activity	0.0896	0.349744	TRINITY_DN47376_c0_g1
213	molecular functions	GO:0015116	sulfate transmembrane transporter activity	0.07838	0.33227	TRINITY_DN72947_c0_g1
214	molecular functions	GO:0008271	secondary active sulfate transmembrane transporter activity	0.05938	0.289143	TRINITY_DN72947_c0_g1
215	molecular functions	GO:0004366	glycerol-3-phosphate O-acyltransferase activity	0.04389	0.236045	TRINITY_DN74727_c1_g1
216	molecular functions	GO:0004656	procollagen-proline 4-dioxygenase activity	0.03998	0.228673	TRINITY_DN67043_c1_g1
217	molecular functions	GO:0019798	procollagen-proline dioxygenase activity	0.03998	0.228673	TRINITY_DN67043_c1_g1
218	molecular functions	GO:0031543	peptidyl-proline dioxygenase activity	0.03998	0.228673	TRINITY_DN67043_c1_g1
219	molecular functions	GO:0031545	peptidyl-proline 4-dioxygenase activity	0.03998	0.228673	TRINITY_DN67043_c1_g1
220	molecular functions	GO:0005086	ARF guanyl-nucleotide exchange factor activity	0.03606	0.221025	TRINITY_DN80320_c3_g1
221	molecular functions	GO:0004609	phosphatidylserine decarboxylase activity	0.03212	0.206677	TRINITY_DN70004_c0_g1
222	molecular functions	GO:0008865	fructokinase activity	0.03212	0.206677	TRINITY_DN48454_c0_g1
223	molecular functions	GO:0004617	phosphoglycerate dehydrogenase activity	0.02019	0.169776	TRINITY_DN76535_c0_g3
224	molecular functions	GO:0004340	glucokinase activity	0.01619	0.152656	TRINITY_DN48454_c0_g1
225	molecular functions	GO:0016805	dipeptidase activity	0.01619	0.152656	TRINITY_DN74711_c0_g1
226	molecular functions	GO:0008883	glutamyl-tRNA reductase activity	0.01217	0.121813	TRINITY_DN71802_c0_g1
227	molecular functions	GO:0004168	dolichol kinase activity	0.00407	0.0701012	TRINITY_DN75807_c0_g1
1	cellular components	GO:0005575	cellular_component	1	1	TRINITY_DN26602_c0_g1,TRINITY_DN30972_c0_g1,TRINITY_DN32253_c0_g1,TRINITY_DN43900_c0_g1,TRINITY_DN46371_c0_g1,TRINITY_DN46371_c0_g2,TRINITY_DN47376_c0_g1,TRINITY_DN48141_c0_g1,TRINITY_DN48454_c0_g1,TRINITY_DN49572_c0_g2,TRINITY_DN49710_c0_g1,TRINITY_DN49826_c0_g1,TRINITY_DN50220_c0_g1,TRINITY_DN51913_c0_g1,TRINITY_DN56790_c1_g1,TRINITY_DN57560_c0_g1,TRINITY_DN57953_c0_g1,TRINITY_DN58425_c0_g1,TRI…
2	cellular components	GO:0005623	cell	0.99996	1	TRINITY_DN26602_c0_g1,TRINITY_DN30972_c0_g1,TRINITY_DN32253_c0_g1,TRINITY_DN47376_c0_g1,TRINITY_DN48141_c0_g1,TRINITY_DN48454_c0_g1,TRINITY_DN49572_c0_g2,TRINITY_DN49710_c0_g1,TRINITY_DN49826_c0_g1,TRINITY_DN57560_c0_g1,TRINITY_DN57953_c0_g1,TRINITY_DN58726_c0_g1,TRINITY_DN58816_c0_g1,TRINITY_DN61351_c0_g1,TRINITY_DN62518_c2_g1,TRINITY_DN64443_c0_g1,TRINITY_DN64479_c0_g1,TRINITY_DN64590_c0_g1,TRI…
3	cellular components	GO:0044464	cell part	0.99996	1	TRINITY_DN26602_c0_g1,TRINITY_DN30972_c0_g1,TRINITY_DN32253_c0_g1,TRINITY_DN47376_c0_g1,TRINITY_DN48141_c0_g1,TRINITY_DN48454_c0_g1,TRINITY_DN49572_c0_g2,TRINITY_DN49710_c0_g1,TRINITY_DN49826_c0_g1,TRINITY_DN57560_c0_g1,TRINITY_DN57953_c0_g1,TRINITY_DN58726_c0_g1,TRINITY_DN58816_c0_g1,TRINITY_DN61351_c0_g1,TRINITY_DN62518_c2_g1,TRINITY_DN64443_c0_g1,TRINITY_DN64479_c0_g1,TRINITY_DN64590_c0_g1,TRI…
4	cellular components	GO:0005622	intracellular	0.99932	1	TRINITY_DN26602_c0_g1,TRINITY_DN30972_c0_g1,TRINITY_DN32253_c0_g1,TRINITY_DN47376_c0_g1,TRINITY_DN48141_c0_g1,TRINITY_DN48454_c0_g1,TRINITY_DN49572_c0_g2,TRINITY_DN49710_c0_g1,TRINITY_DN49826_c0_g1,TRINITY_DN57560_c0_g1,TRINITY_DN57953_c0_g1,TRINITY_DN58726_c0_g1,TRINITY_DN58816_c0_g1,TRINITY_DN61351_c0_g1,TRINITY_DN62518_c2_g1,TRINITY_DN64479_c0_g1,TRINITY_DN64590_c0_g1,TRINITY_DN64769_c1_g1,TRI…
5	cellular components	GO:0044424	intracellular part	0.99816	1	TRINITY_DN26602_c0_g1,TRINITY_DN30972_c0_g1,TRINITY_DN32253_c0_g1,TRINITY_DN47376_c0_g1,TRINITY_DN48141_c0_g1,TRINITY_DN48454_c0_g1,TRINITY_DN49572_c0_g2,TRINITY_DN49710_c0_g1,TRINITY_DN49826_c0_g1,TRINITY_DN57560_c0_g1,TRINITY_DN57953_c0_g1,TRINITY_DN58726_c0_g1,TRINITY_DN58816_c0_g1,TRINITY_DN61351_c0_g1,TRINITY_DN62518_c2_g1,TRINITY_DN64479_c0_g1,TRINITY_DN64590_c0_g1,TRINITY_DN64769_c1_g1,TRI…
6	cellular components	GO:0043226	organelle	0.95671	0.996733	TRINITY_DN30972_c0_g1,TRINITY_DN32253_c0_g1,TRINITY_DN47376_c0_g1,TRINITY_DN48454_c0_g1,TRINITY_DN49572_c0_g2,TRINITY_DN57953_c0_g1,TRINITY_DN58726_c0_g1,TRINITY_DN58816_c0_g1,TRINITY_DN62518_c2_g1,TRINITY_DN64479_c0_g1,TRINITY_DN64590_c0_g1,TRINITY_DN64769_c1_g1,TRINITY_DN65958_c0_g1,TRINITY_DN67043_c1_g1,TRINITY_DN67454_c0_g1,TRINITY_DN68726_c1_g1,TRINITY_DN69550_c0_g2,TRINITY_DN70004_c0_g1,TRI…
7	cellular components	GO:0043229	intracellular organelle	0.95553	0.996733	TRINITY_DN30972_c0_g1,TRINITY_DN32253_c0_g1,TRINITY_DN47376_c0_g1,TRINITY_DN48454_c0_g1,TRINITY_DN49572_c0_g2,TRINITY_DN57953_c0_g1,TRINITY_DN58726_c0_g1,TRINITY_DN58816_c0_g1,TRINITY_DN62518_c2_g1,TRINITY_DN64479_c0_g1,TRINITY_DN64590_c0_g1,TRINITY_DN64769_c1_g1,TRINITY_DN65958_c0_g1,TRINITY_DN67043_c1_g1,TRINITY_DN67454_c0_g1,TRINITY_DN68726_c1_g1,TRINITY_DN69550_c0_g2,TRINITY_DN70004_c0_g1,TRI…
8	cellular components	GO:0043227	membrane-bounded organelle	0.80684	0.95369	TRINITY_DN30972_c0_g1,TRINITY_DN32253_c0_g1,TRINITY_DN47376_c0_g1,TRINITY_DN48454_c0_g1,TRINITY_DN49572_c0_g2,TRINITY_DN57953_c0_g1,TRINITY_DN62518_c2_g1,TRINITY_DN64479_c0_g1,TRINITY_DN64769_c1_g1,TRINITY_DN65958_c0_g1,TRINITY_DN67043_c1_g1,TRINITY_DN67454_c0_g1,TRINITY_DN68726_c1_g1,TRINITY_DN69550_c0_g2,TRINITY_DN70004_c0_g1,TRINITY_DN70531_c0_g1,TRINITY_DN70531_c1_g4,TRINITY_DN72093_c1_g1,TRI…
9	cellular components	GO:0043231	intracellular membrane-bounded organelle	0.78668	0.944813	TRINITY_DN30972_c0_g1,TRINITY_DN32253_c0_g1,TRINITY_DN47376_c0_g1,TRINITY_DN48454_c0_g1,TRINITY_DN49572_c0_g2,TRINITY_DN57953_c0_g1,TRINITY_DN62518_c2_g1,TRINITY_DN64479_c0_g1,TRINITY_DN64769_c1_g1,TRINITY_DN65958_c0_g1,TRINITY_DN67043_c1_g1,TRINITY_DN67454_c0_g1,TRINITY_DN68726_c1_g1,TRINITY_DN69550_c0_g2,TRINITY_DN70004_c0_g1,TRINITY_DN70531_c0_g1,TRINITY_DN70531_c1_g4,TRINITY_DN72093_c1_g1,TRI…
10	cellular components	GO:0005737	cytoplasm	0.99437	1	TRINITY_DN26602_c0_g1,TRINITY_DN32253_c0_g1,TRINITY_DN48141_c0_g1,TRINITY_DN48454_c0_g1,TRINITY_DN49710_c0_g1,TRINITY_DN49826_c0_g1,TRINITY_DN58726_c0_g1,TRINITY_DN58816_c0_g1,TRINITY_DN61351_c0_g1,TRINITY_DN64590_c0_g1,TRINITY_DN64769_c1_g1,TRINITY_DN65958_c0_g1,TRINITY_DN67043_c1_g1,TRINITY_DN67454_c0_g1,TRINITY_DN69550_c0_g2,TRINITY_DN70004_c0_g1,TRINITY_DN70531_c0_g1,TRINITY_DN70531_c1_g4,TRI…
11	cellular components	GO:0044444	cytoplasmic part	0.98295	0.996781	TRINITY_DN32253_c0_g1,TRINITY_DN48454_c0_g1,TRINITY_DN49710_c0_g1,TRINITY_DN58726_c0_g1,TRINITY_DN58816_c0_g1,TRINITY_DN61351_c0_g1,TRINITY_DN64590_c0_g1,TRINITY_DN64769_c1_g1,TRINITY_DN65958_c0_g1,TRINITY_DN67043_c1_g1,TRINITY_DN67454_c0_g1,TRINITY_DN69550_c0_g2,TRINITY_DN70004_c0_g1,TRINITY_DN70531_c0_g1,TRINITY_DN70531_c1_g4,TRINITY_DN72483_c0_g6,TRINITY_DN72497_c1_g5,TRINITY_DN73462_c2_g1,TRI…
12	cellular components	GO:0016020	membrane	0.96415	0.996733	TRINITY_DN46371_c0_g1,TRINITY_DN46371_c0_g2,TRINITY_DN48454_c0_g1,TRINITY_DN51913_c0_g1,TRINITY_DN56790_c1_g1,TRINITY_DN61815_c1_g1,TRINITY_DN66694_c0_g3,TRINITY_DN67454_c0_g1,TRINITY_DN70345_c0_g1,TRINITY_DN72483_c0_g6,TRINITY_DN72947_c0_g1,TRINITY_DN75349_c0_g2,TRINITY_DN75807_c0_g1,TRINITY_DN76254_c2_g1,TRINITY_DN76402_c0_g1,TRINITY_DN76691_c1_g1,TRINITY_DN76730_c2_g1,TRINITY_DN77807_c2_g1,TRI…
13	cellular components	GO:0044425	membrane part	0.48184	0.770516	TRINITY_DN46371_c0_g1,TRINITY_DN46371_c0_g2,TRINITY_DN51913_c0_g1,TRINITY_DN61815_c1_g1,TRINITY_DN66694_c0_g3,TRINITY_DN67454_c0_g1,TRINITY_DN70345_c0_g1,TRINITY_DN72947_c0_g1,TRINITY_DN75349_c0_g2,TRINITY_DN75807_c0_g1,TRINITY_DN76254_c2_g1,TRINITY_DN76691_c1_g1,TRINITY_DN76730_c2_g1,TRINITY_DN77807_c2_g1,TRINITY_DN78259_c0_g1,TRINITY_DN78259_c1_g1,TRINITY_DN78539_c1_g5,TRINITY_DN79256_c1_g1,TRI…
14	cellular components	GO:0031224	intrinsic component of membrane	0.3273	0.611073	TRINITY_DN46371_c0_g1,TRINITY_DN46371_c0_g2,TRINITY_DN51913_c0_g1,TRINITY_DN61815_c1_g1,TRINITY_DN66694_c0_g3,TRINITY_DN67454_c0_g1,TRINITY_DN70345_c0_g1,TRINITY_DN72947_c0_g1,TRINITY_DN75349_c0_g2,TRINITY_DN75807_c0_g1,TRINITY_DN76254_c2_g1,TRINITY_DN76691_c1_g1,TRINITY_DN77807_c2_g1,TRINITY_DN78259_c0_g1,TRINITY_DN78539_c1_g5,TRINITY_DN79256_c1_g1,TRINITY_DN79781_c3_g1,TRINITY_DN80218_c0_g1,TRI…
15	cellular components	GO:0016021	integral component of membrane	0.27364	0.560363	TRINITY_DN46371_c0_g1,TRINITY_DN46371_c0_g2,TRINITY_DN51913_c0_g1,TRINITY_DN61815_c1_g1,TRINITY_DN66694_c0_g3,TRINITY_DN67454_c0_g1,TRINITY_DN70345_c0_g1,TRINITY_DN72947_c0_g1,TRINITY_DN75349_c0_g2,TRINITY_DN75807_c0_g1,TRINITY_DN76254_c2_g1,TRINITY_DN76691_c1_g1,TRINITY_DN77807_c2_g1,TRINITY_DN78259_c0_g1,TRINITY_DN78539_c1_g5,TRINITY_DN79256_c1_g1,TRINITY_DN79781_c3_g1,TRINITY_DN80218_c0_g1,TRI…
16	cellular components	GO:0044422	organelle part	0.85405	0.971804	TRINITY_DN57953_c0_g1,TRINITY_DN65958_c0_g1,TRINITY_DN67043_c1_g1,TRINITY_DN70531_c0_g1,TRINITY_DN70531_c1_g4,TRINITY_DN72483_c0_g6,TRINITY_DN74427_c0_g1,TRINITY_DN74815_c2_g1,TRINITY_DN74856_c3_g2,TRINITY_DN75807_c0_g1,TRINITY_DN76402_c0_g1,TRINITY_DN76730_c2_g1,TRINITY_DN77725_c2_g1,TRINITY_DN78259_c0_g1,TRINITY_DN78259_c1_g1,TRINITY_DN78539_c1_g5,TRINITY_DN80218_c0_g1,TRINITY_DN80551_c0_g5,TRI…
17	cellular components	GO:0044446	intracellular organelle part	0.85064	0.971804	TRINITY_DN57953_c0_g1,TRINITY_DN65958_c0_g1,TRINITY_DN67043_c1_g1,TRINITY_DN70531_c0_g1,TRINITY_DN70531_c1_g4,TRINITY_DN72483_c0_g6,TRINITY_DN74427_c0_g1,TRINITY_DN74815_c2_g1,TRINITY_DN74856_c3_g2,TRINITY_DN75807_c0_g1,TRINITY_DN76402_c0_g1,TRINITY_DN76730_c2_g1,TRINITY_DN77725_c2_g1,TRINITY_DN78259_c0_g1,TRINITY_DN78259_c1_g1,TRINITY_DN78539_c1_g5,TRINITY_DN80218_c0_g1,TRINITY_DN80551_c0_g5,TRI…
18	cellular components	GO:0005576	extracellular region	1.3e-07	1.081e-05	TRINITY_DN43900_c0_g1,TRINITY_DN49710_c0_g1,TRINITY_DN50220_c0_g1,TRINITY_DN60117_c0_g1,TRINITY_DN65226_c0_g1,TRINITY_DN72773_c2_g2,TRINITY_DN73307_c2_g1,TRINITY_DN75003_c0_g1,TRINITY_DN75064_c0_g1,TRINITY_DN75064_c0_g2,TRINITY_DN75851_c0_g1,TRINITY_DN75851_c1_g1,TRINITY_DN75851_c1_g2,TRINITY_DN77719_c0_g1,TRINITY_DN77762_c0_g1,TRINITY_DN77859_c1_g1,TRINITY_DN78314_c0_g1,TRINITY_DN79618_c2_g3,TRI…
19	cellular components	GO:0005634	nucleus	0.22589	0.515163	TRINITY_DN30972_c0_g1,TRINITY_DN49572_c0_g2,TRINITY_DN57953_c0_g1,TRINITY_DN62518_c2_g1,TRINITY_DN64479_c0_g1,TRINITY_DN64769_c1_g1,TRINITY_DN68726_c1_g1,TRINITY_DN69550_c0_g2,TRINITY_DN72093_c1_g1,TRINITY_DN72543_c2_g1,TRINITY_DN72932_c0_g1,TRINITY_DN73462_c2_g1,TRINITY_DN73462_c3_g1,TRINITY_DN74815_c2_g1,TRINITY_DN74856_c3_g2,TRINITY_DN77725_c2_g1
20	cellular components	GO:0048046	apoplast	1.6e-09	1.57236e-07	TRINITY_DN50220_c0_g1,TRINITY_DN60117_c0_g1,TRINITY_DN65226_c0_g1,TRINITY_DN73307_c2_g1,TRINITY_DN75003_c0_g1,TRINITY_DN75064_c0_g1,TRINITY_DN75064_c0_g2,TRINITY_DN75851_c0_g1,TRINITY_DN75851_c1_g1,TRINITY_DN75851_c1_g2,TRINITY_DN77719_c0_g1,TRINITY_DN78314_c0_g1,TRINITY_DN79618_c2_g3,TRINITY_DN80580_c2_g6
21	cellular components	GO:0009536	plastid	0.87563	0.979872	TRINITY_DN48454_c0_g1,TRINITY_DN65958_c0_g1,TRINITY_DN69550_c0_g2,TRINITY_DN70531_c0_g1,TRINITY_DN70531_c1_g4,TRINITY_DN74427_c0_g1,TRINITY_DN74856_c3_g2,TRINITY_DN76402_c0_g1,TRINITY_DN78259_c0_g1,TRINITY_DN78259_c1_g1,TRINITY_DN78539_c1_g5,TRINITY_DN88458_c0_g1
22	cellular components	GO:0032991	macromolecular complex	0.99193	1	TRINITY_DN32253_c0_g1,TRINITY_DN57953_c0_g1,TRINITY_DN58726_c0_g1,TRINITY_DN58816_c0_g1,TRINITY_DN64590_c0_g1,TRINITY_DN72483_c0_g6,TRINITY_DN72543_c2_g1,TRINITY_DN74815_c2_g1,TRINITY_DN76730_c2_g1,TRINITY_DN77725_c2_g1,TRINITY_DN78259_c0_g1
23	cellular components	GO:0009507	chloroplast	0.89102	0.985868	TRINITY_DN48454_c0_g1,TRINITY_DN65958_c0_g1,TRINITY_DN70531_c0_g1,TRINITY_DN70531_c1_g4,TRINITY_DN74427_c0_g1,TRINITY_DN74856_c3_g2,TRINITY_DN78259_c0_g1,TRINITY_DN78259_c1_g1,TRINITY_DN78539_c1_g5,TRINITY_DN88458_c0_g1
24	cellular components	GO:0044435	plastid part	0.24264	0.530498	TRINITY_DN65958_c0_g1,TRINITY_DN70531_c0_g1,TRINITY_DN70531_c1_g4,TRINITY_DN74427_c0_g1,TRINITY_DN76402_c0_g1,TRINITY_DN78259_c0_g1,TRINITY_DN78259_c1_g1,TRINITY_DN78539_c1_g5,TRINITY_DN88458_c0_g1
25	cellular components	GO:0005739	mitochondrion	0.67576	0.889021	TRINITY_DN32253_c0_g1,TRINITY_DN67454_c0_g1,TRINITY_DN70004_c0_g1,TRINITY_DN72497_c1_g5,TRINITY_DN76730_c2_g1,TRINITY_DN78539_c1_g5,TRINITY_DN80483_c2_g1,TRINITY_DN87520_c0_g1
26	cellular components	GO:0005829	cytosol	0.66844	0.886989	TRINITY_DN49710_c0_g1,TRINITY_DN61351_c0_g1,TRINITY_DN64769_c1_g1,TRINITY_DN69550_c0_g2,TRINITY_DN72483_c0_g6,TRINITY_DN73462_c2_g1,TRINITY_DN73462_c3_g1,TRINITY_DN77762_c0_g1
27	cellular components	GO:0044434	chloroplast part	0.34457	0.623148	TRINITY_DN65958_c0_g1,TRINITY_DN70531_c0_g1,TRINITY_DN70531_c1_g4,TRINITY_DN74427_c0_g1,TRINITY_DN78259_c0_g1,TRINITY_DN78259_c1_g1,TRINITY_DN78539_c1_g5,TRINITY_DN88458_c0_g1
28	cellular components	GO:0043228	non-membrane-bounded organelle	0.97968	0.996733	TRINITY_DN57953_c0_g1,TRINITY_DN58726_c0_g1,TRINITY_DN58816_c0_g1,TRINITY_DN64590_c0_g1,TRINITY_DN72483_c0_g6,TRINITY_DN74856_c3_g2,TRINITY_DN77725_c2_g1
29	cellular components	GO:0043232	intracellular non-membrane-bounded organelle	0.97968	0.996733	TRINITY_DN57953_c0_g1,TRINITY_DN58726_c0_g1,TRINITY_DN58816_c0_g1,TRINITY_DN64590_c0_g1,TRINITY_DN72483_c0_g6,TRINITY_DN74856_c3_g2,TRINITY_DN77725_c2_g1
30	cellular components	GO:0030529	intracellular ribonucleoprotein complex	0.92633	0.994531	TRINITY_DN57953_c0_g1,TRINITY_DN58726_c0_g1,TRINITY_DN58816_c0_g1,TRINITY_DN64590_c0_g1,TRINITY_DN72483_c0_g6,TRINITY_DN77725_c2_g1
31	cellular components	GO:1990904	ribonucleoprotein complex	0.92633	0.994531	TRINITY_DN57953_c0_g1,TRINITY_DN58726_c0_g1,TRINITY_DN58816_c0_g1,TRINITY_DN64590_c0_g1,TRINITY_DN72483_c0_g6,TRINITY_DN77725_c2_g1
32	cellular components	GO:0012505	endomembrane system	0.79849	0.950534	TRINITY_DN67043_c1_g1,TRINITY_DN74815_c2_g1,TRINITY_DN75807_c0_g1,TRINITY_DN80218_c0_g1,TRINITY_DN80551_c0_g5,TRINITY_DN80551_c0_g8
33	cellular components	GO:0031975	envelope	0.53452	0.808134	TRINITY_DN74815_c2_g1,TRINITY_DN76402_c0_g1,TRINITY_DN76730_c2_g1,TRINITY_DN78259_c0_g1,TRINITY_DN78259_c1_g1,TRINITY_DN78539_c1_g5
34	cellular components	GO:0031967	organelle envelope	0.52687	0.802178	TRINITY_DN74815_c2_g1,TRINITY_DN76402_c0_g1,TRINITY_DN76730_c2_g1,TRINITY_DN78259_c0_g1,TRINITY_DN78259_c1_g1,TRINITY_DN78539_c1_g5
35	cellular components	GO:0071944	cell periphery	0.96653	0.996733	TRINITY_DN49710_c0_g1,TRINITY_DN73307_c2_g1,TRINITY_DN74856_c3_g2,TRINITY_DN77762_c0_g1,TRINITY_DN79256_c1_g1
36	cellular components	GO:0031090	organelle membrane	0.91745	0.994531	TRINITY_DN76402_c0_g1,TRINITY_DN76730_c2_g1,TRINITY_DN78259_c0_g1,TRINITY_DN78259_c1_g1,TRINITY_DN78539_c1_g5
37	cellular components	GO:0043234	protein complex	0.84597	0.971804	TRINITY_DN32253_c0_g1,TRINITY_DN72543_c2_g1,TRINITY_DN74815_c2_g1,TRINITY_DN76730_c2_g1,TRINITY_DN78259_c0_g1
38	cellular components	GO:0031984	organelle subcompartment	0.5589	0.822825	TRINITY_DN67043_c1_g1,TRINITY_DN75807_c0_g1,TRINITY_DN80218_c0_g1,TRINITY_DN80551_c0_g5,TRINITY_DN80551_c0_g8
39	cellular components	GO:0005840	ribosome	0.95499	0.996733	TRINITY_DN58726_c0_g1,TRINITY_DN58816_c0_g1,TRINITY_DN64590_c0_g1,TRINITY_DN72483_c0_g6
40	cellular components	GO:0005794	Golgi apparatus	0.62677	0.863106	TRINITY_DN67043_c1_g1,TRINITY_DN80218_c0_g1,TRINITY_DN80551_c0_g5,TRINITY_DN80551_c0_g8
41	cellular components	GO:0044428	nuclear part	0.53134	0.80558	TRINITY_DN57953_c0_g1,TRINITY_DN74815_c2_g1,TRINITY_DN74856_c3_g2,TRINITY_DN77725_c2_g1
42	cellular components	GO:0009526	plastid envelope	0.40666	0.693917	TRINITY_DN76402_c0_g1,TRINITY_DN78259_c0_g1,TRINITY_DN78259_c1_g1,TRINITY_DN78539_c1_g5
43	cellular components	GO:0009532	plastid stroma	0.36081	0.639403	TRINITY_DN65958_c0_g1,TRINITY_DN70531_c0_g1,TRINITY_DN70531_c1_g4,TRINITY_DN74427_c0_g1
44	cellular components	GO:0030054	cell junction	0.35162	0.628266	TRINITY_DN58425_c0_g1,TRINITY_DN74856_c3_g2,TRINITY_DN75484_c0_g1,TRINITY_DN77249_c0_g1
45	cellular components	GO:0005911	cell-cell junction	0.35059	0.627463	TRINITY_DN58425_c0_g1,TRINITY_DN74856_c3_g2,TRINITY_DN75484_c0_g1,TRINITY_DN77249_c0_g1
46	cellular components	GO:0009506	plasmodesma	0.35059	0.627463	TRINITY_DN58425_c0_g1,TRINITY_DN74856_c3_g2,TRINITY_DN75484_c0_g1,TRINITY_DN77249_c0_g1
47	cellular components	GO:0055044	symplast	0.35059	0.627463	TRINITY_DN58425_c0_g1,TRINITY_DN74856_c3_g2,TRINITY_DN75484_c0_g1,TRINITY_DN77249_c0_g1
48	cellular components	GO:0030312	external encapsulating structure	0.34039	0.618423	TRINITY_DN49710_c0_g1,TRINITY_DN73307_c2_g1,TRINITY_DN74856_c3_g2,TRINITY_DN77762_c0_g1
49	cellular components	GO:0009570	chloroplast stroma	0.33529	0.614475	TRINITY_DN65958_c0_g1,TRINITY_DN70531_c0_g1,TRINITY_DN70531_c1_g4,TRINITY_DN74427_c0_g1
50	cellular components	GO:0005618	cell wall	0.32613	0.609942	TRINITY_DN49710_c0_g1,TRINITY_DN73307_c2_g1,TRINITY_DN74856_c3_g2,TRINITY_DN77762_c0_g1
51	cellular components	GO:0019866	organelle inner membrane	0.20719	0.489488	TRINITY_DN76730_c2_g1,TRINITY_DN78259_c0_g1,TRINITY_DN78259_c1_g1,TRINITY_DN78539_c1_g5
52	cellular components	GO:0044431	Golgi apparatus part	0.17994	0.456608	TRINITY_DN67043_c1_g1,TRINITY_DN80218_c0_g1,TRINITY_DN80551_c0_g5,TRINITY_DN80551_c0_g8
53	cellular components	GO:0031982	vesicle	0.14169	0.425464	TRINITY_DN67043_c1_g1,TRINITY_DN80218_c0_g1,TRINITY_DN80551_c0_g5,TRINITY_DN80551_c0_g8
54	cellular components	GO:0031410	cytoplasmic vesicle	0.14008	0.424164	TRINITY_DN67043_c1_g1,TRINITY_DN80218_c0_g1,TRINITY_DN80551_c0_g5,TRINITY_DN80551_c0_g8
55	cellular components	GO:0097708	intracellular vesicle	0.14008	0.424164	TRINITY_DN67043_c1_g1,TRINITY_DN80218_c0_g1,TRINITY_DN80551_c0_g5,TRINITY_DN80551_c0_g8
56	cellular components	GO:0098791	Golgi subcompartment	0.10158	0.373916	TRINITY_DN67043_c1_g1,TRINITY_DN80218_c0_g1,TRINITY_DN80551_c0_g5,TRINITY_DN80551_c0_g8
57	cellular components	GO:0005768	endosome	0.04468	0.237927	TRINITY_DN67043_c1_g1,TRINITY_DN80218_c0_g1,TRINITY_DN80551_c0_g5,TRINITY_DN80551_c0_g8
58	cellular components	GO:0005802	trans-Golgi network	0.01811	0.163141	TRINITY_DN67043_c1_g1,TRINITY_DN80218_c0_g1,TRINITY_DN80551_c0_g5,TRINITY_DN80551_c0_g8
59	cellular components	GO:0031974	membrane-enclosed lumen	0.75654	0.92409	TRINITY_DN57953_c0_g1,TRINITY_DN74856_c3_g2,TRINITY_DN77725_c2_g1
60	cellular components	GO:0043233	organelle lumen	0.75654	0.92409	TRINITY_DN57953_c0_g1,TRINITY_DN74856_c3_g2,TRINITY_DN77725_c2_g1
61	cellular components	GO:0070013	intracellular organelle lumen	0.75585	0.92409	TRINITY_DN57953_c0_g1,TRINITY_DN74856_c3_g2,TRINITY_DN77725_c2_g1
62	cellular components	GO:0009941	chloroplast envelope	0.58816	0.831962	TRINITY_DN78259_c0_g1,TRINITY_DN78259_c1_g1,TRINITY_DN78539_c1_g5
63	cellular components	GO:0031981	nuclear lumen	0.58513	0.831962	TRINITY_DN57953_c0_g1,TRINITY_DN74856_c3_g2,TRINITY_DN77725_c2_g1
64	cellular components	GO:0005730	nucleolus	0.29587	0.57732	TRINITY_DN57953_c0_g1,TRINITY_DN74856_c3_g2,TRINITY_DN77725_c2_g1
65	cellular components	GO:0042170	plastid membrane	0.07345	0.329458	TRINITY_DN76402_c0_g1,TRINITY_DN78259_c0_g1,TRINITY_DN78259_c1_g1
66	cellular components	GO:0005795	Golgi stack	0.00121	0.0337812	TRINITY_DN80218_c0_g1,TRINITY_DN80551_c0_g5,TRINITY_DN80551_c0_g8
67	cellular components	GO:0031985	Golgi cisterna	0.0006	0.0223174	TRINITY_DN80218_c0_g1,TRINITY_DN80551_c0_g5,TRINITY_DN80551_c0_g8
68	cellular components	GO:0005801	cis-Golgi network	0.00016	0.008648	TRINITY_DN80218_c0_g1,TRINITY_DN80551_c0_g5,TRINITY_DN80551_c0_g8
69	cellular components	GO:0005797	Golgi medial cisterna	4.8e-06	0.000370629	TRINITY_DN80218_c0_g1,TRINITY_DN80551_c0_g5,TRINITY_DN80551_c0_g8
70	cellular components	GO:0005773	vacuole	0.93975	0.995951	TRINITY_DN78058_c2_g1,TRINITY_DN78498_c4_g1
71	cellular components	GO:1902494	catalytic complex	0.91772	0.994531	TRINITY_DN32253_c0_g1,TRINITY_DN72543_c2_g1
72	cellular components	GO:0098796	membrane protein complex	0.85872	0.971804	TRINITY_DN76730_c2_g1,TRINITY_DN78259_c0_g1
73	cellular components	GO:0044429	mitochondrial part	0.80111	0.950534	TRINITY_DN76730_c2_g1,TRINITY_DN78539_c1_g5
74	cellular components	GO:0005740	mitochondrial envelope	0.70909	0.907132	TRINITY_DN76730_c2_g1,TRINITY_DN78539_c1_g5
75	cellular components	GO:0031966	mitochondrial membrane	0.67529	0.889021	TRINITY_DN76730_c2_g1,TRINITY_DN78539_c1_g5
76	cellular components	GO:0005743	mitochondrial inner membrane	0.56438	0.827653	TRINITY_DN76730_c2_g1,TRINITY_DN78539_c1_g5
77	cellular components	GO:0031969	chloroplast membrane	0.23164	0.521802	TRINITY_DN78259_c0_g1,TRINITY_DN78259_c1_g1
78	cellular components	GO:1905368	peptidase complex	0.18594	0.467445	TRINITY_DN32253_c0_g1,TRINITY_DN72543_c2_g1
79	cellular components	GO:0009505	plant-type cell wall	0.16996	0.445939	TRINITY_DN49710_c0_g1,TRINITY_DN77762_c0_g1
80	cellular components	GO:0000502	proteasome complex	0.16837	0.443922	TRINITY_DN32253_c0_g1,TRINITY_DN72543_c2_g1
81	cellular components	GO:1905369	endopeptidase complex	0.16837	0.443922	TRINITY_DN32253_c0_g1,TRINITY_DN72543_c2_g1
82	cellular components	GO:0009528	plastid inner membrane	0.07899	0.333548	TRINITY_DN78259_c0_g1,TRINITY_DN78259_c1_g1
83	cellular components	GO:0009706	chloroplast inner membrane	0.06754	0.316532	TRINITY_DN78259_c0_g1,TRINITY_DN78259_c1_g1
84	cellular components	GO:0005681	spliceosomal complex	0.02186	0.175042	TRINITY_DN57953_c0_g1,TRINITY_DN77725_c2_g1
85	cellular components	GO:0005886	plasma membrane	0.99885	1	TRINITY_DN79256_c1_g1
86	cellular components	GO:0005783	endoplasmic reticulum	0.96327	0.996733	TRINITY_DN75807_c0_g1
87	cellular components	GO:0044391	ribosomal subunit	0.93323	0.995042	TRINITY_DN72483_c0_g6
88	cellular components	GO:0044445	cytosolic part	0.86564	0.974125	TRINITY_DN72483_c0_g6
89	cellular components	GO:0022626	cytosolic ribosome	0.83109	0.970614	TRINITY_DN72483_c0_g6
90	cellular components	GO:0044432	endoplasmic reticulum part	0.82319	0.964104	TRINITY_DN75807_c0_g1
91	cellular components	GO:0042175	nuclear outer membrane-endoplasmic reticulum membrane network	0.79539	0.948288	TRINITY_DN75807_c0_g1
92	cellular components	GO:0005789	endoplasmic reticulum membrane	0.79257	0.947752	TRINITY_DN75807_c0_g1
93	cellular components	GO:0098827	endoplasmic reticulum subcompartment	0.79257	0.947752	TRINITY_DN75807_c0_g1
94	cellular components	GO:0015934	large ribosomal subunit	0.67012	0.886989	TRINITY_DN72483_c0_g6
95	cellular components	GO:0044455	mitochondrial membrane part	0.61341	0.851215	TRINITY_DN76730_c2_g1
96	cellular components	GO:0098798	mitochondrial protein complex	0.56906	0.831289	TRINITY_DN76730_c2_g1
97	cellular components	GO:0098800	inner mitochondrial membrane protein complex	0.5572	0.822825	TRINITY_DN76730_c2_g1
98	cellular components	GO:0022625	cytosolic large ribosomal subunit	0.47901	0.767126	TRINITY_DN72483_c0_g6
99	cellular components	GO:0005839	proteasome core complex	0.25635	0.543361	TRINITY_DN72543_c2_g1
100	cellular components	GO:0005635	nuclear envelope	0.24626	0.533607	TRINITY_DN74815_c2_g1
101	cellular components	GO:0042995	cell projection	0.15668	0.435401	TRINITY_DN64443_c0_g1
102	cellular components	GO:0019773	proteasome core complex, alpha-subunit complex	0.14141	0.425464	TRINITY_DN72543_c2_g1
103	cellular components	GO:0120025	plasma membrane bounded cell projection	0.13754	0.418819	TRINITY_DN64443_c0_g1
104	cellular components	GO:0031227	intrinsic component of endoplasmic reticulum membrane	0.11798	0.389389	TRINITY_DN75807_c0_g1
105	cellular components	GO:0005643	nuclear pore	0.10602	0.376968	TRINITY_DN74815_c2_g1
106	cellular components	GO:0090406	pollen tube	0.10201	0.373916	TRINITY_DN64443_c0_g1
107	cellular components	GO:0030176	integral component of endoplasmic reticulum membrane	0.07751	0.330812	TRINITY_DN75807_c0_g1
108	cellular components	GO:0005744	mitochondrial inner membrane presequence translocase complex	0.0481	0.253692	TRINITY_DN76730_c2_g1
109	cellular components	GO:0031897	Tic complex	0.00447	0.0716549	TRINITY_DN78259_c0_g1
1	biological processes	GO:0008150	biological_process	1	1	TRINITY_DN29974_c0_g2,TRINITY_DN30972_c0_g1,TRINITY_DN32253_c0_g1,TRINITY_DN42853_c0_g1,TRINITY_DN43900_c0_g1,TRINITY_DN46371_c0_g1,TRINITY_DN46371_c0_g2,TRINITY_DN47376_c0_g1,TRINITY_DN48141_c0_g1,TRINITY_DN48454_c0_g1,TRINITY_DN49572_c0_g2,TRINITY_DN49710_c0_g1,TRINITY_DN49826_c0_g1,TRINITY_DN50120_c0_g1,TRINITY_DN50220_c0_g1,TRINITY_DN51913_c0_g1,TRINITY_DN55560_c0_g1,TRINITY_DN56790_c1_g1,TRI…
2	biological processes	GO:0008152	metabolic process	0.4171	0.701221	TRINITY_DN30972_c0_g1,TRINITY_DN32253_c0_g1,TRINITY_DN42853_c0_g1,TRINITY_DN46371_c0_g1,TRINITY_DN46371_c0_g2,TRINITY_DN47376_c0_g1,TRINITY_DN48141_c0_g1,TRINITY_DN48454_c0_g1,TRINITY_DN49572_c0_g2,TRINITY_DN49710_c0_g1,TRINITY_DN50220_c0_g1,TRINITY_DN55560_c0_g1,TRINITY_DN56790_c1_g1,TRINITY_DN56870_c0_g1,TRINITY_DN57075_c0_g1,TRINITY_DN57560_c0_g1,TRINITY_DN57953_c0_g1,TRINITY_DN58425_c0_g1,TRI…
3	biological processes	GO:0009987	cellular process	0.16184	0.438454	TRINITY_DN29974_c0_g2,TRINITY_DN30972_c0_g1,TRINITY_DN42853_c0_g1,TRINITY_DN43900_c0_g1,TRINITY_DN47376_c0_g1,TRINITY_DN48141_c0_g1,TRINITY_DN48454_c0_g1,TRINITY_DN49572_c0_g2,TRINITY_DN49710_c0_g1,TRINITY_DN49826_c0_g1,TRINITY_DN50120_c0_g1,TRINITY_DN50220_c0_g1,TRINITY_DN56790_c1_g1,TRINITY_DN57560_c0_g1,TRINITY_DN57953_c0_g1,TRINITY_DN58425_c0_g1,TRINITY_DN58726_c0_g1,TRINITY_DN60117_c0_g1,TRI…
4	biological processes	GO:0071704	organic substance metabolic process	0.07567	0.329683	TRINITY_DN30972_c0_g1,TRINITY_DN32253_c0_g1,TRINITY_DN42853_c0_g1,TRINITY_DN47376_c0_g1,TRINITY_DN48141_c0_g1,TRINITY_DN48454_c0_g1,TRINITY_DN49572_c0_g2,TRINITY_DN50220_c0_g1,TRINITY_DN56790_c1_g1,TRINITY_DN57075_c0_g1,TRINITY_DN57560_c0_g1,TRINITY_DN57953_c0_g1,TRINITY_DN58425_c0_g1,TRINITY_DN58726_c0_g1,TRINITY_DN60117_c0_g1,TRINITY_DN61969_c0_g1,TRINITY_DN62181_c0_g1,TRINITY_DN62359_c0_g1,TRI…
5	biological processes	GO:0044237	cellular metabolic process	0.16387	0.441346	TRINITY_DN30972_c0_g1,TRINITY_DN42853_c0_g1,TRINITY_DN47376_c0_g1,TRINITY_DN48141_c0_g1,TRINITY_DN48454_c0_g1,TRINITY_DN49572_c0_g2,TRINITY_DN49710_c0_g1,TRINITY_DN50220_c0_g1,TRINITY_DN56790_c1_g1,TRINITY_DN57560_c0_g1,TRINITY_DN57953_c0_g1,TRINITY_DN58425_c0_g1,TRINITY_DN58726_c0_g1,TRINITY_DN60117_c0_g1,TRINITY_DN61969_c0_g1,TRINITY_DN62181_c0_g1,TRINITY_DN62359_c0_g1,TRINITY_DN62438_c2_g1,TRI…
6	biological processes	GO:0044238	primary metabolic process	0.91582	0.994531	TRINITY_DN30972_c0_g1,TRINITY_DN32253_c0_g1,TRINITY_DN42853_c0_g1,TRINITY_DN47376_c0_g1,TRINITY_DN48454_c0_g1,TRINITY_DN49572_c0_g2,TRINITY_DN57075_c0_g1,TRINITY_DN57560_c0_g1,TRINITY_DN57953_c0_g1,TRINITY_DN58726_c0_g1,TRINITY_DN61969_c0_g1,TRINITY_DN62181_c0_g1,TRINITY_DN62359_c0_g1,TRINITY_DN62438_c2_g1,TRINITY_DN62518_c2_g1,TRINITY_DN62592_c0_g1,TRINITY_DN62609_c0_g1,TRINITY_DN63278_c0_g1,TRI…
7	biological processes	GO:0006807	nitrogen compound metabolic process	0.66065	0.886989	TRINITY_DN30972_c0_g1,TRINITY_DN32253_c0_g1,TRINITY_DN47376_c0_g1,TRINITY_DN49572_c0_g2,TRINITY_DN56790_c1_g1,TRINITY_DN57560_c0_g1,TRINITY_DN57953_c0_g1,TRINITY_DN58726_c0_g1,TRINITY_DN61969_c0_g1,TRINITY_DN62181_c0_g1,TRINITY_DN62359_c0_g1,TRINITY_DN62438_c2_g1,TRINITY_DN62518_c2_g1,TRINITY_DN62592_c0_g1,TRINITY_DN62609_c0_g1,TRINITY_DN63278_c0_g1,TRINITY_DN63799_c0_g1,TRINITY_DN64443_c0_g1,TRI…
8	biological processes	GO:0043170	macromolecule metabolic process	0.63077	0.864211	TRINITY_DN30972_c0_g1,TRINITY_DN32253_c0_g1,TRINITY_DN49572_c0_g2,TRINITY_DN57560_c0_g1,TRINITY_DN57953_c0_g1,TRINITY_DN58726_c0_g1,TRINITY_DN61969_c0_g1,TRINITY_DN62181_c0_g1,TRINITY_DN62359_c0_g1,TRINITY_DN62438_c2_g1,TRINITY_DN62518_c2_g1,TRINITY_DN62592_c0_g1,TRINITY_DN62609_c0_g1,TRINITY_DN63278_c0_g1,TRINITY_DN63799_c0_g1,TRINITY_DN64443_c0_g1,TRINITY_DN64479_c0_g1,TRINITY_DN65958_c0_g1,TRI…
9	biological processes	GO:0044260	cellular macromolecule metabolic process	0.48949	0.775863	TRINITY_DN30972_c0_g1,TRINITY_DN49572_c0_g2,TRINITY_DN57560_c0_g1,TRINITY_DN57953_c0_g1,TRINITY_DN58726_c0_g1,TRINITY_DN61969_c0_g1,TRINITY_DN62181_c0_g1,TRINITY_DN62359_c0_g1,TRINITY_DN62438_c2_g1,TRINITY_DN62518_c2_g1,TRINITY_DN62592_c0_g1,TRINITY_DN63278_c0_g1,TRINITY_DN63799_c0_g1,TRINITY_DN64443_c0_g1,TRINITY_DN64479_c0_g1,TRINITY_DN65958_c0_g1,TRINITY_DN66849_c0_g1,TRINITY_DN67043_c1_g1,TRI…
10	biological processes	GO:1901360	organic cyclic compound metabolic process	0.00181	0.0455026	TRINITY_DN30972_c0_g1,TRINITY_DN47376_c0_g1,TRINITY_DN49572_c0_g2,TRINITY_DN50220_c0_g1,TRINITY_DN56790_c1_g1,TRINITY_DN57560_c0_g1,TRINITY_DN57953_c0_g1,TRINITY_DN60117_c0_g1,TRINITY_DN61969_c0_g1,TRINITY_DN62181_c0_g1,TRINITY_DN62438_c2_g1,TRINITY_DN63799_c0_g1,TRINITY_DN64443_c0_g1,TRINITY_DN65226_c0_g1,TRINITY_DN65958_c0_g1,TRINITY_DN67454_c0_g1,TRINITY_DN69217_c0_g1,TRINITY_DN69550_c0_g2,TRI…
11	biological processes	GO:0006725	cellular aromatic compound metabolic process	0.00068	0.0229712	TRINITY_DN30972_c0_g1,TRINITY_DN47376_c0_g1,TRINITY_DN49572_c0_g2,TRINITY_DN50220_c0_g1,TRINITY_DN56790_c1_g1,TRINITY_DN57560_c0_g1,TRINITY_DN57953_c0_g1,TRINITY_DN60117_c0_g1,TRINITY_DN61969_c0_g1,TRINITY_DN62181_c0_g1,TRINITY_DN62438_c2_g1,TRINITY_DN63799_c0_g1,TRINITY_DN64443_c0_g1,TRINITY_DN65226_c0_g1,TRINITY_DN65958_c0_g1,TRINITY_DN67454_c0_g1,TRINITY_DN69217_c0_g1,TRINITY_DN69550_c0_g2,TRI…
12	biological processes	GO:0009058	biosynthetic process	0.59743	0.836557	TRINITY_DN30972_c0_g1,TRINITY_DN48141_c0_g1,TRINITY_DN49572_c0_g2,TRINITY_DN57560_c0_g1,TRINITY_DN57953_c0_g1,TRINITY_DN58726_c0_g1,TRINITY_DN61969_c0_g1,TRINITY_DN62359_c0_g1,TRINITY_DN62438_c2_g1,TRINITY_DN63278_c0_g1,TRINITY_DN63799_c0_g1,TRINITY_DN64443_c0_g1,TRINITY_DN65958_c0_g1,TRINITY_DN69217_c0_g1,TRINITY_DN69550_c0_g2,TRINITY_DN70004_c0_g1,TRINITY_DN70531_c0_g1,TRINITY_DN70531_c1_g4,TRI…
13	biological processes	GO:1901576	organic substance biosynthetic process	0.49988	0.777511	TRINITY_DN30972_c0_g1,TRINITY_DN48141_c0_g1,TRINITY_DN49572_c0_g2,TRINITY_DN57560_c0_g1,TRINITY_DN57953_c0_g1,TRINITY_DN58726_c0_g1,TRINITY_DN61969_c0_g1,TRINITY_DN62359_c0_g1,TRINITY_DN62438_c2_g1,TRINITY_DN63278_c0_g1,TRINITY_DN63799_c0_g1,TRINITY_DN64443_c0_g1,TRINITY_DN65958_c0_g1,TRINITY_DN69217_c0_g1,TRINITY_DN69550_c0_g2,TRINITY_DN70004_c0_g1,TRINITY_DN70531_c0_g1,TRINITY_DN70531_c1_g4,TRI…
14	biological processes	GO:1901564	organonitrogen compound metabolic process	0.93429	0.995042	TRINITY_DN30972_c0_g1,TRINITY_DN32253_c0_g1,TRINITY_DN47376_c0_g1,TRINITY_DN56790_c1_g1,TRINITY_DN57953_c0_g1,TRINITY_DN58726_c0_g1,TRINITY_DN62359_c0_g1,TRINITY_DN62518_c2_g1,TRINITY_DN62592_c0_g1,TRINITY_DN62609_c0_g1,TRINITY_DN63278_c0_g1,TRINITY_DN64479_c0_g1,TRINITY_DN67043_c1_g1,TRINITY_DN67454_c0_g1,TRINITY_DN69550_c0_g2,TRINITY_DN70423_c0_g1,TRINITY_DN70433_c0_g1,TRINITY_DN71802_c0_g1,TRI…
15	biological processes	GO:0044249	cellular biosynthetic process	0.58899	0.831962	TRINITY_DN30972_c0_g1,TRINITY_DN48141_c0_g1,TRINITY_DN49572_c0_g2,TRINITY_DN57560_c0_g1,TRINITY_DN57953_c0_g1,TRINITY_DN58726_c0_g1,TRINITY_DN61969_c0_g1,TRINITY_DN62359_c0_g1,TRINITY_DN62438_c2_g1,TRINITY_DN63278_c0_g1,TRINITY_DN63799_c0_g1,TRINITY_DN64443_c0_g1,TRINITY_DN65958_c0_g1,TRINITY_DN69217_c0_g1,TRINITY_DN69550_c0_g2,TRINITY_DN70004_c0_g1,TRINITY_DN70531_c0_g1,TRINITY_DN70531_c1_g4,TRI…
16	biological processes	GO:0034641	cellular nitrogen compound metabolic process	0.69931	0.902093	TRINITY_DN30972_c0_g1,TRINITY_DN47376_c0_g1,TRINITY_DN49572_c0_g2,TRINITY_DN56790_c1_g1,TRINITY_DN57560_c0_g1,TRINITY_DN57953_c0_g1,TRINITY_DN58726_c0_g1,TRINITY_DN61969_c0_g1,TRINITY_DN62181_c0_g1,TRINITY_DN62438_c2_g1,TRINITY_DN63799_c0_g1,TRINITY_DN64443_c0_g1,TRINITY_DN65958_c0_g1,TRINITY_DN67454_c0_g1,TRINITY_DN69217_c0_g1,TRINITY_DN69550_c0_g2,TRINITY_DN71802_c0_g1,TRINITY_DN71897_c0_g1,TRI…
17	biological processes	GO:0046483	heterocycle metabolic process	0.26581	0.553976	TRINITY_DN30972_c0_g1,TRINITY_DN47376_c0_g1,TRINITY_DN49572_c0_g2,TRINITY_DN56790_c1_g1,TRINITY_DN57560_c0_g1,TRINITY_DN57953_c0_g1,TRINITY_DN61969_c0_g1,TRINITY_DN62181_c0_g1,TRINITY_DN62438_c2_g1,TRINITY_DN63799_c0_g1,TRINITY_DN64443_c0_g1,TRINITY_DN65958_c0_g1,TRINITY_DN67454_c0_g1,TRINITY_DN69217_c0_g1,TRINITY_DN69550_c0_g2,TRINITY_DN71802_c0_g1,TRINITY_DN71897_c0_g1,TRINITY_DN71897_c1_g1,TRI…
18	biological processes	GO:0065007	biological regulation	0.11417	0.389389	TRINITY_DN32253_c0_g1,TRINITY_DN43900_c0_g1,TRINITY_DN49572_c0_g2,TRINITY_DN56870_c0_g1,TRINITY_DN57560_c0_g1,TRINITY_DN57953_c0_g1,TRINITY_DN60467_c0_g1,TRINITY_DN61969_c0_g1,TRINITY_DN62438_c2_g1,TRINITY_DN62592_c0_g1,TRINITY_DN63083_c1_g1,TRINITY_DN63799_c0_g1,TRINITY_DN64443_c0_g1,TRINITY_DN69217_c0_g1,TRINITY_DN69550_c0_g2,TRINITY_DN70423_c0_g1,TRINITY_DN71897_c0_g1,TRINITY_DN71897_c1_g1,TRI…
19	biological processes	GO:0019538	protein metabolic process	0.786	0.944813	TRINITY_DN30972_c0_g1,TRINITY_DN32253_c0_g1,TRINITY_DN57953_c0_g1,TRINITY_DN58726_c0_g1,TRINITY_DN62359_c0_g1,TRINITY_DN62518_c2_g1,TRINITY_DN62592_c0_g1,TRINITY_DN62609_c0_g1,TRINITY_DN63278_c0_g1,TRINITY_DN64479_c0_g1,TRINITY_DN67043_c1_g1,TRINITY_DN69550_c0_g2,TRINITY_DN70423_c0_g1,TRINITY_DN70433_c0_g1,TRINITY_DN71982_c1_g1,TRINITY_DN71989_c0_g1,TRINITY_DN72057_c3_g1,TRINITY_DN72483_c0_g6,TRI…
20	biological processes	GO:0050789	regulation of biological process	0.06764	0.316532	TRINITY_DN32253_c0_g1,TRINITY_DN43900_c0_g1,TRINITY_DN49572_c0_g2,TRINITY_DN56870_c0_g1,TRINITY_DN57560_c0_g1,TRINITY_DN57953_c0_g1,TRINITY_DN60467_c0_g1,TRINITY_DN61969_c0_g1,TRINITY_DN62438_c2_g1,TRINITY_DN62592_c0_g1,TRINITY_DN63083_c1_g1,TRINITY_DN63799_c0_g1,TRINITY_DN64443_c0_g1,TRINITY_DN69217_c0_g1,TRINITY_DN69550_c0_g2,TRINITY_DN70423_c0_g1,TRINITY_DN71897_c0_g1,TRINITY_DN71897_c1_g1,TRI…
21	biological processes	GO:0006139	nucleobase-containing compound metabolic process	0.28834	0.576758	TRINITY_DN30972_c0_g1,TRINITY_DN47376_c0_g1,TRINITY_DN49572_c0_g2,TRINITY_DN57560_c0_g1,TRINITY_DN57953_c0_g1,TRINITY_DN61969_c0_g1,TRINITY_DN62181_c0_g1,TRINITY_DN62438_c2_g1,TRINITY_DN63799_c0_g1,TRINITY_DN64443_c0_g1,TRINITY_DN65958_c0_g1,TRINITY_DN67454_c0_g1,TRINITY_DN69217_c0_g1,TRINITY_DN69550_c0_g2,TRINITY_DN71897_c0_g1,TRINITY_DN71897_c1_g1,TRINITY_DN72093_c1_g1,TRINITY_DN72249_c0_g1,TRI…
22	biological processes	GO:0009059	macromolecule biosynthetic process	0.22873	0.518812	TRINITY_DN30972_c0_g1,TRINITY_DN49572_c0_g2,TRINITY_DN57560_c0_g1,TRINITY_DN57953_c0_g1,TRINITY_DN58726_c0_g1,TRINITY_DN61969_c0_g1,TRINITY_DN62359_c0_g1,TRINITY_DN62438_c2_g1,TRINITY_DN63278_c0_g1,TRINITY_DN63799_c0_g1,TRINITY_DN64443_c0_g1,TRINITY_DN65958_c0_g1,TRINITY_DN69217_c0_g1,TRINITY_DN69550_c0_g2,TRINITY_DN71897_c0_g1,TRINITY_DN71897_c1_g1,TRINITY_DN72093_c1_g1,TRINITY_DN72483_c0_g6,TRI…
23	biological processes	GO:0034645	cellular macromolecule biosynthetic process	0.20278	0.484565	TRINITY_DN30972_c0_g1,TRINITY_DN49572_c0_g2,TRINITY_DN57560_c0_g1,TRINITY_DN57953_c0_g1,TRINITY_DN58726_c0_g1,TRINITY_DN61969_c0_g1,TRINITY_DN62359_c0_g1,TRINITY_DN62438_c2_g1,TRINITY_DN63278_c0_g1,TRINITY_DN63799_c0_g1,TRINITY_DN64443_c0_g1,TRINITY_DN65958_c0_g1,TRINITY_DN69217_c0_g1,TRINITY_DN69550_c0_g2,TRINITY_DN71897_c0_g1,TRINITY_DN71897_c1_g1,TRINITY_DN72093_c1_g1,TRINITY_DN72483_c0_g6,TRI…
24	biological processes	GO:0055114	oxidation-reduction process	0.00719	0.094875	TRINITY_DN42853_c0_g1,TRINITY_DN47376_c0_g1,TRINITY_DN50220_c0_g1,TRINITY_DN56870_c0_g1,TRINITY_DN60117_c0_g1,TRINITY_DN65226_c0_g1,TRINITY_DN67043_c1_g1,TRINITY_DN70345_c0_g1,TRINITY_DN70531_c0_g1,TRINITY_DN70531_c1_g4,TRINITY_DN71802_c0_g1,TRINITY_DN73307_c2_g1,TRINITY_DN75003_c0_g1,TRINITY_DN75064_c0_g1,TRINITY_DN75064_c0_g2,TRINITY_DN75851_c0_g1,TRINITY_DN75851_c1_g1,TRINITY_DN75851_c1_g2,TRI…
25	biological processes	GO:0044267	cellular protein metabolic process	0.75947	0.92529	TRINITY_DN30972_c0_g1,TRINITY_DN57953_c0_g1,TRINITY_DN58726_c0_g1,TRINITY_DN62359_c0_g1,TRINITY_DN62518_c2_g1,TRINITY_DN62592_c0_g1,TRINITY_DN63278_c0_g1,TRINITY_DN64479_c0_g1,TRINITY_DN67043_c1_g1,TRINITY_DN69550_c0_g2,TRINITY_DN70423_c0_g1,TRINITY_DN70433_c0_g1,TRINITY_DN71982_c1_g1,TRINITY_DN71989_c0_g1,TRINITY_DN72057_c3_g1,TRINITY_DN72483_c0_g6,TRINITY_DN72543_c2_g1,TRINITY_DN73218_c2_g2,TRI…
26	biological processes	GO:0050896	response to stimulus	0.49943	0.777511	TRINITY_DN29974_c0_g2,TRINITY_DN43900_c0_g1,TRINITY_DN56870_c0_g1,TRINITY_DN60467_c0_g1,TRINITY_DN61815_c1_g1,TRINITY_DN62438_c2_g1,TRINITY_DN62592_c0_g1,TRINITY_DN64443_c0_g1,TRINITY_DN69550_c0_g2,TRINITY_DN70423_c0_g1,TRINITY_DN71897_c0_g1,TRINITY_DN71897_c1_g1,TRINITY_DN72773_c2_g2,TRINITY_DN72932_c0_g1,TRINITY_DN73462_c2_g1,TRINITY_DN73462_c3_g1,TRINITY_DN74171_c0_g1,TRINITY_DN75807_c0_g1,TRI…
27	biological processes	GO:0010467	gene expression	0.27114	0.560363	TRINITY_DN30972_c0_g1,TRINITY_DN49572_c0_g2,TRINITY_DN57560_c0_g1,TRINITY_DN57953_c0_g1,TRINITY_DN58726_c0_g1,TRINITY_DN61969_c0_g1,TRINITY_DN62181_c0_g1,TRINITY_DN62438_c2_g1,TRINITY_DN63799_c0_g1,TRINITY_DN64443_c0_g1,TRINITY_DN65958_c0_g1,TRINITY_DN69217_c0_g1,TRINITY_DN69550_c0_g2,TRINITY_DN71897_c0_g1,TRINITY_DN71897_c1_g1,TRINITY_DN72093_c1_g1,TRINITY_DN72483_c0_g6,TRINITY_DN72932_c0_g1,TRI…
28	biological processes	GO:0044271	cellular nitrogen compound biosynthetic process	0.26983	0.558786	TRINITY_DN30972_c0_g1,TRINITY_DN49572_c0_g2,TRINITY_DN57560_c0_g1,TRINITY_DN57953_c0_g1,TRINITY_DN58726_c0_g1,TRINITY_DN61969_c0_g1,TRINITY_DN62438_c2_g1,TRINITY_DN63799_c0_g1,TRINITY_DN64443_c0_g1,TRINITY_DN69217_c0_g1,TRINITY_DN69550_c0_g2,TRINITY_DN71802_c0_g1,TRINITY_DN71897_c0_g1,TRINITY_DN71897_c1_g1,TRINITY_DN72093_c1_g1,TRINITY_DN72483_c0_g6,TRINITY_DN72773_c2_g2,TRINITY_DN72932_c0_g1,TRI…
29	biological processes	GO:0090304	nucleic acid metabolic process	0.11234	0.389389	TRINITY_DN30972_c0_g1,TRINITY_DN49572_c0_g2,TRINITY_DN57560_c0_g1,TRINITY_DN57953_c0_g1,TRINITY_DN61969_c0_g1,TRINITY_DN62181_c0_g1,TRINITY_DN62438_c2_g1,TRINITY_DN63799_c0_g1,TRINITY_DN64443_c0_g1,TRINITY_DN65958_c0_g1,TRINITY_DN69217_c0_g1,TRINITY_DN69550_c0_g2,TRINITY_DN71897_c0_g1,TRINITY_DN71897_c1_g1,TRINITY_DN72093_c1_g1,TRINITY_DN72249_c0_g1,TRINITY_DN72932_c0_g1,TRINITY_DN73068_c1_g1,TRI…
30	biological processes	GO:0050794	regulation of cellular process	0.11886	0.389389	TRINITY_DN43900_c0_g1,TRINITY_DN49572_c0_g2,TRINITY_DN57560_c0_g1,TRINITY_DN57953_c0_g1,TRINITY_DN60467_c0_g1,TRINITY_DN61969_c0_g1,TRINITY_DN62438_c2_g1,TRINITY_DN62592_c0_g1,TRINITY_DN63799_c0_g1,TRINITY_DN64443_c0_g1,TRINITY_DN69217_c0_g1,TRINITY_DN69550_c0_g2,TRINITY_DN70423_c0_g1,TRINITY_DN71897_c0_g1,TRINITY_DN71897_c1_g1,TRINITY_DN72093_c1_g1,TRINITY_DN72932_c0_g1,TRINITY_DN75807_c0_g1,TRI…
31	biological processes	GO:1901362	organic cyclic compound biosynthetic process	0.02766	0.193652	TRINITY_DN30972_c0_g1,TRINITY_DN49572_c0_g2,TRINITY_DN57560_c0_g1,TRINITY_DN57953_c0_g1,TRINITY_DN61969_c0_g1,TRINITY_DN62438_c2_g1,TRINITY_DN63799_c0_g1,TRINITY_DN64443_c0_g1,TRINITY_DN69217_c0_g1,TRINITY_DN69550_c0_g2,TRINITY_DN71802_c0_g1,TRINITY_DN71897_c0_g1,TRINITY_DN71897_c1_g1,TRINITY_DN72093_c1_g1,TRINITY_DN72483_c0_g6,TRINITY_DN72773_c2_g2,TRINITY_DN72932_c0_g1,TRINITY_DN73068_c1_g1,TRI…
32	biological processes	GO:0019438	aromatic compound biosynthetic process	0.00942	0.10183	TRINITY_DN30972_c0_g1,TRINITY_DN49572_c0_g2,TRINITY_DN57560_c0_g1,TRINITY_DN57953_c0_g1,TRINITY_DN61969_c0_g1,TRINITY_DN62438_c2_g1,TRINITY_DN63799_c0_g1,TRINITY_DN64443_c0_g1,TRINITY_DN69217_c0_g1,TRINITY_DN69550_c0_g2,TRINITY_DN71802_c0_g1,TRINITY_DN71897_c0_g1,TRINITY_DN71897_c1_g1,TRINITY_DN72093_c1_g1,TRINITY_DN72483_c0_g6,TRINITY_DN72773_c2_g2,TRINITY_DN72932_c0_g1,TRINITY_DN73068_c1_g1,TRI…
33	biological processes	GO:0018130	heterocycle biosynthetic process	0.00708	0.094875	TRINITY_DN30972_c0_g1,TRINITY_DN49572_c0_g2,TRINITY_DN57560_c0_g1,TRINITY_DN57953_c0_g1,TRINITY_DN61969_c0_g1,TRINITY_DN62438_c2_g1,TRINITY_DN63799_c0_g1,TRINITY_DN64443_c0_g1,TRINITY_DN69217_c0_g1,TRINITY_DN69550_c0_g2,TRINITY_DN71802_c0_g1,TRINITY_DN71897_c0_g1,TRINITY_DN71897_c1_g1,TRINITY_DN72093_c1_g1,TRINITY_DN72483_c0_g6,TRINITY_DN72773_c2_g2,TRINITY_DN72932_c0_g1,TRINITY_DN73068_c1_g1,TRI…
34	biological processes	GO:0009056	catabolic process	0.00029	0.01363	TRINITY_DN32253_c0_g1,TRINITY_DN47376_c0_g1,TRINITY_DN50220_c0_g1,TRINITY_DN56790_c1_g1,TRINITY_DN57953_c0_g1,TRINITY_DN60117_c0_g1,TRINITY_DN62518_c2_g1,TRINITY_DN64479_c0_g1,TRINITY_DN65226_c0_g1,TRINITY_DN67454_c0_g1,TRINITY_DN72543_c2_g1,TRINITY_DN72773_c2_g2,TRINITY_DN73307_c2_g1,TRINITY_DN75003_c0_g1,TRINITY_DN75064_c0_g1,TRINITY_DN75064_c0_g2,TRINITY_DN75851_c0_g1,TRINITY_DN75851_c1_g1,TRI…
35	biological processes	GO:1901575	organic substance catabolic process	3.9e-05	0.0028106	TRINITY_DN32253_c0_g1,TRINITY_DN47376_c0_g1,TRINITY_DN50220_c0_g1,TRINITY_DN56790_c1_g1,TRINITY_DN57953_c0_g1,TRINITY_DN60117_c0_g1,TRINITY_DN62518_c2_g1,TRINITY_DN64479_c0_g1,TRINITY_DN65226_c0_g1,TRINITY_DN67454_c0_g1,TRINITY_DN72543_c2_g1,TRINITY_DN72773_c2_g2,TRINITY_DN73307_c2_g1,TRINITY_DN75003_c0_g1,TRINITY_DN75064_c0_g1,TRINITY_DN75064_c0_g2,TRINITY_DN75851_c0_g1,TRINITY_DN75851_c1_g1,TRI…
36	biological processes	GO:0016070	RNA metabolic process	0.0292	0.193652	TRINITY_DN30972_c0_g1,TRINITY_DN49572_c0_g2,TRINITY_DN57560_c0_g1,TRINITY_DN57953_c0_g1,TRINITY_DN61969_c0_g1,TRINITY_DN62181_c0_g1,TRINITY_DN62438_c2_g1,TRINITY_DN63799_c0_g1,TRINITY_DN64443_c0_g1,TRINITY_DN65958_c0_g1,TRINITY_DN69217_c0_g1,TRINITY_DN69550_c0_g2,TRINITY_DN71897_c0_g1,TRINITY_DN71897_c1_g1,TRINITY_DN72093_c1_g1,TRINITY_DN72932_c0_g1,TRINITY_DN73068_c1_g1,TRINITY_DN74427_c0_g1,TRI…
37	biological processes	GO:0034654	nucleobase-containing compound biosynthetic process	0.00419	0.0701012	TRINITY_DN30972_c0_g1,TRINITY_DN49572_c0_g2,TRINITY_DN57560_c0_g1,TRINITY_DN57953_c0_g1,TRINITY_DN61969_c0_g1,TRINITY_DN62438_c2_g1,TRINITY_DN63799_c0_g1,TRINITY_DN64443_c0_g1,TRINITY_DN69217_c0_g1,TRINITY_DN69550_c0_g2,TRINITY_DN71897_c0_g1,TRINITY_DN71897_c1_g1,TRINITY_DN72093_c1_g1,TRINITY_DN72483_c0_g6,TRINITY_DN72932_c0_g1,TRINITY_DN73068_c1_g1,TRINITY_DN74856_c3_g2,TRINITY_DN77725_c2_g1,TRI…
38	biological processes	GO:0006793	phosphorus metabolic process	0.76792	0.931551	TRINITY_DN47376_c0_g1,TRINITY_DN49710_c0_g1,TRINITY_DN62592_c0_g1,TRINITY_DN67454_c0_g1,TRINITY_DN70004_c0_g1,TRINITY_DN70423_c0_g1,TRINITY_DN70433_c0_g1,TRINITY_DN70531_c0_g1,TRINITY_DN70531_c1_g4,TRINITY_DN71989_c0_g1,TRINITY_DN72057_c3_g1,TRINITY_DN72483_c0_g6,TRINITY_DN72773_c2_g2,TRINITY_DN74856_c3_g2,TRINITY_DN75807_c0_g1,TRINITY_DN76591_c1_g2,TRINITY_DN77762_c0_g1,TRINITY_DN77807_c2_g1,TRI…
39	biological processes	GO:0006796	phosphate-containing compound metabolic process	0.71795	0.913063	TRINITY_DN47376_c0_g1,TRINITY_DN49710_c0_g1,TRINITY_DN62592_c0_g1,TRINITY_DN67454_c0_g1,TRINITY_DN70004_c0_g1,TRINITY_DN70423_c0_g1,TRINITY_DN70433_c0_g1,TRINITY_DN70531_c0_g1,TRINITY_DN70531_c1_g4,TRINITY_DN71989_c0_g1,TRINITY_DN72057_c3_g1,TRINITY_DN72483_c0_g6,TRINITY_DN72773_c2_g2,TRINITY_DN74856_c3_g2,TRINITY_DN75807_c0_g1,TRINITY_DN76591_c1_g2,TRINITY_DN77762_c0_g1,TRINITY_DN77807_c2_g1,TRI…
40	biological processes	GO:0043412	macromolecule modification	0.3455	0.623515	TRINITY_DN57953_c0_g1,TRINITY_DN62359_c0_g1,TRINITY_DN62518_c2_g1,TRINITY_DN62592_c0_g1,TRINITY_DN63278_c0_g1,TRINITY_DN64479_c0_g1,TRINITY_DN67043_c1_g1,TRINITY_DN69550_c0_g2,TRINITY_DN70423_c0_g1,TRINITY_DN70433_c0_g1,TRINITY_DN71982_c1_g1,TRINITY_DN71989_c0_g1,TRINITY_DN72057_c3_g1,TRINITY_DN74856_c3_g2,TRINITY_DN76591_c1_g2,TRINITY_DN77725_c2_g1,TRINITY_DN77807_c2_g1,TRINITY_DN78183_c0_g1,TRI…
41	biological processes	GO:0044248	cellular catabolic process	4.5e-05	0.00304031	TRINITY_DN50220_c0_g1,TRINITY_DN56790_c1_g1,TRINITY_DN57953_c0_g1,TRINITY_DN60117_c0_g1,TRINITY_DN62518_c2_g1,TRINITY_DN64479_c0_g1,TRINITY_DN65226_c0_g1,TRINITY_DN72543_c2_g1,TRINITY_DN72773_c2_g2,TRINITY_DN73307_c2_g1,TRINITY_DN75003_c0_g1,TRINITY_DN75064_c0_g1,TRINITY_DN75064_c0_g2,TRINITY_DN75851_c0_g1,TRINITY_DN75851_c1_g1,TRINITY_DN75851_c1_g2,TRINITY_DN77719_c0_g1,TRINITY_DN77725_c2_g1,TRI…
42	biological processes	GO:0006464	cellular protein modification process	0.23368	0.521918	TRINITY_DN57953_c0_g1,TRINITY_DN62359_c0_g1,TRINITY_DN62518_c2_g1,TRINITY_DN62592_c0_g1,TRINITY_DN63278_c0_g1,TRINITY_DN64479_c0_g1,TRINITY_DN67043_c1_g1,TRINITY_DN69550_c0_g2,TRINITY_DN70423_c0_g1,TRINITY_DN70433_c0_g1,TRINITY_DN71982_c1_g1,TRINITY_DN71989_c0_g1,TRINITY_DN72057_c3_g1,TRINITY_DN76591_c1_g2,TRINITY_DN77725_c2_g1,TRINITY_DN77807_c2_g1,TRINITY_DN78183_c0_g1,TRINITY_DN78539_c1_g5,TRI…
43	biological processes	GO:0036211	protein modification process	0.23368	0.521918	TRINITY_DN57953_c0_g1,TRINITY_DN62359_c0_g1,TRINITY_DN62518_c2_g1,TRINITY_DN62592_c0_g1,TRINITY_DN63278_c0_g1,TRINITY_DN64479_c0_g1,TRINITY_DN67043_c1_g1,TRINITY_DN69550_c0_g2,TRINITY_DN70423_c0_g1,TRINITY_DN70433_c0_g1,TRINITY_DN71982_c1_g1,TRINITY_DN71989_c0_g1,TRINITY_DN72057_c3_g1,TRINITY_DN76591_c1_g2,TRINITY_DN77725_c2_g1,TRINITY_DN77807_c2_g1,TRINITY_DN78183_c0_g1,TRINITY_DN78539_c1_g5,TRI…
44	biological processes	GO:0032502	developmental process	0.02265	0.17872	TRINITY_DN29974_c0_g2,TRINITY_DN56870_c0_g1,TRINITY_DN57953_c0_g1,TRINITY_DN60467_c0_g1,TRINITY_DN61969_c0_g1,TRINITY_DN62359_c0_g1,TRINITY_DN62438_c2_g1,TRINITY_DN62518_c2_g1,TRINITY_DN63278_c0_g1,TRINITY_DN64443_c0_g1,TRINITY_DN64479_c0_g1,TRINITY_DN71897_c1_g1,TRINITY_DN73462_c2_g1,TRINITY_DN73462_c3_g1,TRINITY_DN77725_c2_g1,TRINITY_DN78139_c4_g2,TRINITY_DN78139_c4_g4,TRINITY_DN78139_c4_g5,TRI…
45	biological processes	GO:0048856	anatomical structure development	0.02014	0.169776	TRINITY_DN29974_c0_g2,TRINITY_DN56870_c0_g1,TRINITY_DN57953_c0_g1,TRINITY_DN60467_c0_g1,TRINITY_DN61969_c0_g1,TRINITY_DN62359_c0_g1,TRINITY_DN62438_c2_g1,TRINITY_DN62518_c2_g1,TRINITY_DN63278_c0_g1,TRINITY_DN64443_c0_g1,TRINITY_DN64479_c0_g1,TRINITY_DN71897_c1_g1,TRINITY_DN73462_c2_g1,TRINITY_DN73462_c3_g1,TRINITY_DN77725_c2_g1,TRINITY_DN78139_c4_g2,TRINITY_DN78139_c4_g4,TRINITY_DN78139_c4_g5,TRI…
46	biological processes	GO:0032501	multicellular organismal process	0.02756	0.193652	TRINITY_DN29974_c0_g2,TRINITY_DN56870_c0_g1,TRINITY_DN57953_c0_g1,TRINITY_DN60467_c0_g1,TRINITY_DN61969_c0_g1,TRINITY_DN62359_c0_g1,TRINITY_DN62438_c2_g1,TRINITY_DN62518_c2_g1,TRINITY_DN63278_c0_g1,TRINITY_DN64443_c0_g1,TRINITY_DN64479_c0_g1,TRINITY_DN73462_c2_g1,TRINITY_DN73462_c3_g1,TRINITY_DN77725_c2_g1,TRINITY_DN78139_c4_g2,TRINITY_DN78139_c4_g4,TRINITY_DN78139_c4_g5,TRINITY_DN80685_c0_g1,TRI…
47	biological processes	GO:0007275	multicellular organism development	0.00718	0.094875	TRINITY_DN29974_c0_g2,TRINITY_DN56870_c0_g1,TRINITY_DN57953_c0_g1,TRINITY_DN60467_c0_g1,TRINITY_DN61969_c0_g1,TRINITY_DN62359_c0_g1,TRINITY_DN62438_c2_g1,TRINITY_DN62518_c2_g1,TRINITY_DN63278_c0_g1,TRINITY_DN64443_c0_g1,TRINITY_DN64479_c0_g1,TRINITY_DN73462_c2_g1,TRINITY_DN73462_c3_g1,TRINITY_DN77725_c2_g1,TRINITY_DN78139_c4_g2,TRINITY_DN78139_c4_g4,TRINITY_DN78139_c4_g5,TRINITY_DN80685_c0_g1,TRI…
48	biological processes	GO:0032774	RNA biosynthetic process	0.00132	0.0348029	TRINITY_DN30972_c0_g1,TRINITY_DN49572_c0_g2,TRINITY_DN57560_c0_g1,TRINITY_DN57953_c0_g1,TRINITY_DN61969_c0_g1,TRINITY_DN62438_c2_g1,TRINITY_DN63799_c0_g1,TRINITY_DN64443_c0_g1,TRINITY_DN69217_c0_g1,TRINITY_DN69550_c0_g2,TRINITY_DN71897_c0_g1,TRINITY_DN71897_c1_g1,TRINITY_DN72093_c1_g1,TRINITY_DN72932_c0_g1,TRINITY_DN73068_c1_g1,TRINITY_DN77725_c2_g1,TRINITY_DN78139_c4_g2,TRINITY_DN78139_c4_g4,TRI…
49	biological processes	GO:0097659	nucleic acid-templated transcription	0.00116	0.0337812	TRINITY_DN30972_c0_g1,TRINITY_DN49572_c0_g2,TRINITY_DN57560_c0_g1,TRINITY_DN57953_c0_g1,TRINITY_DN61969_c0_g1,TRINITY_DN62438_c2_g1,TRINITY_DN63799_c0_g1,TRINITY_DN64443_c0_g1,TRINITY_DN69217_c0_g1,TRINITY_DN69550_c0_g2,TRINITY_DN71897_c0_g1,TRINITY_DN71897_c1_g1,TRINITY_DN72093_c1_g1,TRINITY_DN72932_c0_g1,TRINITY_DN73068_c1_g1,TRINITY_DN77725_c2_g1,TRINITY_DN78139_c4_g2,TRINITY_DN78139_c4_g4,TRI…
50	biological processes	GO:0006351	transcription, DNA-templated	0.0011	0.0330306	TRINITY_DN30972_c0_g1,TRINITY_DN49572_c0_g2,TRINITY_DN57560_c0_g1,TRINITY_DN57953_c0_g1,TRINITY_DN61969_c0_g1,TRINITY_DN62438_c2_g1,TRINITY_DN63799_c0_g1,TRINITY_DN64443_c0_g1,TRINITY_DN69217_c0_g1,TRINITY_DN69550_c0_g2,TRINITY_DN71897_c0_g1,TRINITY_DN71897_c1_g1,TRINITY_DN72093_c1_g1,TRINITY_DN72932_c0_g1,TRINITY_DN73068_c1_g1,TRINITY_DN77725_c2_g1,TRINITY_DN78139_c4_g2,TRINITY_DN78139_c4_g4,TRI…
51	biological processes	GO:0019222	regulation of metabolic process	0.02447	0.18451	TRINITY_DN32253_c0_g1,TRINITY_DN49572_c0_g2,TRINITY_DN57560_c0_g1,TRINITY_DN57953_c0_g1,TRINITY_DN61969_c0_g1,TRINITY_DN62438_c2_g1,TRINITY_DN62592_c0_g1,TRINITY_DN63799_c0_g1,TRINITY_DN64443_c0_g1,TRINITY_DN69217_c0_g1,TRINITY_DN69550_c0_g2,TRINITY_DN70423_c0_g1,TRINITY_DN72093_c1_g1,TRINITY_DN72932_c0_g1,TRINITY_DN77725_c2_g1,TRINITY_DN78139_c4_g2,TRINITY_DN78139_c4_g4,TRINITY_DN78139_c4_g5
52	biological processes	GO:0080090	regulation of primary metabolic process	0.00675	0.0936867	TRINITY_DN32253_c0_g1,TRINITY_DN49572_c0_g2,TRINITY_DN57560_c0_g1,TRINITY_DN57953_c0_g1,TRINITY_DN61969_c0_g1,TRINITY_DN62438_c2_g1,TRINITY_DN62592_c0_g1,TRINITY_DN63799_c0_g1,TRINITY_DN64443_c0_g1,TRINITY_DN69217_c0_g1,TRINITY_DN69550_c0_g2,TRINITY_DN70423_c0_g1,TRINITY_DN72093_c1_g1,TRINITY_DN72932_c0_g1,TRINITY_DN77725_c2_g1,TRINITY_DN78139_c4_g2,TRINITY_DN78139_c4_g4,TRINITY_DN78139_c4_g5
53	biological processes	GO:1901361	organic cyclic compound catabolic process	4.6e-14	5.52511e-12	TRINITY_DN50220_c0_g1,TRINITY_DN56790_c1_g1,TRINITY_DN57953_c0_g1,TRINITY_DN60117_c0_g1,TRINITY_DN65226_c0_g1,TRINITY_DN72773_c2_g2,TRINITY_DN73307_c2_g1,TRINITY_DN75003_c0_g1,TRINITY_DN75064_c0_g1,TRINITY_DN75064_c0_g2,TRINITY_DN75851_c0_g1,TRINITY_DN75851_c1_g1,TRINITY_DN75851_c1_g2,TRINITY_DN77719_c0_g1,TRINITY_DN77725_c2_g1,TRINITY_DN78314_c0_g1,TRINITY_DN79618_c2_g3,TRINITY_DN80580_c2_g6
54	biological processes	GO:0019439	aromatic compound catabolic process	2.3e-14	3.10787e-12	TRINITY_DN50220_c0_g1,TRINITY_DN56790_c1_g1,TRINITY_DN57953_c0_g1,TRINITY_DN60117_c0_g1,TRINITY_DN65226_c0_g1,TRINITY_DN72773_c2_g2,TRINITY_DN73307_c2_g1,TRINITY_DN75003_c0_g1,TRINITY_DN75064_c0_g1,TRINITY_DN75064_c0_g2,TRINITY_DN75851_c0_g1,TRINITY_DN75851_c1_g1,TRINITY_DN75851_c1_g2,TRINITY_DN77719_c0_g1,TRINITY_DN77725_c2_g1,TRINITY_DN78314_c0_g1,TRINITY_DN79618_c2_g3,TRINITY_DN80580_c2_g6
55	biological processes	GO:0060255	regulation of macromolecule metabolic process	0.02216	0.176139	TRINITY_DN32253_c0_g1,TRINITY_DN49572_c0_g2,TRINITY_DN57953_c0_g1,TRINITY_DN61969_c0_g1,TRINITY_DN62438_c2_g1,TRINITY_DN62592_c0_g1,TRINITY_DN63799_c0_g1,TRINITY_DN64443_c0_g1,TRINITY_DN69217_c0_g1,TRINITY_DN69550_c0_g2,TRINITY_DN70423_c0_g1,TRINITY_DN72093_c1_g1,TRINITY_DN72932_c0_g1,TRINITY_DN77725_c2_g1,TRINITY_DN78139_c4_g2,TRINITY_DN78139_c4_g4,TRINITY_DN78139_c4_g5
56	biological processes	GO:0051171	regulation of nitrogen compound metabolic process	0.00981	0.102957	TRINITY_DN32253_c0_g1,TRINITY_DN49572_c0_g2,TRINITY_DN57953_c0_g1,TRINITY_DN61969_c0_g1,TRINITY_DN62438_c2_g1,TRINITY_DN62592_c0_g1,TRINITY_DN63799_c0_g1,TRINITY_DN64443_c0_g1,TRINITY_DN69217_c0_g1,TRINITY_DN69550_c0_g2,TRINITY_DN70423_c0_g1,TRINITY_DN72093_c1_g1,TRINITY_DN72932_c0_g1,TRINITY_DN77725_c2_g1,TRINITY_DN78139_c4_g2,TRINITY_DN78139_c4_g4,TRINITY_DN78139_c4_g5
57	biological processes	GO:0031323	regulation of cellular metabolic process	0.03079	0.201418	TRINITY_DN49572_c0_g2,TRINITY_DN57953_c0_g1,TRINITY_DN61969_c0_g1,TRINITY_DN62438_c2_g1,TRINITY_DN62592_c0_g1,TRINITY_DN63799_c0_g1,TRINITY_DN64443_c0_g1,TRINITY_DN69217_c0_g1,TRINITY_DN69550_c0_g2,TRINITY_DN70423_c0_g1,TRINITY_DN72093_c1_g1,TRINITY_DN72932_c0_g1,TRINITY_DN77725_c2_g1,TRINITY_DN78139_c4_g2,TRINITY_DN78139_c4_g4,TRINITY_DN78139_c4_g5
58	biological processes	GO:0051179	localization	0.98198	0.996733	TRINITY_DN51913_c0_g1,TRINITY_DN62359_c0_g1,TRINITY_DN63278_c0_g1,TRINITY_DN66694_c0_g3,TRINITY_DN69550_c0_g2,TRINITY_DN72947_c0_g1,TRINITY_DN74815_c2_g1,TRINITY_DN76254_c2_g1,TRINITY_DN76730_c2_g1,TRINITY_DN78259_c0_g1,TRINITY_DN78259_c1_g1,TRINITY_DN78539_c1_g5,TRINITY_DN79256_c1_g1,TRINITY_DN79781_c3_g1
59	biological processes	GO:0051234	establishment of localization	0.97636	0.996733	TRINITY_DN51913_c0_g1,TRINITY_DN62359_c0_g1,TRINITY_DN63278_c0_g1,TRINITY_DN66694_c0_g3,TRINITY_DN69550_c0_g2,TRINITY_DN72947_c0_g1,TRINITY_DN74815_c2_g1,TRINITY_DN76254_c2_g1,TRINITY_DN76730_c2_g1,TRINITY_DN78259_c0_g1,TRINITY_DN78259_c1_g1,TRINITY_DN78539_c1_g5,TRINITY_DN79256_c1_g1,TRINITY_DN79781_c3_g1
60	biological processes	GO:0006810	transport	0.9718	0.996733	TRINITY_DN51913_c0_g1,TRINITY_DN62359_c0_g1,TRINITY_DN63278_c0_g1,TRINITY_DN66694_c0_g3,TRINITY_DN69550_c0_g2,TRINITY_DN72947_c0_g1,TRINITY_DN74815_c2_g1,TRINITY_DN76254_c2_g1,TRINITY_DN76730_c2_g1,TRINITY_DN78259_c0_g1,TRINITY_DN78259_c1_g1,TRINITY_DN78539_c1_g5,TRINITY_DN79256_c1_g1,TRINITY_DN79781_c3_g1
61	biological processes	GO:0044281	small molecule metabolic process	0.95162	0.996733	TRINITY_DN42853_c0_g1,TRINITY_DN47376_c0_g1,TRINITY_DN48141_c0_g1,TRINITY_DN58425_c0_g1,TRINITY_DN64443_c0_g1,TRINITY_DN67454_c0_g1,TRINITY_DN70531_c0_g1,TRINITY_DN70531_c1_g4,TRINITY_DN72483_c0_g6,TRINITY_DN72773_c2_g2,TRINITY_DN74856_c3_g2,TRINITY_DN76535_c0_g3,TRINITY_DN77250_c0_g1,TRINITY_DN88458_c0_g1
62	biological processes	GO:0010468	regulation of gene expression	0.04333	0.234199	TRINITY_DN49572_c0_g2,TRINITY_DN57953_c0_g1,TRINITY_DN61969_c0_g1,TRINITY_DN62438_c2_g1,TRINITY_DN63799_c0_g1,TRINITY_DN64443_c0_g1,TRINITY_DN69217_c0_g1,TRINITY_DN69550_c0_g2,TRINITY_DN72093_c1_g1,TRINITY_DN72932_c0_g1,TRINITY_DN77725_c2_g1,TRINITY_DN78139_c4_g2,TRINITY_DN78139_c4_g4,TRINITY_DN78139_c4_g5
63	biological processes	GO:0009889	regulation of biosynthetic process	0.03093	0.201418	TRINITY_DN49572_c0_g2,TRINITY_DN57953_c0_g1,TRINITY_DN61969_c0_g1,TRINITY_DN62438_c2_g1,TRINITY_DN63799_c0_g1,TRINITY_DN64443_c0_g1,TRINITY_DN69217_c0_g1,TRINITY_DN69550_c0_g2,TRINITY_DN72093_c1_g1,TRINITY_DN72932_c0_g1,TRINITY_DN77725_c2_g1,TRINITY_DN78139_c4_g2,TRINITY_DN78139_c4_g4,TRINITY_DN78139_c4_g5
64	biological processes	GO:0031326	regulation of cellular biosynthetic process	0.02485	0.18451	TRINITY_DN49572_c0_g2,TRINITY_DN57953_c0_g1,TRINITY_DN61969_c0_g1,TRINITY_DN62438_c2_g1,TRINITY_DN63799_c0_g1,TRINITY_DN64443_c0_g1,TRINITY_DN69217_c0_g1,TRINITY_DN69550_c0_g2,TRINITY_DN72093_c1_g1,TRINITY_DN72932_c0_g1,TRINITY_DN77725_c2_g1,TRINITY_DN78139_c4_g2,TRINITY_DN78139_c4_g4,TRINITY_DN78139_c4_g5
65	biological processes	GO:0010556	regulation of macromolecule biosynthetic process	0.02172	0.175042	TRINITY_DN49572_c0_g2,TRINITY_DN57953_c0_g1,TRINITY_DN61969_c0_g1,TRINITY_DN62438_c2_g1,TRINITY_DN63799_c0_g1,TRINITY_DN64443_c0_g1,TRINITY_DN69217_c0_g1,TRINITY_DN69550_c0_g2,TRINITY_DN72093_c1_g1,TRINITY_DN72932_c0_g1,TRINITY_DN77725_c2_g1,TRINITY_DN78139_c4_g2,TRINITY_DN78139_c4_g4,TRINITY_DN78139_c4_g5
66	biological processes	GO:2000112	regulation of cellular macromolecule biosynthetic process	0.02101	0.172059	TRINITY_DN49572_c0_g2,TRINITY_DN57953_c0_g1,TRINITY_DN61969_c0_g1,TRINITY_DN62438_c2_g1,TRINITY_DN63799_c0_g1,TRINITY_DN64443_c0_g1,TRINITY_DN69217_c0_g1,TRINITY_DN69550_c0_g2,TRINITY_DN72093_c1_g1,TRINITY_DN72932_c0_g1,TRINITY_DN77725_c2_g1,TRINITY_DN78139_c4_g2,TRINITY_DN78139_c4_g4,TRINITY_DN78139_c4_g5
67	biological processes	GO:0048731	system development	0.01898	0.166808	TRINITY_DN29974_c0_g2,TRINITY_DN56870_c0_g1,TRINITY_DN57953_c0_g1,TRINITY_DN60467_c0_g1,TRINITY_DN61969_c0_g1,TRINITY_DN62359_c0_g1,TRINITY_DN62438_c2_g1,TRINITY_DN63278_c0_g1,TRINITY_DN77725_c2_g1,TRINITY_DN78139_c4_g2,TRINITY_DN78139_c4_g4,TRINITY_DN78139_c4_g5,TRINITY_DN80685_c0_g1,TRINITY_DN88458_c0_g1
68	biological processes	GO:0019219	regulation of nucleobase-containing compound metabolic process	0.01267	0.125654	TRINITY_DN49572_c0_g2,TRINITY_DN57953_c0_g1,TRINITY_DN61969_c0_g1,TRINITY_DN62438_c2_g1,TRINITY_DN63799_c0_g1,TRINITY_DN64443_c0_g1,TRINITY_DN69217_c0_g1,TRINITY_DN69550_c0_g2,TRINITY_DN72093_c1_g1,TRINITY_DN72932_c0_g1,TRINITY_DN77725_c2_g1,TRINITY_DN78139_c4_g2,TRINITY_DN78139_c4_g4,TRINITY_DN78139_c4_g5
69	biological processes	GO:0051252	regulation of RNA metabolic process	0.00753	0.094875	TRINITY_DN49572_c0_g2,TRINITY_DN57953_c0_g1,TRINITY_DN61969_c0_g1,TRINITY_DN62438_c2_g1,TRINITY_DN63799_c0_g1,TRINITY_DN64443_c0_g1,TRINITY_DN69217_c0_g1,TRINITY_DN69550_c0_g2,TRINITY_DN72093_c1_g1,TRINITY_DN72932_c0_g1,TRINITY_DN77725_c2_g1,TRINITY_DN78139_c4_g2,TRINITY_DN78139_c4_g4,TRINITY_DN78139_c4_g5
70	biological processes	GO:2001141	regulation of RNA biosynthetic process	0.00663	0.0936867	TRINITY_DN49572_c0_g2,TRINITY_DN57953_c0_g1,TRINITY_DN61969_c0_g1,TRINITY_DN62438_c2_g1,TRINITY_DN63799_c0_g1,TRINITY_DN64443_c0_g1,TRINITY_DN69217_c0_g1,TRINITY_DN69550_c0_g2,TRINITY_DN72093_c1_g1,TRINITY_DN72932_c0_g1,TRINITY_DN77725_c2_g1,TRINITY_DN78139_c4_g2,TRINITY_DN78139_c4_g4,TRINITY_DN78139_c4_g5
71	biological processes	GO:1903506	regulation of nucleic acid-templated transcription	0.00659	0.0936867	TRINITY_DN49572_c0_g2,TRINITY_DN57953_c0_g1,TRINITY_DN61969_c0_g1,TRINITY_DN62438_c2_g1,TRINITY_DN63799_c0_g1,TRINITY_DN64443_c0_g1,TRINITY_DN69217_c0_g1,TRINITY_DN69550_c0_g2,TRINITY_DN72093_c1_g1,TRINITY_DN72932_c0_g1,TRINITY_DN77725_c2_g1,TRINITY_DN78139_c4_g2,TRINITY_DN78139_c4_g4,TRINITY_DN78139_c4_g5
72	biological processes	GO:0006355	regulation of transcription, DNA-templated	0.00638	0.0931997	TRINITY_DN49572_c0_g2,TRINITY_DN57953_c0_g1,TRINITY_DN61969_c0_g1,TRINITY_DN62438_c2_g1,TRINITY_DN63799_c0_g1,TRINITY_DN64443_c0_g1,TRINITY_DN69217_c0_g1,TRINITY_DN69550_c0_g2,TRINITY_DN72093_c1_g1,TRINITY_DN72932_c0_g1,TRINITY_DN77725_c2_g1,TRINITY_DN78139_c4_g2,TRINITY_DN78139_c4_g4,TRINITY_DN78139_c4_g5
73	biological processes	GO:0019748	secondary metabolic process	2.8e-08	2.52233e-06	TRINITY_DN50220_c0_g1,TRINITY_DN60117_c0_g1,TRINITY_DN65226_c0_g1,TRINITY_DN73307_c2_g1,TRINITY_DN75003_c0_g1,TRINITY_DN75064_c0_g1,TRINITY_DN75064_c0_g2,TRINITY_DN75851_c0_g1,TRINITY_DN75851_c1_g1,TRINITY_DN75851_c1_g2,TRINITY_DN77719_c0_g1,TRINITY_DN78314_c0_g1,TRINITY_DN79618_c2_g3,TRINITY_DN80580_c2_g6
74	biological processes	GO:0009698	phenylpropanoid metabolic process	6.9e-13	7.4589e-11	TRINITY_DN50220_c0_g1,TRINITY_DN60117_c0_g1,TRINITY_DN65226_c0_g1,TRINITY_DN73307_c2_g1,TRINITY_DN75003_c0_g1,TRINITY_DN75064_c0_g1,TRINITY_DN75064_c0_g2,TRINITY_DN75851_c0_g1,TRINITY_DN75851_c1_g1,TRINITY_DN75851_c1_g2,TRINITY_DN77719_c0_g1,TRINITY_DN78314_c0_g1,TRINITY_DN79618_c2_g3,TRINITY_DN80580_c2_g6
75	biological processes	GO:0009808	lignin metabolic process	2.2e-17	4.7564e-15	TRINITY_DN50220_c0_g1,TRINITY_DN60117_c0_g1,TRINITY_DN65226_c0_g1,TRINITY_DN73307_c2_g1,TRINITY_DN75003_c0_g1,TRINITY_DN75064_c0_g1,TRINITY_DN75064_c0_g2,TRINITY_DN75851_c0_g1,TRINITY_DN75851_c1_g1,TRINITY_DN75851_c1_g2,TRINITY_DN77719_c0_g1,TRINITY_DN78314_c0_g1,TRINITY_DN79618_c2_g3,TRINITY_DN80580_c2_g6
76	biological processes	GO:0046271	phenylpropanoid catabolic process	4e-20	1.44133e-17	TRINITY_DN50220_c0_g1,TRINITY_DN60117_c0_g1,TRINITY_DN65226_c0_g1,TRINITY_DN73307_c2_g1,TRINITY_DN75003_c0_g1,TRINITY_DN75064_c0_g1,TRINITY_DN75064_c0_g2,TRINITY_DN75851_c0_g1,TRINITY_DN75851_c1_g1,TRINITY_DN75851_c1_g2,TRINITY_DN77719_c0_g1,TRINITY_DN78314_c0_g1,TRINITY_DN79618_c2_g3,TRINITY_DN80580_c2_g6
77	biological processes	GO:0046274	lignin catabolic process	4e-20	1.44133e-17	TRINITY_DN50220_c0_g1,TRINITY_DN60117_c0_g1,TRINITY_DN65226_c0_g1,TRINITY_DN73307_c2_g1,TRINITY_DN75003_c0_g1,TRINITY_DN75064_c0_g1,TRINITY_DN75064_c0_g2,TRINITY_DN75851_c0_g1,TRINITY_DN75851_c1_g1,TRINITY_DN75851_c1_g2,TRINITY_DN77719_c0_g1,TRINITY_DN78314_c0_g1,TRINITY_DN79618_c2_g3,TRINITY_DN80580_c2_g6
78	biological processes	GO:0071840	cellular component organization or biogenesis	0.9035	0.990551	TRINITY_DN62181_c0_g1,TRINITY_DN62359_c0_g1,TRINITY_DN63083_c1_g1,TRINITY_DN63278_c0_g1,TRINITY_DN72483_c0_g6,TRINITY_DN73307_c2_g1,TRINITY_DN74856_c3_g2,TRINITY_DN78139_c4_g2,TRINITY_DN78139_c4_g4,TRINITY_DN78139_c4_g5,TRINITY_DN78259_c0_g1,TRINITY_DN79781_c3_g1,TRINITY_DN88458_c0_g1
79	biological processes	GO:0016310	phosphorylation	0.84384	0.971804	TRINITY_DN47376_c0_g1,TRINITY_DN62592_c0_g1,TRINITY_DN67454_c0_g1,TRINITY_DN70423_c0_g1,TRINITY_DN70433_c0_g1,TRINITY_DN71989_c0_g1,TRINITY_DN72057_c3_g1,TRINITY_DN75807_c0_g1,TRINITY_DN76591_c1_g2,TRINITY_DN77807_c2_g1,TRINITY_DN78183_c0_g1,TRINITY_DN78539_c1_g5
80	biological processes	GO:0051716	cellular response to stimulus	0.50283	0.779855	TRINITY_DN43900_c0_g1,TRINITY_DN60467_c0_g1,TRINITY_DN62592_c0_g1,TRINITY_DN64443_c0_g1,TRINITY_DN70423_c0_g1,TRINITY_DN72932_c0_g1,TRINITY_DN75807_c0_g1,TRINITY_DN78139_c4_g4,TRINITY_DN78183_c0_g1,TRINITY_DN78539_c1_g5,TRINITY_DN79256_c1_g1,TRINITY_DN80320_c3_g1
81	biological processes	GO:0042221	response to chemical	0.58565	0.831962	TRINITY_DN43900_c0_g1,TRINITY_DN60467_c0_g1,TRINITY_DN61815_c1_g1,TRINITY_DN62438_c2_g1,TRINITY_DN64443_c0_g1,TRINITY_DN71897_c0_g1,TRINITY_DN71897_c1_g1,TRINITY_DN72932_c0_g1,TRINITY_DN73462_c2_g1,TRINITY_DN73462_c3_g1,TRINITY_DN75807_c0_g1
82	biological processes	GO:0005975	carbohydrate metabolic process	0.53574	0.808408	TRINITY_DN47376_c0_g1,TRINITY_DN48454_c0_g1,TRINITY_DN57075_c0_g1,TRINITY_DN62359_c0_g1,TRINITY_DN63278_c0_g1,TRINITY_DN65958_c0_g1,TRINITY_DN67454_c0_g1,TRINITY_DN72483_c0_g6,TRINITY_DN74427_c0_g1,TRINITY_DN77250_c0_g1,TRINITY_DN78498_c4_g1
83	biological processes	GO:0007154	cell communication	0.24595	0.533607	TRINITY_DN43900_c0_g1,TRINITY_DN60467_c0_g1,TRINITY_DN62592_c0_g1,TRINITY_DN64443_c0_g1,TRINITY_DN70423_c0_g1,TRINITY_DN72932_c0_g1,TRINITY_DN75807_c0_g1,TRINITY_DN78139_c4_g4,TRINITY_DN78183_c0_g1,TRINITY_DN79256_c1_g1,TRINITY_DN80320_c3_g1
84	biological processes	GO:1901566	organonitrogen compound biosynthetic process	0.99387	1	TRINITY_DN30972_c0_g1,TRINITY_DN57953_c0_g1,TRINITY_DN58726_c0_g1,TRINITY_DN71802_c0_g1,TRINITY_DN72483_c0_g6,TRINITY_DN72773_c2_g2,TRINITY_DN73218_c2_g2,TRINITY_DN74856_c3_g2,TRINITY_DN76535_c0_g3,TRINITY_DN77725_c2_g1
85	biological processes	GO:0016043	cellular component organization	0.95964	0.996733	TRINITY_DN63083_c1_g1,TRINITY_DN72483_c0_g6,TRINITY_DN73307_c2_g1,TRINITY_DN74856_c3_g2,TRINITY_DN78139_c4_g2,TRINITY_DN78139_c4_g4,TRINITY_DN78139_c4_g5,TRINITY_DN78259_c0_g1,TRINITY_DN79781_c3_g1,TRINITY_DN88458_c0_g1
86	biological processes	GO:0006082	organic acid metabolic process	0.84847	0.971804	TRINITY_DN42853_c0_g1,TRINITY_DN47376_c0_g1,TRINITY_DN58425_c0_g1,TRINITY_DN64443_c0_g1,TRINITY_DN67454_c0_g1,TRINITY_DN70531_c0_g1,TRINITY_DN70531_c1_g4,TRINITY_DN72773_c2_g2,TRINITY_DN76535_c0_g3,TRINITY_DN88458_c0_g1
87	biological processes	GO:0043436	oxoacid metabolic process	0.84791	0.971804	TRINITY_DN42853_c0_g1,TRINITY_DN47376_c0_g1,TRINITY_DN58425_c0_g1,TRINITY_DN64443_c0_g1,TRINITY_DN67454_c0_g1,TRINITY_DN70531_c0_g1,TRINITY_DN70531_c1_g4,TRINITY_DN72773_c2_g2,TRINITY_DN76535_c0_g3,TRINITY_DN88458_c0_g1
88	biological processes	GO:0019752	carboxylic acid metabolic process	0.82208	0.963849	TRINITY_DN42853_c0_g1,TRINITY_DN47376_c0_g1,TRINITY_DN58425_c0_g1,TRINITY_DN64443_c0_g1,TRINITY_DN67454_c0_g1,TRINITY_DN70531_c0_g1,TRINITY_DN70531_c1_g4,TRINITY_DN72773_c2_g2,TRINITY_DN76535_c0_g3,TRINITY_DN88458_c0_g1
89	biological processes	GO:0010033	response to organic substance	0.22893	0.518812	TRINITY_DN43900_c0_g1,TRINITY_DN60467_c0_g1,TRINITY_DN62438_c2_g1,TRINITY_DN64443_c0_g1,TRINITY_DN71897_c0_g1,TRINITY_DN71897_c1_g1,TRINITY_DN72932_c0_g1,TRINITY_DN73462_c2_g1,TRINITY_DN73462_c3_g1,TRINITY_DN75807_c0_g1
90	biological processes	GO:0009791	post-embryonic development	0.09949	0.373916	TRINITY_DN29974_c0_g2,TRINITY_DN56870_c0_g1,TRINITY_DN57953_c0_g1,TRINITY_DN62359_c0_g1,TRINITY_DN62438_c2_g1,TRINITY_DN63278_c0_g1,TRINITY_DN73462_c2_g1,TRINITY_DN73462_c3_g1,TRINITY_DN77725_c2_g1,TRINITY_DN80685_c0_g1
91	biological processes	GO:0071702	organic substance transport	0.6098	0.847293	TRINITY_DN51913_c0_g1,TRINITY_DN66694_c0_g3,TRINITY_DN69550_c0_g2,TRINITY_DN76254_c2_g1,TRINITY_DN76730_c2_g1,TRINITY_DN78259_c0_g1,TRINITY_DN78259_c1_g1,TRINITY_DN78539_c1_g5,TRINITY_DN79781_c3_g1
92	biological processes	GO:0006468	protein phosphorylation	0.58172	0.831962	TRINITY_DN62592_c0_g1,TRINITY_DN70423_c0_g1,TRINITY_DN70433_c0_g1,TRINITY_DN71989_c0_g1,TRINITY_DN72057_c3_g1,TRINITY_DN76591_c1_g2,TRINITY_DN77807_c2_g1,TRINITY_DN78183_c0_g1,TRINITY_DN78539_c1_g5
93	biological processes	GO:0006811	ion transport	0.40226	0.691119	TRINITY_DN51913_c0_g1,TRINITY_DN62359_c0_g1,TRINITY_DN63278_c0_g1,TRINITY_DN66694_c0_g3,TRINITY_DN69550_c0_g2,TRINITY_DN72947_c0_g1,TRINITY_DN78539_c1_g5,TRINITY_DN79256_c1_g1,TRINITY_DN79781_c3_g1
94	biological processes	GO:0023052	signaling	0.32886	0.612927	TRINITY_DN43900_c0_g1,TRINITY_DN60467_c0_g1,TRINITY_DN62592_c0_g1,TRINITY_DN64443_c0_g1,TRINITY_DN70423_c0_g1,TRINITY_DN72932_c0_g1,TRINITY_DN75807_c0_g1,TRINITY_DN78183_c0_g1,TRINITY_DN80320_c3_g1
95	biological processes	GO:0007165	signal transduction	0.30246	0.5849	TRINITY_DN43900_c0_g1,TRINITY_DN60467_c0_g1,TRINITY_DN62592_c0_g1,TRINITY_DN64443_c0_g1,TRINITY_DN70423_c0_g1,TRINITY_DN72932_c0_g1,TRINITY_DN75807_c0_g1,TRINITY_DN78183_c0_g1,TRINITY_DN80320_c3_g1
96	biological processes	GO:0071705	nitrogen compound transport	0.58637	0.831962	TRINITY_DN51913_c0_g1,TRINITY_DN66694_c0_g3,TRINITY_DN69550_c0_g2,TRINITY_DN76254_c2_g1,TRINITY_DN76730_c2_g1,TRINITY_DN78259_c0_g1,TRINITY_DN78259_c1_g1,TRINITY_DN78539_c1_g5
97	biological processes	GO:0019637	organophosphate metabolic process	0.57455	0.831962	TRINITY_DN47376_c0_g1,TRINITY_DN67454_c0_g1,TRINITY_DN70004_c0_g1,TRINITY_DN70531_c0_g1,TRINITY_DN70531_c1_g4,TRINITY_DN72483_c0_g6,TRINITY_DN74856_c3_g2,TRINITY_DN75807_c0_g1
98	biological processes	GO:0048518	positive regulation of biological process	0.01624	0.152656	TRINITY_DN57953_c0_g1,TRINITY_DN62592_c0_g1,TRINITY_DN64443_c0_g1,TRINITY_DN70423_c0_g1,TRINITY_DN77725_c2_g1,TRINITY_DN78139_c4_g2,TRINITY_DN78139_c4_g4,TRINITY_DN78139_c4_g5
99	biological processes	GO:0048522	positive regulation of cellular process	0.00579	0.0857396	TRINITY_DN57953_c0_g1,TRINITY_DN62592_c0_g1,TRINITY_DN64443_c0_g1,TRINITY_DN70423_c0_g1,TRINITY_DN77725_c2_g1,TRINITY_DN78139_c4_g2,TRINITY_DN78139_c4_g4,TRINITY_DN78139_c4_g5
100	biological processes	GO:0006950	response to stress	0.99358	1	TRINITY_DN61815_c1_g1,TRINITY_DN72773_c2_g2,TRINITY_DN75807_c0_g1,TRINITY_DN77859_c1_g1,TRINITY_DN78139_c4_g4,TRINITY_DN78539_c1_g5,TRINITY_DN79256_c1_g1
101	biological processes	GO:0055085	transmembrane transport	0.72163	0.915589	TRINITY_DN51913_c0_g1,TRINITY_DN66694_c0_g3,TRINITY_DN69550_c0_g2,TRINITY_DN72947_c0_g1,TRINITY_DN78259_c0_g1,TRINITY_DN78539_c1_g5,TRINITY_DN79781_c3_g1
102	biological processes	GO:0000003	reproduction	0.59631	0.836557	TRINITY_DN56870_c0_g1,TRINITY_DN57953_c0_g1,TRINITY_DN62359_c0_g1,TRINITY_DN62438_c2_g1,TRINITY_DN63278_c0_g1,TRINITY_DN77725_c2_g1,TRINITY_DN80685_c0_g1
103	biological processes	GO:0022414	reproductive process	0.58637	0.831962	TRINITY_DN56870_c0_g1,TRINITY_DN57953_c0_g1,TRINITY_DN62359_c0_g1,TRINITY_DN62438_c2_g1,TRINITY_DN63278_c0_g1,TRINITY_DN77725_c2_g1,TRINITY_DN80685_c0_g1
104	biological processes	GO:0006508	proteolysis	0.49909	0.777511	TRINITY_DN62359_c0_g1,TRINITY_DN62518_c2_g1,TRINITY_DN62609_c0_g1,TRINITY_DN63278_c0_g1,TRINITY_DN64479_c0_g1,TRINITY_DN72543_c2_g1,TRINITY_DN74711_c0_g1
105	biological processes	GO:1901700	response to oxygen-containing compound	0.43897	0.724798	TRINITY_DN43900_c0_g1,TRINITY_DN61815_c1_g1,TRINITY_DN62438_c2_g1,TRINITY_DN64443_c0_g1,TRINITY_DN73462_c2_g1,TRINITY_DN73462_c3_g1,TRINITY_DN75807_c0_g1
106	biological processes	GO:0003006	developmental process involved in reproduction	0.37178	0.651368	TRINITY_DN56870_c0_g1,TRINITY_DN57953_c0_g1,TRINITY_DN62359_c0_g1,TRINITY_DN62438_c2_g1,TRINITY_DN63278_c0_g1,TRINITY_DN77725_c2_g1,TRINITY_DN80685_c0_g1
107	biological processes	GO:0048608	reproductive structure development	0.20784	0.489488	TRINITY_DN56870_c0_g1,TRINITY_DN57953_c0_g1,TRINITY_DN62359_c0_g1,TRINITY_DN62438_c2_g1,TRINITY_DN63278_c0_g1,TRINITY_DN77725_c2_g1,TRINITY_DN80685_c0_g1
108	biological processes	GO:0061458	reproductive system development	0.20784	0.489488	TRINITY_DN56870_c0_g1,TRINITY_DN57953_c0_g1,TRINITY_DN62359_c0_g1,TRINITY_DN62438_c2_g1,TRINITY_DN63278_c0_g1,TRINITY_DN77725_c2_g1,TRINITY_DN80685_c0_g1
109	biological processes	GO:0048367	shoot system development	0.07534	0.329683	TRINITY_DN56870_c0_g1,TRINITY_DN60467_c0_g1,TRINITY_DN61969_c0_g1,TRINITY_DN62438_c2_g1,TRINITY_DN78139_c4_g2,TRINITY_DN78139_c4_g4,TRINITY_DN78139_c4_g5
110	biological processes	GO:0048583	regulation of response to stimulus	0.01898	0.166808	TRINITY_DN60467_c0_g1,TRINITY_DN62592_c0_g1,TRINITY_DN64443_c0_g1,TRINITY_DN70423_c0_g1,TRINITY_DN72773_c2_g2,TRINITY_DN75807_c0_g1,TRINITY_DN80320_c3_g1
111	biological processes	GO:0006820	anion transport	0.0155	0.152323	TRINITY_DN51913_c0_g1,TRINITY_DN66694_c0_g3,TRINITY_DN69550_c0_g2,TRINITY_DN72947_c0_g1,TRINITY_DN78539_c1_g5,TRINITY_DN79256_c1_g1,TRINITY_DN79781_c3_g1
112	biological processes	GO:0070647	protein modification by small protein conjugation or removal	0.00933	0.10183	TRINITY_DN62359_c0_g1,TRINITY_DN62518_c2_g1,TRINITY_DN63278_c0_g1,TRINITY_DN64479_c0_g1,TRINITY_DN69550_c0_g2,TRINITY_DN71982_c1_g1,TRINITY_DN79279_c1_g1
113	biological processes	GO:0044085	cellular component biogenesis	0.75059	0.923413	TRINITY_DN62181_c0_g1,TRINITY_DN62359_c0_g1,TRINITY_DN63278_c0_g1,TRINITY_DN78139_c4_g2,TRINITY_DN78139_c4_g4,TRINITY_DN78139_c4_g5
114	biological processes	GO:0090407	organophosphate biosynthetic process	0.3707	0.65053	TRINITY_DN70004_c0_g1,TRINITY_DN70531_c0_g1,TRINITY_DN70531_c1_g4,TRINITY_DN72483_c0_g6,TRINITY_DN74856_c3_g2,TRINITY_DN75807_c0_g1
115	biological processes	GO:0009653	anatomical structure morphogenesis	0.35265	0.628438	TRINITY_DN29974_c0_g2,TRINITY_DN56870_c0_g1,TRINITY_DN60467_c0_g1,TRINITY_DN78139_c4_g2,TRINITY_DN78139_c4_g4,TRINITY_DN78139_c4_g5
116	biological processes	GO:0065008	regulation of biological quality	0.3474	0.624858	TRINITY_DN72773_c2_g2,TRINITY_DN78139_c4_g2,TRINITY_DN78139_c4_g4,TRINITY_DN78139_c4_g5,TRINITY_DN79781_c3_g1,TRINITY_DN88458_c0_g1
117	biological processes	GO:0009057	macromolecule catabolic process	0.31758	0.601233	TRINITY_DN32253_c0_g1,TRINITY_DN57953_c0_g1,TRINITY_DN62518_c2_g1,TRINITY_DN64479_c0_g1,TRINITY_DN72543_c2_g1,TRINITY_DN77725_c2_g1
118	biological processes	GO:0044262	cellular carbohydrate metabolic process	0.29478	0.57732	TRINITY_DN62359_c0_g1,TRINITY_DN63278_c0_g1,TRINITY_DN65958_c0_g1,TRINITY_DN67454_c0_g1,TRINITY_DN72483_c0_g6,TRINITY_DN74427_c0_g1
119	biological processes	GO:1901565	organonitrogen compound catabolic process	0.29259	0.57732	TRINITY_DN32253_c0_g1,TRINITY_DN56790_c1_g1,TRINITY_DN62518_c2_g1,TRINITY_DN64479_c0_g1,TRINITY_DN72543_c2_g1,TRINITY_DN72773_c2_g2
120	biological processes	GO:0006396	RNA processing	0.2574	0.544519	TRINITY_DN30972_c0_g1,TRINITY_DN57953_c0_g1,TRINITY_DN62181_c0_g1,TRINITY_DN65958_c0_g1,TRINITY_DN74427_c0_g1,TRINITY_DN77725_c2_g1
121	biological processes	GO:0048519	negative regulation of biological process	0.25318	0.540885	TRINITY_DN57953_c0_g1,TRINITY_DN75807_c0_g1,TRINITY_DN77725_c2_g1,TRINITY_DN78139_c4_g2,TRINITY_DN78139_c4_g4,TRINITY_DN78139_c4_g5
122	biological processes	GO:0009719	response to endogenous stimulus	0.1683	0.443922	TRINITY_DN43900_c0_g1,TRINITY_DN60467_c0_g1,TRINITY_DN64443_c0_g1,TRINITY_DN71897_c0_g1,TRINITY_DN71897_c1_g1,TRINITY_DN72932_c0_g1
123	biological processes	GO:0009725	response to hormone	0.15992	0.438454	TRINITY_DN43900_c0_g1,TRINITY_DN60467_c0_g1,TRINITY_DN64443_c0_g1,TRINITY_DN71897_c0_g1,TRINITY_DN71897_c1_g1,TRINITY_DN72932_c0_g1
124	biological processes	GO:0043603	cellular amide metabolic process	0.98616	0.998164	TRINITY_DN30972_c0_g1,TRINITY_DN58726_c0_g1,TRINITY_DN72483_c0_g6,TRINITY_DN73218_c2_g2,TRINITY_DN74856_c3_g2
125	biological processes	GO:0043604	amide biosynthetic process	0.98196	0.996733	TRINITY_DN30972_c0_g1,TRINITY_DN58726_c0_g1,TRINITY_DN72483_c0_g6,TRINITY_DN73218_c2_g2,TRINITY_DN74856_c3_g2
126	biological processes	GO:0006518	peptide metabolic process	0.98096	0.996733	TRINITY_DN30972_c0_g1,TRINITY_DN58726_c0_g1,TRINITY_DN72483_c0_g6,TRINITY_DN73218_c2_g2,TRINITY_DN74856_c3_g2
127	biological processes	GO:0043043	peptide biosynthetic process	0.97917	0.996733	TRINITY_DN30972_c0_g1,TRINITY_DN58726_c0_g1,TRINITY_DN72483_c0_g6,TRINITY_DN73218_c2_g2,TRINITY_DN74856_c3_g2
128	biological processes	GO:0006412	translation	0.97821	0.996733	TRINITY_DN30972_c0_g1,TRINITY_DN58726_c0_g1,TRINITY_DN72483_c0_g6,TRINITY_DN73218_c2_g2,TRINITY_DN74856_c3_g2
129	biological processes	GO:0006629	lipid metabolic process	0.96082	0.996733	TRINITY_DN64443_c0_g1,TRINITY_DN70004_c0_g1,TRINITY_DN70531_c0_g1,TRINITY_DN70531_c1_g4,TRINITY_DN75807_c0_g1
130	biological processes	GO:1901135	carbohydrate derivative metabolic process	0.92891	0.994531	TRINITY_DN47376_c0_g1,TRINITY_DN67454_c0_g1,TRINITY_DN70531_c0_g1,TRINITY_DN70531_c1_g4,TRINITY_DN74856_c3_g2
131	biological processes	GO:0009628	response to abiotic stimulus	0.92834	0.994531	TRINITY_DN56870_c0_g1,TRINITY_DN61815_c1_g1,TRINITY_DN73462_c2_g1,TRINITY_DN73462_c3_g1,TRINITY_DN80685_c0_g1
132	biological processes	GO:0033036	macromolecule localization	0.86143	0.972031	TRINITY_DN76254_c2_g1,TRINITY_DN76730_c2_g1,TRINITY_DN78259_c0_g1,TRINITY_DN78259_c1_g1,TRINITY_DN79781_c3_g1
133	biological processes	GO:0044255	cellular lipid metabolic process	0.86008	0.971804	TRINITY_DN64443_c0_g1,TRINITY_DN70004_c0_g1,TRINITY_DN70531_c0_g1,TRINITY_DN70531_c1_g4,TRINITY_DN75807_c0_g1
134	biological processes	GO:0032787	monocarboxylic acid metabolic process	0.84015	0.971804	TRINITY_DN47376_c0_g1,TRINITY_DN67454_c0_g1,TRINITY_DN70531_c0_g1,TRINITY_DN70531_c1_g4,TRINITY_DN72773_c2_g2
135	biological processes	GO:0008610	lipid biosynthetic process	0.70061	0.902693	TRINITY_DN64443_c0_g1,TRINITY_DN70004_c0_g1,TRINITY_DN70531_c0_g1,TRINITY_DN70531_c1_g4,TRINITY_DN75807_c0_g1
136	biological processes	GO:0051186	cofactor metabolic process	0.62464	0.86127	TRINITY_DN47376_c0_g1,TRINITY_DN48141_c0_g1,TRINITY_DN56790_c1_g1,TRINITY_DN67454_c0_g1,TRINITY_DN71802_c0_g1
137	biological processes	GO:0009605	response to external stimulus	0.58605	0.831962	TRINITY_DN69550_c0_g2,TRINITY_DN72773_c2_g2,TRINITY_DN78139_c4_g4,TRINITY_DN78539_c1_g5,TRINITY_DN79256_c1_g1
138	biological processes	GO:0005976	polysaccharide metabolic process	0.41231	0.6986	TRINITY_DN62359_c0_g1,TRINITY_DN63278_c0_g1,TRINITY_DN65958_c0_g1,TRINITY_DN72483_c0_g6,TRINITY_DN74427_c0_g1
139	biological processes	GO:0070887	cellular response to chemical stimulus	0.36468	0.644149	TRINITY_DN43900_c0_g1,TRINITY_DN60467_c0_g1,TRINITY_DN64443_c0_g1,TRINITY_DN72932_c0_g1,TRINITY_DN75807_c0_g1
140	biological processes	GO:0034220	ion transmembrane transport	0.36218	0.64078	TRINITY_DN51913_c0_g1,TRINITY_DN66694_c0_g3,TRINITY_DN69550_c0_g2,TRINITY_DN72947_c0_g1,TRINITY_DN79781_c3_g1
141	biological processes	GO:0099402	plant organ development	0.29834	0.577967	TRINITY_DN60467_c0_g1,TRINITY_DN62438_c2_g1,TRINITY_DN78139_c4_g2,TRINITY_DN78139_c4_g4,TRINITY_DN78139_c4_g5
142	biological processes	GO:0009888	tissue development	0.26597	0.553976	TRINITY_DN56870_c0_g1,TRINITY_DN61969_c0_g1,TRINITY_DN78139_c4_g2,TRINITY_DN78139_c4_g4,TRINITY_DN78139_c4_g5
143	biological processes	GO:0071310	cellular response to organic substance	0.26039	0.54763	TRINITY_DN43900_c0_g1,TRINITY_DN60467_c0_g1,TRINITY_DN64443_c0_g1,TRINITY_DN72932_c0_g1,TRINITY_DN75807_c0_g1
144	biological processes	GO:0044265	cellular macromolecule catabolic process	0.23218	0.521802	TRINITY_DN57953_c0_g1,TRINITY_DN62518_c2_g1,TRINITY_DN64479_c0_g1,TRINITY_DN72543_c2_g1,TRINITY_DN77725_c2_g1
145	biological processes	GO:0071554	cell wall organization or biogenesis	0.22528	0.514858	TRINITY_DN62359_c0_g1,TRINITY_DN63278_c0_g1,TRINITY_DN72483_c0_g6,TRINITY_DN73307_c2_g1,TRINITY_DN74856_c3_g2
146	biological processes	GO:0044264	cellular polysaccharide metabolic process	0.22147	0.510467	TRINITY_DN62359_c0_g1,TRINITY_DN63278_c0_g1,TRINITY_DN65958_c0_g1,TRINITY_DN72483_c0_g6,TRINITY_DN74427_c0_g1
147	biological processes	GO:0040007	growth	0.17752	0.455817	TRINITY_DN62438_c2_g1,TRINITY_DN78139_c4_g2,TRINITY_DN78139_c4_g4,TRINITY_DN78139_c4_g5,TRINITY_DN88458_c0_g1
148	biological processes	GO:0065009	regulation of molecular function	0.12387	0.39734	TRINITY_DN32253_c0_g1,TRINITY_DN62592_c0_g1,TRINITY_DN69550_c0_g2,TRINITY_DN70423_c0_g1,TRINITY_DN80320_c3_g1
149	biological processes	GO:0009893	positive regulation of metabolic process	0.06193	0.297539	TRINITY_DN57953_c0_g1,TRINITY_DN62592_c0_g1,TRINITY_DN64443_c0_g1,TRINITY_DN70423_c0_g1,TRINITY_DN77725_c2_g1
150	biological processes	GO:0048827	phyllome development	0.04867	0.254427	TRINITY_DN60467_c0_g1,TRINITY_DN62438_c2_g1,TRINITY_DN78139_c4_g2,TRINITY_DN78139_c4_g4,TRINITY_DN78139_c4_g5
151	biological processes	GO:0031325	positive regulation of cellular metabolic process	0.04174	0.22904	TRINITY_DN57953_c0_g1,TRINITY_DN62592_c0_g1,TRINITY_DN64443_c0_g1,TRINITY_DN70423_c0_g1,TRINITY_DN77725_c2_g1
152	biological processes	GO:0032446	protein modification by small protein conjugation	0.03882	0.228673	TRINITY_DN62518_c2_g1,TRINITY_DN64479_c0_g1,TRINITY_DN69550_c0_g2,TRINITY_DN71982_c1_g1,TRINITY_DN79279_c1_g1
153	biological processes	GO:0010604	positive regulation of macromolecule metabolic process	0.03788	0.226234	TRINITY_DN57953_c0_g1,TRINITY_DN62592_c0_g1,TRINITY_DN64443_c0_g1,TRINITY_DN70423_c0_g1,TRINITY_DN77725_c2_g1
154	biological processes	GO:0051173	positive regulation of nitrogen compound metabolic process	0.03726	0.225017	TRINITY_DN57953_c0_g1,TRINITY_DN62592_c0_g1,TRINITY_DN64443_c0_g1,TRINITY_DN70423_c0_g1,TRINITY_DN77725_c2_g1
155	biological processes	GO:0016567	protein ubiquitination	0.0331	0.210731	TRINITY_DN62518_c2_g1,TRINITY_DN64479_c0_g1,TRINITY_DN69550_c0_g2,TRINITY_DN71982_c1_g1,TRINITY_DN79279_c1_g1
156	biological processes	GO:0015711	organic anion transport	0.02897	0.193652	TRINITY_DN51913_c0_g1,TRINITY_DN66694_c0_g3,TRINITY_DN69550_c0_g2,TRINITY_DN78539_c1_g5,TRINITY_DN79781_c3_g1
157	biological processes	GO:0007389	pattern specification process	0.00417	0.0701012	TRINITY_DN60467_c0_g1,TRINITY_DN62438_c2_g1,TRINITY_DN78139_c4_g2,TRINITY_DN78139_c4_g4,TRINITY_DN78139_c4_g5
158	biological processes	GO:0010646	regulation of cell communication	0.00242	0.0523204	TRINITY_DN60467_c0_g1,TRINITY_DN62592_c0_g1,TRINITY_DN64443_c0_g1,TRINITY_DN70423_c0_g1,TRINITY_DN80320_c3_g1
159	biological processes	GO:0023051	regulation of signaling	0.00233	0.0523204	TRINITY_DN60467_c0_g1,TRINITY_DN62592_c0_g1,TRINITY_DN64443_c0_g1,TRINITY_DN70423_c0_g1,TRINITY_DN80320_c3_g1
160	biological processes	GO:0009966	regulation of signal transduction	0.00228	0.0523204	TRINITY_DN60467_c0_g1,TRINITY_DN62592_c0_g1,TRINITY_DN64443_c0_g1,TRINITY_DN70423_c0_g1,TRINITY_DN80320_c3_g1
161	biological processes	GO:0006996	organelle organization	0.9844	0.997316	TRINITY_DN78139_c4_g2,TRINITY_DN78139_c4_g4,TRINITY_DN78139_c4_g5,TRINITY_DN78259_c0_g1
162	biological processes	GO:0042886	amide transport	0.89511	0.98684	TRINITY_DN76254_c2_g1,TRINITY_DN76730_c2_g1,TRINITY_DN78259_c0_g1,TRINITY_DN78259_c1_g1
163	biological processes	GO:0015833	peptide transport	0.89045	0.985868	TRINITY_DN76254_c2_g1,TRINITY_DN76730_c2_g1,TRINITY_DN78259_c0_g1,TRINITY_DN78259_c1_g1
164	biological processes	GO:0008104	protein localization	0.88125	0.983108	TRINITY_DN76254_c2_g1,TRINITY_DN76730_c2_g1,TRINITY_DN78259_c0_g1,TRINITY_DN78259_c1_g1
165	biological processes	GO:0045184	establishment of protein localization	0.86689	0.974125	TRINITY_DN76254_c2_g1,TRINITY_DN76730_c2_g1,TRINITY_DN78259_c0_g1,TRINITY_DN78259_c1_g1
166	biological processes	GO:0015031	protein transport	0.86335	0.973182	TRINITY_DN76254_c2_g1,TRINITY_DN76730_c2_g1,TRINITY_DN78259_c0_g1,TRINITY_DN78259_c1_g1
167	biological processes	GO:0055086	nucleobase-containing small molecule metabolic process	0.84523	0.971804	TRINITY_DN47376_c0_g1,TRINITY_DN67454_c0_g1,TRINITY_DN72483_c0_g6,TRINITY_DN74856_c3_g2
168	biological processes	GO:0051641	cellular localization	0.84081	0.971804	TRINITY_DN69550_c0_g2,TRINITY_DN76254_c2_g1,TRINITY_DN78259_c0_g1,TRINITY_DN78259_c1_g1
169	biological processes	GO:0051704	multi-organism process	0.83208	0.970614	TRINITY_DN56870_c0_g1,TRINITY_DN69550_c0_g2,TRINITY_DN72773_c2_g2,TRINITY_DN78539_c1_g5
170	biological processes	GO:0006753	nucleoside phosphate metabolic process	0.81711	0.961149	TRINITY_DN47376_c0_g1,TRINITY_DN67454_c0_g1,TRINITY_DN72483_c0_g6,TRINITY_DN74856_c3_g2
171	biological processes	GO:0009117	nucleotide metabolic process	0.81064	0.955449	TRINITY_DN47376_c0_g1,TRINITY_DN67454_c0_g1,TRINITY_DN72483_c0_g6,TRINITY_DN74856_c3_g2
172	biological processes	GO:0051649	establishment of localization in cell	0.79565	0.948288	TRINITY_DN69550_c0_g2,TRINITY_DN76254_c2_g1,TRINITY_DN78259_c0_g1,TRINITY_DN78259_c1_g1
173	biological processes	GO:0046907	intracellular transport	0.75208	0.923862	TRINITY_DN69550_c0_g2,TRINITY_DN76254_c2_g1,TRINITY_DN78259_c0_g1,TRINITY_DN78259_c1_g1
174	biological processes	GO:0033554	cellular response to stress	0.68563	0.895128	TRINITY_DN75807_c0_g1,TRINITY_DN78139_c4_g4,TRINITY_DN78539_c1_g5,TRINITY_DN79256_c1_g1
175	biological processes	GO:0016051	carbohydrate biosynthetic process	0.63348	0.866825	TRINITY_DN62359_c0_g1,TRINITY_DN63278_c0_g1,TRINITY_DN65958_c0_g1,TRINITY_DN74427_c0_g1
176	biological processes	GO:0001101	response to acid chemical	0.4561	0.740306	TRINITY_DN43900_c0_g1,TRINITY_DN61815_c1_g1,TRINITY_DN64443_c0_g1,TRINITY_DN75807_c0_g1
177	biological processes	GO:0035556	intracellular signal transduction	0.33672	0.614475	TRINITY_DN62592_c0_g1,TRINITY_DN70423_c0_g1,TRINITY_DN78183_c0_g1,TRINITY_DN80320_c3_g1
178	biological processes	GO:0030163	protein catabolic process	0.33196	0.614467	TRINITY_DN32253_c0_g1,TRINITY_DN62518_c2_g1,TRINITY_DN64479_c0_g1,TRINITY_DN72543_c2_g1
179	biological processes	GO:0034637	cellular carbohydrate biosynthetic process	0.2978	0.577967	TRINITY_DN62359_c0_g1,TRINITY_DN63278_c0_g1,TRINITY_DN65958_c0_g1,TRINITY_DN74427_c0_g1
180	biological processes	GO:0000271	polysaccharide biosynthetic process	0.28933	0.576758	TRINITY_DN62359_c0_g1,TRINITY_DN63278_c0_g1,TRINITY_DN65958_c0_g1,TRINITY_DN74427_c0_g1
181	biological processes	GO:0050793	regulation of developmental process	0.23764	0.526175	TRINITY_DN56870_c0_g1,TRINITY_DN78139_c4_g2,TRINITY_DN78139_c4_g4,TRINITY_DN78139_c4_g5
182	biological processes	GO:0050790	regulation of catalytic activity	0.23673	0.526175	TRINITY_DN32253_c0_g1,TRINITY_DN62592_c0_g1,TRINITY_DN70423_c0_g1,TRINITY_DN80320_c3_g1
183	biological processes	GO:0033692	cellular polysaccharide biosynthetic process	0.23583	0.525633	TRINITY_DN62359_c0_g1,TRINITY_DN63278_c0_g1,TRINITY_DN65958_c0_g1,TRINITY_DN74427_c0_g1
184	biological processes	GO:0048589	developmental growth	0.19795	0.477643	TRINITY_DN62438_c2_g1,TRINITY_DN78139_c4_g2,TRINITY_DN78139_c4_g4,TRINITY_DN78139_c4_g5
185	biological processes	GO:0071495	cellular response to endogenous stimulus	0.19709	0.477643	TRINITY_DN43900_c0_g1,TRINITY_DN60467_c0_g1,TRINITY_DN64443_c0_g1,TRINITY_DN72932_c0_g1
186	biological processes	GO:0032870	cellular response to hormone stimulus	0.18943	0.471822	TRINITY_DN43900_c0_g1,TRINITY_DN60467_c0_g1,TRINITY_DN64443_c0_g1,TRINITY_DN72932_c0_g1
187	biological processes	GO:0009755	hormone-mediated signaling pathway	0.1827	0.461446	TRINITY_DN43900_c0_g1,TRINITY_DN60467_c0_g1,TRINITY_DN64443_c0_g1,TRINITY_DN72932_c0_g1
188	biological processes	GO:0016311	dephosphorylation	0.1827	0.461446	TRINITY_DN49710_c0_g1,TRINITY_DN72773_c2_g2,TRINITY_DN77762_c0_g1,TRINITY_DN80192_c2_g1
189	biological processes	GO:0006644	phospholipid metabolic process	0.17853	0.456243	TRINITY_DN70004_c0_g1,TRINITY_DN70531_c0_g1,TRINITY_DN70531_c1_g4,TRINITY_DN75807_c0_g1
190	biological processes	GO:0006090	pyruvate metabolic process	0.15036	0.434159	TRINITY_DN47376_c0_g1,TRINITY_DN67454_c0_g1,TRINITY_DN70531_c0_g1,TRINITY_DN70531_c1_g4
191	biological processes	GO:1905392	plant organ morphogenesis	0.14572	0.432845	TRINITY_DN60467_c0_g1,TRINITY_DN78139_c4_g2,TRINITY_DN78139_c4_g4,TRINITY_DN78139_c4_g5
192	biological processes	GO:0016071	mRNA metabolic process	0.11702	0.389389	TRINITY_DN57953_c0_g1,TRINITY_DN65958_c0_g1,TRINITY_DN74427_c0_g1,TRINITY_DN77725_c2_g1
193	biological processes	GO:0008654	phospholipid biosynthetic process	0.10874	0.381649	TRINITY_DN70004_c0_g1,TRINITY_DN70531_c0_g1,TRINITY_DN70531_c1_g4,TRINITY_DN75807_c0_g1
194	biological processes	GO:0048507	meristem development	0.05513	0.278484	TRINITY_DN56870_c0_g1,TRINITY_DN78139_c4_g2,TRINITY_DN78139_c4_g4,TRINITY_DN78139_c4_g5
195	biological processes	GO:0046700	heterocycle catabolic process	0.0389	0.228673	TRINITY_DN56790_c1_g1,TRINITY_DN57953_c0_g1,TRINITY_DN72773_c2_g2,TRINITY_DN77725_c2_g1
196	biological processes	GO:0044270	cellular nitrogen compound catabolic process	0.03619	0.221025	TRINITY_DN56790_c1_g1,TRINITY_DN57953_c0_g1,TRINITY_DN72773_c2_g2,TRINITY_DN77725_c2_g1
197	biological processes	GO:0006397	mRNA processing	0.0271	0.193652	TRINITY_DN57953_c0_g1,TRINITY_DN65958_c0_g1,TRINITY_DN74427_c0_g1,TRINITY_DN77725_c2_g1
198	biological processes	GO:0010016	shoot system morphogenesis	0.02492	0.18451	TRINITY_DN60467_c0_g1,TRINITY_DN78139_c4_g2,TRINITY_DN78139_c4_g4,TRINITY_DN78139_c4_g5
199	biological processes	GO:0010228	vegetative to reproductive phase transition of meristem	0.02171	0.175042	TRINITY_DN57953_c0_g1,TRINITY_DN62359_c0_g1,TRINITY_DN63278_c0_g1,TRINITY_DN77725_c2_g1
200	biological processes	GO:0048366	leaf development	0.01727	0.156881	TRINITY_DN60467_c0_g1,TRINITY_DN78139_c4_g2,TRINITY_DN78139_c4_g4,TRINITY_DN78139_c4_g5
201	biological processes	GO:0098656	anion transmembrane transport	0.0035	0.0701012	TRINITY_DN51913_c0_g1,TRINITY_DN66694_c0_g3,TRINITY_DN69550_c0_g2,TRINITY_DN72947_c0_g1
202	biological processes	GO:0003002	regionalization	0.00317	0.0671916	TRINITY_DN60467_c0_g1,TRINITY_DN78139_c4_g2,TRINITY_DN78139_c4_g4,TRINITY_DN78139_c4_g5
203	biological processes	GO:0009965	leaf morphogenesis	0.00102	0.0315034	TRINITY_DN60467_c0_g1,TRINITY_DN78139_c4_g2,TRINITY_DN78139_c4_g4,TRINITY_DN78139_c4_g5
204	biological processes	GO:0010051	xylem and phloem pattern formation	5.9e-05	0.00375171	TRINITY_DN60467_c0_g1,TRINITY_DN78139_c4_g2,TRINITY_DN78139_c4_g4,TRINITY_DN78139_c4_g5
205	biological processes	GO:0044283	small molecule biosynthetic process	0.98062	0.996733	TRINITY_DN64443_c0_g1,TRINITY_DN72773_c2_g2,TRINITY_DN76535_c0_g3
206	biological processes	GO:0006812	cation transport	0.93212	0.995042	TRINITY_DN62359_c0_g1,TRINITY_DN63278_c0_g1,TRINITY_DN79781_c3_g1
207	biological processes	GO:0016053	organic acid biosynthetic process	0.92288	0.994531	TRINITY_DN64443_c0_g1,TRINITY_DN72773_c2_g2,TRINITY_DN76535_c0_g3
208	biological processes	GO:0046394	carboxylic acid biosynthetic process	0.92288	0.994531	TRINITY_DN64443_c0_g1,TRINITY_DN72773_c2_g2,TRINITY_DN76535_c0_g3
209	biological processes	GO:0006520	cellular amino acid metabolic process	0.9003	0.989335	TRINITY_DN72773_c2_g2,TRINITY_DN76535_c0_g3,TRINITY_DN88458_c0_g1
210	biological processes	GO:0022607	cellular component assembly	0.88525	0.98491	TRINITY_DN78139_c4_g2,TRINITY_DN78139_c4_g4,TRINITY_DN78139_c4_g5
211	biological processes	GO:0006952	defense response	0.86033	0.971804	TRINITY_DN72773_c2_g2,TRINITY_DN75807_c0_g1,TRINITY_DN78539_c1_g5
212	biological processes	GO:0070727	cellular macromolecule localization	0.85871	0.971804	TRINITY_DN76254_c2_g1,TRINITY_DN78259_c0_g1,TRINITY_DN78259_c1_g1
213	biological processes	GO:0034613	cellular protein localization	0.84817	0.971804	TRINITY_DN76254_c2_g1,TRINITY_DN78259_c0_g1,TRINITY_DN78259_c1_g1
214	biological processes	GO:0019693	ribose phosphate metabolic process	0.84598	0.971804	TRINITY_DN47376_c0_g1,TRINITY_DN67454_c0_g1,TRINITY_DN74856_c3_g2
215	biological processes	GO:0006886	intracellular protein transport	0.8337	0.971153	TRINITY_DN76254_c2_g1,TRINITY_DN78259_c0_g1,TRINITY_DN78259_c1_g1
216	biological processes	GO:0032259	methylation	0.80822	0.953805	TRINITY_DN61219_c0_g1,TRINITY_DN62181_c0_g1,TRINITY_DN74856_c3_g2
217	biological processes	GO:0006091	generation of precursor metabolites and energy	0.7778	0.939443	TRINITY_DN42853_c0_g1,TRINITY_DN47376_c0_g1,TRINITY_DN67454_c0_g1
218	biological processes	GO:0043933	macromolecular complex subunit organization	0.76868	0.931551	TRINITY_DN78139_c4_g2,TRINITY_DN78139_c4_g4,TRINITY_DN78139_c4_g5
219	biological processes	GO:0009607	response to biotic stimulus	0.75086	0.923413	TRINITY_DN69550_c0_g2,TRINITY_DN72773_c2_g2,TRINITY_DN78539_c1_g5
220	biological processes	GO:0006732	coenzyme metabolic process	0.74888	0.923078	TRINITY_DN47376_c0_g1,TRINITY_DN48141_c0_g1,TRINITY_DN67454_c0_g1
221	biological processes	GO:0065003	macromolecular complex assembly	0.73197	0.917935	TRINITY_DN78139_c4_g2,TRINITY_DN78139_c4_g4,TRINITY_DN78139_c4_g5
222	biological processes	GO:0048869	cellular developmental process	0.72637	0.917297	TRINITY_DN78139_c4_g2,TRINITY_DN78139_c4_g4,TRINITY_DN78139_c4_g5
223	biological processes	GO:0034622	cellular macromolecular complex assembly	0.70607	0.907132	TRINITY_DN78139_c4_g2,TRINITY_DN78139_c4_g4,TRINITY_DN78139_c4_g5
224	biological processes	GO:0009259	ribonucleotide metabolic process	0.69855	0.902093	TRINITY_DN47376_c0_g1,TRINITY_DN67454_c0_g1,TRINITY_DN74856_c3_g2
225	biological processes	GO:0009314	response to radiation	0.6815	0.892924	TRINITY_DN56870_c0_g1,TRINITY_DN73462_c2_g1,TRINITY_DN73462_c3_g1
226	biological processes	GO:1901605	alpha-amino acid metabolic process	0.67913	0.890946	TRINITY_DN72773_c2_g2,TRINITY_DN76535_c0_g3,TRINITY_DN88458_c0_g1
227	biological processes	GO:0043207	response to external biotic stimulus	0.66948	0.886989	TRINITY_DN69550_c0_g2,TRINITY_DN72773_c2_g2,TRINITY_DN78539_c1_g5
228	biological processes	GO:0051707	response to other organism	0.66948	0.886989	TRINITY_DN69550_c0_g2,TRINITY_DN72773_c2_g2,TRINITY_DN78539_c1_g5
229	biological processes	GO:0009416	response to light stimulus	0.63845	0.866848	TRINITY_DN56870_c0_g1,TRINITY_DN73462_c2_g1,TRINITY_DN73462_c3_g1
230	biological processes	GO:0071822	protein complex subunit organization	0.63672	0.866848	TRINITY_DN78139_c4_g2,TRINITY_DN78139_c4_g4,TRINITY_DN78139_c4_g5
231	biological processes	GO:0070271	protein complex biogenesis	0.58968	0.831962	TRINITY_DN78139_c4_g2,TRINITY_DN78139_c4_g4,TRINITY_DN78139_c4_g5
232	biological processes	GO:0006461	protein complex assembly	0.5878	0.831962	TRINITY_DN78139_c4_g2,TRINITY_DN78139_c4_g4,TRINITY_DN78139_c4_g5
233	biological processes	GO:0018193	peptidyl-amino acid modification	0.56086	0.823763	TRINITY_DN62359_c0_g1,TRINITY_DN63278_c0_g1,TRINITY_DN67043_c1_g1
234	biological processes	GO:0043623	cellular protein complex assembly	0.55297	0.820109	TRINITY_DN78139_c4_g2,TRINITY_DN78139_c4_g4,TRINITY_DN78139_c4_g5
235	biological processes	GO:0044257	cellular protein catabolic process	0.49663	0.776928	TRINITY_DN62518_c2_g1,TRINITY_DN64479_c0_g1,TRINITY_DN72543_c2_g1
236	biological processes	GO:0002376	immune system process	0.49557	0.776393	TRINITY_DN72773_c2_g2,TRINITY_DN75807_c0_g1,TRINITY_DN78539_c1_g5
237	biological processes	GO:0030154	cell differentiation	0.49557	0.776393	TRINITY_DN78139_c4_g2,TRINITY_DN78139_c4_g4,TRINITY_DN78139_c4_g5
238	biological processes	GO:0006073	cellular glucan metabolic process	0.49239	0.77629	TRINITY_DN65958_c0_g1,TRINITY_DN72483_c0_g6,TRINITY_DN74427_c0_g1
239	biological processes	GO:0044042	glucan metabolic process	0.49239	0.77629	TRINITY_DN65958_c0_g1,TRINITY_DN72483_c0_g6,TRINITY_DN74427_c0_g1
240	biological processes	GO:0051603	proteolysis involved in cellular protein catabolic process	0.48601	0.773751	TRINITY_DN62518_c2_g1,TRINITY_DN64479_c0_g1,TRINITY_DN72543_c2_g1
241	biological processes	GO:0006605	protein targeting	0.48494	0.773186	TRINITY_DN76254_c2_g1,TRINITY_DN78259_c0_g1,TRINITY_DN78259_c1_g1
242	biological processes	GO:0033365	protein localization to organelle	0.45137	0.735944	TRINITY_DN76254_c2_g1,TRINITY_DN78259_c0_g1,TRINITY_DN78259_c1_g1
243	biological processes	GO:0072594	establishment of protein localization to organelle	0.43371	0.719081	TRINITY_DN76254_c2_g1,TRINITY_DN78259_c0_g1,TRINITY_DN78259_c1_g1
244	biological processes	GO:0006955	immune response	0.43037	0.716503	TRINITY_DN72773_c2_g2,TRINITY_DN75807_c0_g1,TRINITY_DN78539_c1_g5
245	biological processes	GO:0045229	external encapsulating structure organization	0.42703	0.714581	TRINITY_DN72483_c0_g6,TRINITY_DN73307_c2_g1,TRINITY_DN74856_c3_g2
246	biological processes	GO:0006720	isoprenoid metabolic process	0.42591	0.713812	TRINITY_DN64443_c0_g1,TRINITY_DN70531_c0_g1,TRINITY_DN70531_c1_g4
247	biological processes	GO:1901701	cellular response to oxygen-containing compound	0.41809	0.701794	TRINITY_DN43900_c0_g1,TRINITY_DN64443_c0_g1,TRINITY_DN75807_c0_g1
248	biological processes	GO:0045087	innate immune response	0.41584	0.700192	TRINITY_DN72773_c2_g2,TRINITY_DN75807_c0_g1,TRINITY_DN78539_c1_g5
249	biological processes	GO:0007010	cytoskeleton organization	0.41472	0.699732	TRINITY_DN78139_c4_g2,TRINITY_DN78139_c4_g4,TRINITY_DN78139_c4_g5
250	biological processes	GO:0008299	isoprenoid biosynthetic process	0.4091	0.69425	TRINITY_DN64443_c0_g1,TRINITY_DN70531_c0_g1,TRINITY_DN70531_c1_g4
251	biological processes	GO:0051246	regulation of protein metabolic process	0.38533	0.66349	TRINITY_DN32253_c0_g1,TRINITY_DN62592_c0_g1,TRINITY_DN70423_c0_g1
252	biological processes	GO:0071555	cell wall organization	0.37736	0.657945	TRINITY_DN72483_c0_g6,TRINITY_DN73307_c2_g1,TRINITY_DN74856_c3_g2
253	biological processes	GO:0010154	fruit development	0.33612	0.614475	TRINITY_DN56870_c0_g1,TRINITY_DN62438_c2_g1,TRINITY_DN80685_c0_g1
254	biological processes	GO:0019941	modification-dependent protein catabolic process	0.33152	0.614467	TRINITY_DN62518_c2_g1,TRINITY_DN64479_c0_g1,TRINITY_DN72543_c2_g1
255	biological processes	GO:0043632	modification-dependent macromolecule catabolic process	0.33152	0.614467	TRINITY_DN62518_c2_g1,TRINITY_DN64479_c0_g1,TRINITY_DN72543_c2_g1
256	biological processes	GO:0006511	ubiquitin-dependent protein catabolic process	0.32462	0.60817	TRINITY_DN62518_c2_g1,TRINITY_DN64479_c0_g1,TRINITY_DN72543_c2_g1
257	biological processes	GO:0032989	cellular component morphogenesis	0.30625	0.588022	TRINITY_DN78139_c4_g2,TRINITY_DN78139_c4_g4,TRINITY_DN78139_c4_g5
258	biological processes	GO:0042440	pigment metabolic process	0.26742	0.555925	TRINITY_DN56790_c1_g1,TRINITY_DN62438_c2_g1,TRINITY_DN71802_c0_g1
259	biological processes	GO:0071229	cellular response to acid chemical	0.25837	0.545199	TRINITY_DN43900_c0_g1,TRINITY_DN64443_c0_g1,TRINITY_DN75807_c0_g1
260	biological processes	GO:0000902	cell morphogenesis	0.25611	0.543361	TRINITY_DN78139_c4_g2,TRINITY_DN78139_c4_g4,TRINITY_DN78139_c4_g5
261	biological processes	GO:0090558	plant epidermis development	0.25611	0.543361	TRINITY_DN78139_c4_g2,TRINITY_DN78139_c4_g4,TRINITY_DN78139_c4_g5
262	biological processes	GO:0048468	cell development	0.20306	0.484565	TRINITY_DN78139_c4_g2,TRINITY_DN78139_c4_g4,TRINITY_DN78139_c4_g5
263	biological processes	GO:0008380	RNA splicing	0.20091	0.48216	TRINITY_DN30972_c0_g1,TRINITY_DN57953_c0_g1,TRINITY_DN77725_c2_g1
264	biological processes	GO:0009891	positive regulation of biosynthetic process	0.19662	0.477643	TRINITY_DN57953_c0_g1,TRINITY_DN64443_c0_g1,TRINITY_DN77725_c2_g1
265	biological processes	GO:0051128	regulation of cellular component organization	0.19342	0.475271	TRINITY_DN78139_c4_g2,TRINITY_DN78139_c4_g4,TRINITY_DN78139_c4_g5
266	biological processes	GO:0031328	positive regulation of cellular biosynthetic process	0.15219	0.434159	TRINITY_DN57953_c0_g1,TRINITY_DN64443_c0_g1,TRINITY_DN77725_c2_g1
267	biological processes	GO:0043085	positive regulation of catalytic activity	0.15219	0.434159	TRINITY_DN62592_c0_g1,TRINITY_DN70423_c0_g1,TRINITY_DN80320_c3_g1
268	biological processes	GO:0044093	positive regulation of molecular function	0.15219	0.434159	TRINITY_DN62592_c0_g1,TRINITY_DN70423_c0_g1,TRINITY_DN80320_c3_g1
269	biological processes	GO:0010557	positive regulation of macromolecule biosynthetic process	0.14922	0.434159	TRINITY_DN57953_c0_g1,TRINITY_DN64443_c0_g1,TRINITY_DN77725_c2_g1
270	biological processes	GO:0010628	positive regulation of gene expression	0.14725	0.434159	TRINITY_DN57953_c0_g1,TRINITY_DN64443_c0_g1,TRINITY_DN77725_c2_g1
271	biological processes	GO:0040008	regulation of growth	0.14529	0.432845	TRINITY_DN78139_c4_g2,TRINITY_DN78139_c4_g4,TRINITY_DN78139_c4_g5
272	biological processes	GO:0009743	response to carbohydrate	0.1262	0.398895	TRINITY_DN62438_c2_g1,TRINITY_DN73462_c2_g1,TRINITY_DN73462_c3_g1
273	biological processes	GO:0015849	organic acid transport	0.11702	0.389389	TRINITY_DN51913_c0_g1,TRINITY_DN66694_c0_g3,TRINITY_DN69550_c0_g2
274	biological processes	GO:0046942	carboxylic acid transport	0.11702	0.389389	TRINITY_DN51913_c0_g1,TRINITY_DN66694_c0_g3,TRINITY_DN69550_c0_g2
275	biological processes	GO:0048638	regulation of developmental growth	0.11702	0.389389	TRINITY_DN78139_c4_g2,TRINITY_DN78139_c4_g4,TRINITY_DN78139_c4_g5
276	biological processes	GO:0009639	response to red or far red light	0.11612	0.389389	TRINITY_DN56870_c0_g1,TRINITY_DN73462_c2_g1,TRINITY_DN73462_c3_g1
277	biological processes	GO:0051258	protein polymerization	0.11342	0.389389	TRINITY_DN78139_c4_g2,TRINITY_DN78139_c4_g4,TRINITY_DN78139_c4_g5
278	biological processes	GO:0045935	positive regulation of nucleobase-containing compound metabolic process	0.10636	0.376968	TRINITY_DN57953_c0_g1,TRINITY_DN64443_c0_g1,TRINITY_DN77725_c2_g1
279	biological processes	GO:0045893	positive regulation of transcription, DNA-templated	0.10204	0.373916	TRINITY_DN57953_c0_g1,TRINITY_DN64443_c0_g1,TRINITY_DN77725_c2_g1
280	biological processes	GO:0051254	positive regulation of RNA metabolic process	0.10204	0.373916	TRINITY_DN57953_c0_g1,TRINITY_DN64443_c0_g1,TRINITY_DN77725_c2_g1
281	biological processes	GO:1902680	positive regulation of RNA biosynthetic process	0.10204	0.373916	TRINITY_DN57953_c0_g1,TRINITY_DN64443_c0_g1,TRINITY_DN77725_c2_g1
282	biological processes	GO:1903508	positive regulation of nucleic acid-templated transcription	0.10204	0.373916	TRINITY_DN57953_c0_g1,TRINITY_DN64443_c0_g1,TRINITY_DN77725_c2_g1
283	biological processes	GO:0044036	cell wall macromolecule metabolic process	0.09033	0.350939	TRINITY_DN62359_c0_g1,TRINITY_DN63278_c0_g1,TRINITY_DN72483_c0_g6
284	biological processes	GO:0023014	signal transduction by protein phosphorylation	0.08549	0.344831	TRINITY_DN62592_c0_g1,TRINITY_DN70423_c0_g1,TRINITY_DN78183_c0_g1
285	biological processes	GO:0097435	supramolecular fiber organization	0.07096	0.32729	TRINITY_DN78139_c4_g2,TRINITY_DN78139_c4_g4,TRINITY_DN78139_c4_g5
286	biological processes	GO:0006865	amino acid transport	0.06521	0.30965	TRINITY_DN51913_c0_g1,TRINITY_DN66694_c0_g3,TRINITY_DN69550_c0_g2
287	biological processes	GO:0048509	regulation of meristem development	0.06104	0.295538	TRINITY_DN78139_c4_g2,TRINITY_DN78139_c4_g4,TRINITY_DN78139_c4_g5
288	biological processes	GO:0010073	meristem maintenance	0.05635	0.280864	TRINITY_DN78139_c4_g2,TRINITY_DN78139_c4_g4,TRINITY_DN78139_c4_g5
289	biological processes	GO:0030029	actin filament-based process	0.05569	0.280004	TRINITY_DN78139_c4_g2,TRINITY_DN78139_c4_g4,TRINITY_DN78139_c4_g5
290	biological processes	GO:0033043	regulation of organelle organization	0.05439	0.276036	TRINITY_DN78139_c4_g2,TRINITY_DN78139_c4_g4,TRINITY_DN78139_c4_g5
291	biological processes	GO:0000904	cell morphogenesis involved in differentiation	0.04872	0.254427	TRINITY_DN78139_c4_g2,TRINITY_DN78139_c4_g4,TRINITY_DN78139_c4_g5
292	biological processes	GO:0090626	plant epidermis morphogenesis	0.04811	0.253692	TRINITY_DN78139_c4_g2,TRINITY_DN78139_c4_g4,TRINITY_DN78139_c4_g5
293	biological processes	GO:0010383	cell wall polysaccharide metabolic process	0.04453	0.237927	TRINITY_DN62359_c0_g1,TRINITY_DN63278_c0_g1,TRINITY_DN72483_c0_g6
294	biological processes	GO:0009812	flavonoid metabolic process	0.04164	0.22904	TRINITY_DN62438_c2_g1,TRINITY_DN73462_c2_g1,TRINITY_DN73462_c3_g1
295	biological processes	GO:0030036	actin cytoskeleton organization	0.03941	0.228673	TRINITY_DN78139_c4_g2,TRINITY_DN78139_c4_g4,TRINITY_DN78139_c4_g5
296	biological processes	GO:0035266	meristem growth	0.03778	0.226234	TRINITY_DN78139_c4_g2,TRINITY_DN78139_c4_g4,TRINITY_DN78139_c4_g5
297	biological processes	GO:0010075	regulation of meristem growth	0.03671	0.222941	TRINITY_DN78139_c4_g2,TRINITY_DN78139_c4_g4,TRINITY_DN78139_c4_g5
298	biological processes	GO:0009813	flavonoid biosynthetic process	0.03513	0.218374	TRINITY_DN62438_c2_g1,TRINITY_DN73462_c2_g1,TRINITY_DN73462_c3_g1
299	biological processes	GO:0048584	positive regulation of response to stimulus	0.03462	0.217583	TRINITY_DN62592_c0_g1,TRINITY_DN64443_c0_g1,TRINITY_DN70423_c0_g1
300	biological processes	GO:0007015	actin filament organization	0.02384	0.181486	TRINITY_DN78139_c4_g2,TRINITY_DN78139_c4_g4,TRINITY_DN78139_c4_g5
301	biological processes	GO:0009640	photomorphogenesis	0.02384	0.181486	TRINITY_DN56870_c0_g1,TRINITY_DN73462_c2_g1,TRINITY_DN73462_c3_g1
302	biological processes	GO:0032535	regulation of cellular component size	0.023	0.178871	TRINITY_DN78139_c4_g2,TRINITY_DN78139_c4_g4,TRINITY_DN78139_c4_g5
303	biological processes	GO:0090066	regulation of anatomical structure size	0.023	0.178871	TRINITY_DN78139_c4_g2,TRINITY_DN78139_c4_g4,TRINITY_DN78139_c4_g5
304	biological processes	GO:1902531	regulation of intracellular signal transduction	0.0206	0.171297	TRINITY_DN62592_c0_g1,TRINITY_DN70423_c0_g1,TRINITY_DN80320_c3_g1
305	biological processes	GO:0010647	positive regulation of cell communication	0.01726	0.156881	TRINITY_DN62592_c0_g1,TRINITY_DN64443_c0_g1,TRINITY_DN70423_c0_g1
306	biological processes	GO:0051130	positive regulation of cellular component organization	0.01726	0.156881	TRINITY_DN78139_c4_g2,TRINITY_DN78139_c4_g4,TRINITY_DN78139_c4_g5
307	biological processes	GO:0009967	positive regulation of signal transduction	0.01622	0.152656	TRINITY_DN62592_c0_g1,TRINITY_DN64443_c0_g1,TRINITY_DN70423_c0_g1
308	biological processes	GO:0023056	positive regulation of signaling	0.01622	0.152656	TRINITY_DN62592_c0_g1,TRINITY_DN64443_c0_g1,TRINITY_DN70423_c0_g1
309	biological processes	GO:0008154	actin polymerization or depolymerization	0.01185	0.119718	TRINITY_DN78139_c4_g2,TRINITY_DN78139_c4_g4,TRINITY_DN78139_c4_g5
310	biological processes	GO:0010638	positive regulation of organelle organization	0.01074	0.109834	TRINITY_DN78139_c4_g2,TRINITY_DN78139_c4_g4,TRINITY_DN78139_c4_g5
311	biological processes	GO:0051493	regulation of cytoskeleton organization	0.00995	0.103423	TRINITY_DN78139_c4_g2,TRINITY_DN78139_c4_g4,TRINITY_DN78139_c4_g5
312	biological processes	GO:0044087	regulation of cellular component biogenesis	0.0097	0.102801	TRINITY_DN78139_c4_g2,TRINITY_DN78139_c4_g4,TRINITY_DN78139_c4_g5
313	biological processes	GO:1902903	regulation of supramolecular fiber organization	0.00895	0.0992755	TRINITY_DN78139_c4_g2,TRINITY_DN78139_c4_g4,TRINITY_DN78139_c4_g5
314	biological processes	GO:0030041	actin filament polymerization	0.00848	0.0957135	TRINITY_DN78139_c4_g2,TRINITY_DN78139_c4_g4,TRINITY_DN78139_c4_g5
315	biological processes	GO:0008064	regulation of actin polymerization or depolymerization	0.00825	0.094875	TRINITY_DN78139_c4_g2,TRINITY_DN78139_c4_g4,TRINITY_DN78139_c4_g5
316	biological processes	GO:0030832	regulation of actin filament length	0.00825	0.094875	TRINITY_DN78139_c4_g2,TRINITY_DN78139_c4_g4,TRINITY_DN78139_c4_g5
317	biological processes	GO:0030833	regulation of actin filament polymerization	0.00825	0.094875	TRINITY_DN78139_c4_g2,TRINITY_DN78139_c4_g4,TRINITY_DN78139_c4_g5
318	biological processes	GO:0032271	regulation of protein polymerization	0.00825	0.094875	TRINITY_DN78139_c4_g2,TRINITY_DN78139_c4_g4,TRINITY_DN78139_c4_g5
319	biological processes	GO:0032956	regulation of actin cytoskeleton organization	0.00825	0.094875	TRINITY_DN78139_c4_g2,TRINITY_DN78139_c4_g4,TRINITY_DN78139_c4_g5
320	biological processes	GO:0032970	regulation of actin filament-based process	0.00825	0.094875	TRINITY_DN78139_c4_g2,TRINITY_DN78139_c4_g4,TRINITY_DN78139_c4_g5
321	biological processes	GO:0043254	regulation of protein complex assembly	0.00825	0.094875	TRINITY_DN78139_c4_g2,TRINITY_DN78139_c4_g4,TRINITY_DN78139_c4_g5
322	biological processes	GO:0110053	regulation of actin filament organization	0.00825	0.094875	TRINITY_DN78139_c4_g2,TRINITY_DN78139_c4_g4,TRINITY_DN78139_c4_g5
323	biological processes	GO:0010026	trichome differentiation	0.00779	0.094875	TRINITY_DN78139_c4_g2,TRINITY_DN78139_c4_g4,TRINITY_DN78139_c4_g5
324	biological processes	GO:0010090	trichome morphogenesis	0.00575	0.0857396	TRINITY_DN78139_c4_g2,TRINITY_DN78139_c4_g4,TRINITY_DN78139_c4_g5
325	biological processes	GO:0044089	positive regulation of cellular component biogenesis	0.00423	0.0701012	TRINITY_DN78139_c4_g2,TRINITY_DN78139_c4_g4,TRINITY_DN78139_c4_g5
326	biological processes	GO:0007155	cell adhesion	0.00407	0.0701012	TRINITY_DN78139_c4_g2,TRINITY_DN78139_c4_g4,TRINITY_DN78139_c4_g5
327	biological processes	GO:0022610	biological adhesion	0.00407	0.0701012	TRINITY_DN78139_c4_g2,TRINITY_DN78139_c4_g4,TRINITY_DN78139_c4_g5
328	biological processes	GO:0030838	positive regulation of actin filament polymerization	0.00407	0.0701012	TRINITY_DN78139_c4_g2,TRINITY_DN78139_c4_g4,TRINITY_DN78139_c4_g5
329	biological processes	GO:0031334	positive regulation of protein complex assembly	0.00407	0.0701012	TRINITY_DN78139_c4_g2,TRINITY_DN78139_c4_g4,TRINITY_DN78139_c4_g5
330	biological processes	GO:0032273	positive regulation of protein polymerization	0.00407	0.0701012	TRINITY_DN78139_c4_g2,TRINITY_DN78139_c4_g4,TRINITY_DN78139_c4_g5
331	biological processes	GO:0045010	actin nucleation	0.00407	0.0701012	TRINITY_DN78139_c4_g2,TRINITY_DN78139_c4_g4,TRINITY_DN78139_c4_g5
332	biological processes	GO:0051495	positive regulation of cytoskeleton organization	0.00407	0.0701012	TRINITY_DN78139_c4_g2,TRINITY_DN78139_c4_g4,TRINITY_DN78139_c4_g5
333	biological processes	GO:1902905	positive regulation of supramolecular fiber organization	0.00407	0.0701012	TRINITY_DN78139_c4_g2,TRINITY_DN78139_c4_g4,TRINITY_DN78139_c4_g5
334	biological processes	GO:0009955	adaxial/abaxial pattern specification	0.00123	0.0337812	TRINITY_DN78139_c4_g2,TRINITY_DN78139_c4_g4,TRINITY_DN78139_c4_g5
335	biological processes	GO:0009798	axis specification	0.00096	0.0305224	TRINITY_DN78139_c4_g2,TRINITY_DN78139_c4_g4,TRINITY_DN78139_c4_g5
336	biological processes	GO:0009943	adaxial/abaxial axis specification	0.00074	0.0242406	TRINITY_DN78139_c4_g2,TRINITY_DN78139_c4_g4,TRINITY_DN78139_c4_g5
337	biological processes	GO:0009944	polarity specification of adaxial/abaxial axis	0.00064	0.0223174	TRINITY_DN78139_c4_g2,TRINITY_DN78139_c4_g4,TRINITY_DN78139_c4_g5
338	biological processes	GO:0065001	specification of axis polarity	0.00064	0.0223174	TRINITY_DN78139_c4_g2,TRINITY_DN78139_c4_g4,TRINITY_DN78139_c4_g5
339	biological processes	GO:0006259	DNA metabolic process	0.9578	0.996733	TRINITY_DN72249_c0_g1,TRINITY_DN80468_c4_g1
340	biological processes	GO:0072521	purine-containing compound metabolic process	0.84148	0.971804	TRINITY_DN47376_c0_g1,TRINITY_DN67454_c0_g1
341	biological processes	GO:0006163	purine nucleotide metabolic process	0.82041	0.962935	TRINITY_DN47376_c0_g1,TRINITY_DN67454_c0_g1
342	biological processes	GO:0009150	purine ribonucleotide metabolic process	0.78483	0.944768	TRINITY_DN47376_c0_g1,TRINITY_DN67454_c0_g1
343	biological processes	GO:0030001	metal ion transport	0.78138	0.941663	TRINITY_DN62359_c0_g1,TRINITY_DN63278_c0_g1
344	biological processes	GO:0009123	nucleoside monophosphate metabolic process	0.77998	0.941025	TRINITY_DN47376_c0_g1,TRINITY_DN67454_c0_g1
345	biological processes	GO:0009892	negative regulation of metabolic process	0.7736	0.935416	TRINITY_DN57953_c0_g1,TRINITY_DN77725_c2_g1
346	biological processes	GO:0009161	ribonucleoside monophosphate metabolic process	0.76632	0.931551	TRINITY_DN47376_c0_g1,TRINITY_DN67454_c0_g1
347	biological processes	GO:0006081	cellular aldehyde metabolic process	0.75809	0.924938	TRINITY_DN70531_c0_g1,TRINITY_DN70531_c1_g4
348	biological processes	GO:0010605	negative regulation of macromolecule metabolic process	0.74725	0.923078	TRINITY_DN57953_c0_g1,TRINITY_DN77725_c2_g1
349	biological processes	GO:1901293	nucleoside phosphate biosynthetic process	0.74408	0.921587	TRINITY_DN72483_c0_g6,TRINITY_DN74856_c3_g2
350	biological processes	GO:0009126	purine nucleoside monophosphate metabolic process	0.74087	0.920985	TRINITY_DN47376_c0_g1,TRINITY_DN67454_c0_g1
351	biological processes	GO:0009167	purine ribonucleoside monophosphate metabolic process	0.74087	0.920985	TRINITY_DN47376_c0_g1,TRINITY_DN67454_c0_g1
352	biological processes	GO:0009165	nucleotide biosynthetic process	0.736	0.918725	TRINITY_DN72483_c0_g6,TRINITY_DN74856_c3_g2
353	biological processes	GO:0016052	carbohydrate catabolic process	0.73354	0.918687	TRINITY_DN47376_c0_g1,TRINITY_DN67454_c0_g1
354	biological processes	GO:0009141	nucleoside triphosphate metabolic process	0.73105	0.917846	TRINITY_DN47376_c0_g1,TRINITY_DN67454_c0_g1
355	biological processes	GO:0009199	ribonucleoside triphosphate metabolic process	0.72433	0.916863	TRINITY_DN47376_c0_g1,TRINITY_DN67454_c0_g1
356	biological processes	GO:0098542	defense response to other organism	0.72348	0.91686	TRINITY_DN72773_c2_g2,TRINITY_DN78539_c1_g5
357	biological processes	GO:0009144	purine nucleoside triphosphate metabolic process	0.70781	0.907132	TRINITY_DN47376_c0_g1,TRINITY_DN67454_c0_g1
358	biological processes	GO:0009205	purine ribonucleoside triphosphate metabolic process	0.70781	0.907132	TRINITY_DN47376_c0_g1,TRINITY_DN67454_c0_g1
359	biological processes	GO:0006733	oxidoreduction coenzyme metabolic process	0.69879	0.902093	TRINITY_DN47376_c0_g1,TRINITY_DN67454_c0_g1
360	biological processes	GO:0051188	cofactor biosynthetic process	0.69235	0.897399	TRINITY_DN48141_c0_g1,TRINITY_DN71802_c0_g1
361	biological processes	GO:0072524	pyridine-containing compound metabolic process	0.68955	0.896996	TRINITY_DN47376_c0_g1,TRINITY_DN67454_c0_g1
362	biological processes	GO:0046034	ATP metabolic process	0.68861	0.896996	TRINITY_DN47376_c0_g1,TRINITY_DN67454_c0_g1
363	biological processes	GO:0010629	negative regulation of gene expression	0.67622	0.889021	TRINITY_DN57953_c0_g1,TRINITY_DN77725_c2_g1
364	biological processes	GO:0019362	pyridine nucleotide metabolic process	0.67037	0.886989	TRINITY_DN47376_c0_g1,TRINITY_DN67454_c0_g1
365	biological processes	GO:0046496	nicotinamide nucleotide metabolic process	0.66443	0.886989	TRINITY_DN47376_c0_g1,TRINITY_DN67454_c0_g1
366	biological processes	GO:0090567	reproductive shoot system development	0.64298	0.871004	TRINITY_DN56870_c0_g1,TRINITY_DN62438_c2_g1
367	biological processes	GO:0032268	regulation of cellular protein metabolic process	0.63666	0.866848	TRINITY_DN62592_c0_g1,TRINITY_DN70423_c0_g1
368	biological processes	GO:0009908	flower development	0.62376	0.861155	TRINITY_DN56870_c0_g1,TRINITY_DN62438_c2_g1
369	biological processes	GO:0048316	seed development	0.58765	0.831962	TRINITY_DN56870_c0_g1,TRINITY_DN80685_c0_g1
370	biological processes	GO:0009250	glucan biosynthetic process	0.56504	0.827653	TRINITY_DN65958_c0_g1,TRINITY_DN74427_c0_g1
371	biological processes	GO:0019682	glyceraldehyde-3-phosphate metabolic process	0.54157	0.810855	TRINITY_DN70531_c0_g1,TRINITY_DN70531_c1_g4
372	biological processes	GO:0080134	regulation of response to stress	0.50145	0.778833	TRINITY_DN72773_c2_g2,TRINITY_DN75807_c0_g1
373	biological processes	GO:0031347	regulation of defense response	0.46335	0.748702	TRINITY_DN72773_c2_g2,TRINITY_DN75807_c0_g1
374	biological processes	GO:0071669	plant-type cell wall organization or biogenesis	0.43083	0.716503	TRINITY_DN72483_c0_g6,TRINITY_DN74856_c3_g2
375	biological processes	GO:0046148	pigment biosynthetic process	0.41492	0.699732	TRINITY_DN62438_c2_g1,TRINITY_DN71802_c0_g1
376	biological processes	GO:0006413	translational initiation	0.40908	0.69425	TRINITY_DN30972_c0_g1,TRINITY_DN73218_c2_g2
377	biological processes	GO:0008219	cell death	0.40762	0.693917	TRINITY_DN61969_c0_g1,TRINITY_DN64443_c0_g1
378	biological processes	GO:0018205	peptidyl-lysine modification	0.40469	0.692764	TRINITY_DN62359_c0_g1,TRINITY_DN63278_c0_g1
379	biological processes	GO:0046939	nucleotide phosphorylation	0.38545	0.66349	TRINITY_DN47376_c0_g1,TRINITY_DN67454_c0_g1
380	biological processes	GO:0033993	response to lipid	0.38396	0.66349	TRINITY_DN43900_c0_g1,TRINITY_DN64443_c0_g1
381	biological processes	GO:0012501	programmed cell death	0.37048	0.65053	TRINITY_DN61969_c0_g1,TRINITY_DN64443_c0_g1
382	biological processes	GO:0072593	reactive oxygen species metabolic process	0.37048	0.65053	TRINITY_DN62359_c0_g1,TRINITY_DN63278_c0_g1
383	biological processes	GO:0009814	defense response, incompatible interaction	0.36898	0.65053	TRINITY_DN72773_c2_g2,TRINITY_DN78539_c1_g5
384	biological processes	GO:0009664	plant-type cell wall organization	0.34472	0.623148	TRINITY_DN72483_c0_g6,TRINITY_DN74856_c3_g2
385	biological processes	GO:0009132	nucleoside diphosphate metabolic process	0.33708	0.614475	TRINITY_DN47376_c0_g1,TRINITY_DN67454_c0_g1
386	biological processes	GO:0019220	regulation of phosphate metabolic process	0.33555	0.614475	TRINITY_DN62592_c0_g1,TRINITY_DN70423_c0_g1
387	biological processes	GO:0051174	regulation of phosphorus metabolic process	0.33555	0.614475	TRINITY_DN62592_c0_g1,TRINITY_DN70423_c0_g1
388	biological processes	GO:0005982	starch metabolic process	0.33401	0.614475	TRINITY_DN65958_c0_g1,TRINITY_DN74427_c0_g1
389	biological processes	GO:0031399	regulation of protein modification process	0.33401	0.614475	TRINITY_DN62592_c0_g1,TRINITY_DN70423_c0_g1
390	biological processes	GO:0006165	nucleoside diphosphate phosphorylation	0.32172	0.604834	TRINITY_DN47376_c0_g1,TRINITY_DN67454_c0_g1
391	biological processes	GO:0010941	regulation of cell death	0.32018	0.604039	TRINITY_DN61969_c0_g1,TRINITY_DN64443_c0_g1
392	biological processes	GO:0043067	regulation of programmed cell death	0.30937	0.590135	TRINITY_DN61969_c0_g1,TRINITY_DN64443_c0_g1
393	biological processes	GO:0009311	oligosaccharide metabolic process	0.29698	0.577967	TRINITY_DN65958_c0_g1,TRINITY_DN74427_c0_g1
394	biological processes	GO:0009135	purine nucleoside diphosphate metabolic process	0.29078	0.576758	TRINITY_DN47376_c0_g1,TRINITY_DN67454_c0_g1
395	biological processes	GO:0009179	purine ribonucleoside diphosphate metabolic process	0.29078	0.576758	TRINITY_DN47376_c0_g1,TRINITY_DN67454_c0_g1
396	biological processes	GO:0009185	ribonucleoside diphosphate metabolic process	0.29078	0.576758	TRINITY_DN47376_c0_g1,TRINITY_DN67454_c0_g1
397	biological processes	GO:0046031	ADP metabolic process	0.29078	0.576758	TRINITY_DN47376_c0_g1,TRINITY_DN67454_c0_g1
398	biological processes	GO:0006096	glycolytic process	0.28922	0.576758	TRINITY_DN47376_c0_g1,TRINITY_DN67454_c0_g1
399	biological processes	GO:0006757	ATP generation from ADP	0.28922	0.576758	TRINITY_DN47376_c0_g1,TRINITY_DN67454_c0_g1
400	biological processes	GO:0005984	disaccharide metabolic process	0.27368	0.560363	TRINITY_DN65958_c0_g1,TRINITY_DN74427_c0_g1
401	biological processes	GO:0009069	serine family amino acid metabolic process	0.26279	0.54947	TRINITY_DN76535_c0_g3,TRINITY_DN88458_c0_g1
402	biological processes	GO:0015748	organophosphate ester transport	0.26279	0.54947	TRINITY_DN78539_c1_g5,TRINITY_DN79781_c3_g1
403	biological processes	GO:0033013	tetrapyrrole metabolic process	0.26123	0.548329	TRINITY_DN56790_c1_g1,TRINITY_DN71802_c0_g1
404	biological processes	GO:0009627	systemic acquired resistance	0.25501	0.543361	TRINITY_DN72773_c2_g2,TRINITY_DN78539_c1_g5
405	biological processes	GO:0019252	starch biosynthetic process	0.2488	0.533607	TRINITY_DN65958_c0_g1,TRINITY_DN74427_c0_g1
406	biological processes	GO:0009240	isopentenyl diphosphate biosynthetic process	0.24724	0.533607	TRINITY_DN70531_c0_g1,TRINITY_DN70531_c1_g4
407	biological processes	GO:0046490	isopentenyl diphosphate metabolic process	0.24724	0.533607	TRINITY_DN70531_c0_g1,TRINITY_DN70531_c1_g4
408	biological processes	GO:0034976	response to endoplasmic reticulum stress	0.24569	0.533607	TRINITY_DN75807_c0_g1,TRINITY_DN78539_c1_g5
409	biological processes	GO:0006778	porphyrin-containing compound metabolic process	0.24103	0.528506	TRINITY_DN56790_c1_g1,TRINITY_DN71802_c0_g1
410	biological processes	GO:0009733	response to auxin	0.23948	0.526175	TRINITY_DN60467_c0_g1,TRINITY_DN72932_c0_g1
411	biological processes	GO:0019288	isopentenyl diphosphate biosynthetic process, methylerythritol 4-phosphate pathway	0.23173	0.521802	TRINITY_DN70531_c0_g1,TRINITY_DN70531_c1_g4
412	biological processes	GO:0042545	cell wall modification	0.22246	0.510572	TRINITY_DN73307_c2_g1,TRINITY_DN74856_c3_g2
413	biological processes	GO:0043543	protein acylation	0.22246	0.510572	TRINITY_DN57953_c0_g1,TRINITY_DN77725_c2_g1
414	biological processes	GO:0000165	MAPK cascade	0.22091	0.510264	TRINITY_DN62592_c0_g1,TRINITY_DN70423_c0_g1
415	biological processes	GO:0042743	hydrogen peroxide metabolic process	0.21937	0.50976	TRINITY_DN62359_c0_g1,TRINITY_DN63278_c0_g1
416	biological processes	GO:0042546	cell wall biogenesis	0.21475	0.502478	TRINITY_DN62359_c0_g1,TRINITY_DN63278_c0_g1
417	biological processes	GO:0042157	lipoprotein metabolic process	0.19486	0.477643	TRINITY_DN57953_c0_g1,TRINITY_DN77725_c2_g1
418	biological processes	GO:0006497	protein lipidation	0.1903	0.471822	TRINITY_DN57953_c0_g1,TRINITY_DN77725_c2_g1
419	biological processes	GO:0042158	lipoprotein biosynthetic process	0.1903	0.471822	TRINITY_DN57953_c0_g1,TRINITY_DN77725_c2_g1
420	biological processes	GO:0042325	regulation of phosphorylation	0.17822	0.456243	TRINITY_DN62592_c0_g1,TRINITY_DN70423_c0_g1
421	biological processes	GO:0009991	response to extracellular stimulus	0.17373	0.450961	TRINITY_DN78139_c4_g4,TRINITY_DN79256_c1_g1
422	biological processes	GO:0051338	regulation of transferase activity	0.17223	0.449712	TRINITY_DN62592_c0_g1,TRINITY_DN70423_c0_g1
423	biological processes	GO:0001932	regulation of protein phosphorylation	0.17074	0.446901	TRINITY_DN62592_c0_g1,TRINITY_DN70423_c0_g1
424	biological processes	GO:0043549	regulation of kinase activity	0.16925	0.445156	TRINITY_DN62592_c0_g1,TRINITY_DN70423_c0_g1
425	biological processes	GO:0045859	regulation of protein kinase activity	0.16776	0.443922	TRINITY_DN62592_c0_g1,TRINITY_DN70423_c0_g1
426	biological processes	GO:0015698	inorganic anion transport	0.16479	0.441346	TRINITY_DN72947_c0_g1,TRINITY_DN79256_c1_g1
427	biological processes	GO:0031365	N-terminal protein amino acid modification	0.16183	0.438454	TRINITY_DN57953_c0_g1,TRINITY_DN77725_c2_g1
428	biological processes	GO:0031668	cellular response to extracellular stimulus	0.15595	0.43449	TRINITY_DN78139_c4_g4,TRINITY_DN79256_c1_g1
429	biological processes	GO:0071496	cellular response to external stimulus	0.15595	0.43449	TRINITY_DN78139_c4_g4,TRINITY_DN79256_c1_g1
430	biological processes	GO:0071396	cellular response to lipid	0.15448	0.43449	TRINITY_DN43900_c0_g1,TRINITY_DN64443_c0_g1
431	biological processes	GO:0006498	N-terminal protein lipidation	0.15302	0.434159	TRINITY_DN57953_c0_g1,TRINITY_DN77725_c2_g1
432	biological processes	GO:0006499	N-terminal protein myristoylation	0.15302	0.434159	TRINITY_DN57953_c0_g1,TRINITY_DN77725_c2_g1
433	biological processes	GO:0018377	protein myristoylation	0.15302	0.434159	TRINITY_DN57953_c0_g1,TRINITY_DN77725_c2_g1
434	biological processes	GO:0051247	positive regulation of protein metabolic process	0.15302	0.434159	TRINITY_DN62592_c0_g1,TRINITY_DN70423_c0_g1
435	biological processes	GO:0071900	regulation of protein serine/threonine kinase activity	0.15302	0.434159	TRINITY_DN62592_c0_g1,TRINITY_DN70423_c0_g1
436	biological processes	GO:0032270	positive regulation of cellular protein metabolic process	0.1501	0.434159	TRINITY_DN62592_c0_g1,TRINITY_DN70423_c0_g1
437	biological processes	GO:0000023	maltose metabolic process	0.14575	0.432845	TRINITY_DN65958_c0_g1,TRINITY_DN74427_c0_g1
438	biological processes	GO:0010410	hemicellulose metabolic process	0.14286	0.427789	TRINITY_DN62359_c0_g1,TRINITY_DN63278_c0_g1
439	biological processes	GO:0034655	nucleobase-containing compound catabolic process	0.14142	0.425464	TRINITY_DN57953_c0_g1,TRINITY_DN77725_c2_g1
440	biological processes	GO:0009411	response to UV	0.1357	0.418781	TRINITY_DN73462_c2_g1,TRINITY_DN73462_c3_g1
441	biological processes	GO:0000041	transition metal ion transport	0.12442	0.397923	TRINITY_DN62359_c0_g1,TRINITY_DN63278_c0_g1
442	biological processes	GO:0009744	response to sucrose	0.12303	0.39582	TRINITY_DN73462_c2_g1,TRINITY_DN73462_c3_g1
443	biological processes	GO:0034285	response to disaccharide	0.12303	0.39582	TRINITY_DN73462_c2_g1,TRINITY_DN73462_c3_g1
444	biological processes	GO:0045491	xylan metabolic process	0.12025	0.392179	TRINITY_DN62359_c0_g1,TRINITY_DN63278_c0_g1
445	biological processes	GO:0031667	response to nutrient levels	0.11887	0.389389	TRINITY_DN78139_c4_g4,TRINITY_DN79256_c1_g1
446	biological processes	GO:0000375	RNA splicing, via transesterification reactions	0.10529	0.376459	TRINITY_DN57953_c0_g1,TRINITY_DN77725_c2_g1
447	biological processes	GO:0042594	response to starvation	0.10529	0.376459	TRINITY_DN78139_c4_g4,TRINITY_DN79256_c1_g1
448	biological processes	GO:0071365	cellular response to auxin stimulus	0.10529	0.376459	TRINITY_DN60467_c0_g1,TRINITY_DN72932_c0_g1
449	biological processes	GO:0031669	cellular response to nutrient levels	0.10396	0.376459	TRINITY_DN78139_c4_g4,TRINITY_DN79256_c1_g1
450	biological processes	GO:0000377	RNA splicing, via transesterification reactions with bulged adenosine as nucleophile	0.10263	0.374808	TRINITY_DN57953_c0_g1,TRINITY_DN77725_c2_g1
451	biological processes	GO:0009267	cellular response to starvation	0.09999	0.373916	TRINITY_DN78139_c4_g4,TRINITY_DN79256_c1_g1
452	biological processes	GO:0009734	auxin-activated signaling pathway	0.09868	0.372983	TRINITY_DN60467_c0_g1,TRINITY_DN72932_c0_g1
453	biological processes	GO:0070646	protein modification by small protein removal	0.09606	0.364354	TRINITY_DN62359_c0_g1,TRINITY_DN63278_c0_g1
454	biological processes	GO:0000398	mRNA splicing, via spliceosome	0.09218	0.352796	TRINITY_DN57953_c0_g1,TRINITY_DN77725_c2_g1
455	biological processes	GO:0043405	regulation of MAP kinase activity	0.0909	0.350939	TRINITY_DN62592_c0_g1,TRINITY_DN70423_c0_g1
456	biological processes	GO:0043408	regulation of MAPK cascade	0.0909	0.350939	TRINITY_DN62592_c0_g1,TRINITY_DN70423_c0_g1
457	biological processes	GO:0044038	cell wall macromolecule biosynthetic process	0.08962	0.349744	TRINITY_DN62359_c0_g1,TRINITY_DN63278_c0_g1
458	biological processes	GO:0070589	cellular component macromolecule biosynthetic process	0.08962	0.349744	TRINITY_DN62359_c0_g1,TRINITY_DN63278_c0_g1
459	biological processes	GO:0070592	cell wall polysaccharide biosynthetic process	0.08962	0.349744	TRINITY_DN62359_c0_g1,TRINITY_DN63278_c0_g1
460	biological processes	GO:0006401	RNA catabolic process	0.08582	0.344875	TRINITY_DN57953_c0_g1,TRINITY_DN77725_c2_g1
461	biological processes	GO:0031401	positive regulation of protein modification process	0.08332	0.338605	TRINITY_DN62592_c0_g1,TRINITY_DN70423_c0_g1
462	biological processes	GO:0010562	positive regulation of phosphorus metabolic process	0.08207	0.334784	TRINITY_DN62592_c0_g1,TRINITY_DN70423_c0_g1
463	biological processes	GO:0042327	positive regulation of phosphorylation	0.08207	0.334784	TRINITY_DN62592_c0_g1,TRINITY_DN70423_c0_g1
464	biological processes	GO:0045937	positive regulation of phosphate metabolic process	0.08207	0.334784	TRINITY_DN62592_c0_g1,TRINITY_DN70423_c0_g1
465	biological processes	GO:0051347	positive regulation of transferase activity	0.08207	0.334784	TRINITY_DN62592_c0_g1,TRINITY_DN70423_c0_g1
466	biological processes	GO:0001934	positive regulation of protein phosphorylation	0.08084	0.334784	TRINITY_DN62592_c0_g1,TRINITY_DN70423_c0_g1
467	biological processes	GO:0033674	positive regulation of kinase activity	0.08084	0.334784	TRINITY_DN62592_c0_g1,TRINITY_DN70423_c0_g1
468	biological processes	GO:0045860	positive regulation of protein kinase activity	0.08084	0.334784	TRINITY_DN62592_c0_g1,TRINITY_DN70423_c0_g1
469	biological processes	GO:0032147	activation of protein kinase activity	0.07594	0.329683	TRINITY_DN62592_c0_g1,TRINITY_DN70423_c0_g1
470	biological processes	GO:0043406	positive regulation of MAP kinase activity	0.07594	0.329683	TRINITY_DN62592_c0_g1,TRINITY_DN70423_c0_g1
471	biological processes	GO:0043410	positive regulation of MAPK cascade	0.07594	0.329683	TRINITY_DN62592_c0_g1,TRINITY_DN70423_c0_g1
472	biological processes	GO:0045492	xylan biosynthetic process	0.07594	0.329683	TRINITY_DN62359_c0_g1,TRINITY_DN63278_c0_g1
473	biological processes	GO:0071902	positive regulation of protein serine/threonine kinase activity	0.07594	0.329683	TRINITY_DN62592_c0_g1,TRINITY_DN70423_c0_g1
474	biological processes	GO:1902533	positive regulation of intracellular signal transduction	0.07594	0.329683	TRINITY_DN62592_c0_g1,TRINITY_DN70423_c0_g1
475	biological processes	GO:0000186	activation of MAPKK activity	0.07115	0.32729	TRINITY_DN62592_c0_g1,TRINITY_DN70423_c0_g1
476	biological processes	GO:0000160	phosphorelay signal transduction system	0.0688	0.320572	TRINITY_DN70423_c0_g1,TRINITY_DN78183_c0_g1
477	biological processes	GO:0010413	glucuronoxylan metabolic process	0.06531	0.30965	TRINITY_DN62359_c0_g1,TRINITY_DN63278_c0_g1
478	biological processes	GO:0006402	mRNA catabolic process	0.06416	0.306889	TRINITY_DN57953_c0_g1,TRINITY_DN77725_c2_g1
479	biological processes	GO:0000956	nuclear-transcribed mRNA catabolic process	0.05742	0.280864	TRINITY_DN57953_c0_g1,TRINITY_DN77725_c2_g1
480	biological processes	GO:1903825	organic acid transmembrane transport	0.04277	0.232334	TRINITY_DN51913_c0_g1,TRINITY_DN66694_c0_g3
481	biological processes	GO:1905039	carboxylic acid transmembrane transport	0.04277	0.232334	TRINITY_DN51913_c0_g1,TRINITY_DN66694_c0_g3
482	biological processes	GO:0048511	rhythmic process	0.03515	0.218374	TRINITY_DN57953_c0_g1,TRINITY_DN77725_c2_g1
483	biological processes	GO:0007623	circadian rhythm	0.02812	0.193652	TRINITY_DN57953_c0_g1,TRINITY_DN77725_c2_g1
484	biological processes	GO:0009799	specification of symmetry	0.02647	0.192041	TRINITY_DN78139_c4_g2,TRINITY_DN78139_c4_g5
485	biological processes	GO:0009855	determination of bilateral symmetry	0.02647	0.192041	TRINITY_DN78139_c4_g2,TRINITY_DN78139_c4_g5
486	biological processes	GO:0010224	response to UV-B	0.02647	0.192041	TRINITY_DN73462_c2_g1,TRINITY_DN73462_c3_g1
487	biological processes	GO:0016926	protein desumoylation	0.02026	0.169776	TRINITY_DN62359_c0_g1,TRINITY_DN63278_c0_g1
488	biological processes	GO:0045036	protein targeting to chloroplast	0.02026	0.169776	TRINITY_DN78259_c0_g1,TRINITY_DN78259_c1_g1
489	biological processes	GO:0072596	establishment of protein localization to chloroplast	0.02026	0.169776	TRINITY_DN78259_c0_g1,TRINITY_DN78259_c1_g1
490	biological processes	GO:0072598	protein localization to chloroplast	0.02026	0.169776	TRINITY_DN78259_c0_g1,TRINITY_DN78259_c1_g1
491	biological processes	GO:0003333	amino acid transmembrane transport	0.01882	0.166808	TRINITY_DN51913_c0_g1,TRINITY_DN66694_c0_g3
492	biological processes	GO:1903409	reactive oxygen species biosynthetic process	0.00952	0.101892	TRINITY_DN62359_c0_g1,TRINITY_DN63278_c0_g1
493	biological processes	GO:0009739	response to gibberellin	0.009	0.0992755	TRINITY_DN43900_c0_g1,TRINITY_DN64443_c0_g1
494	biological processes	GO:0050665	hydrogen peroxide biosynthetic process	0.0085	0.0957135	TRINITY_DN62359_c0_g1,TRINITY_DN63278_c0_g1
495	biological processes	GO:0009740	gibberellic acid mediated signaling pathway	0.00752	0.094875	TRINITY_DN43900_c0_g1,TRINITY_DN64443_c0_g1
496	biological processes	GO:0010476	gibberellin mediated signaling pathway	0.00752	0.094875	TRINITY_DN43900_c0_g1,TRINITY_DN64443_c0_g1
497	biological processes	GO:0071370	cellular response to gibberellin stimulus	0.00752	0.094875	TRINITY_DN43900_c0_g1,TRINITY_DN64443_c0_g1
498	biological processes	GO:0042752	regulation of circadian rhythm	0.00154	0.0396367	TRINITY_DN57953_c0_g1,TRINITY_DN77725_c2_g1
499	biological processes	GO:0050992	dimethylallyl diphosphate biosynthetic process	0.00062	0.0223174	TRINITY_DN70531_c0_g1,TRINITY_DN70531_c1_g4
500	biological processes	GO:0050993	dimethylallyl diphosphate metabolic process	0.00062	0.0223174	TRINITY_DN70531_c0_g1,TRINITY_DN70531_c1_g4
501	biological processes	GO:0009704	de-etiolation	0.00017	0.00875095	TRINITY_DN73462_c2_g1,TRINITY_DN73462_c3_g1
502	biological processes	GO:1901137	carbohydrate derivative biosynthetic process	0.98753	0.998615	TRINITY_DN74856_c3_g2
503	biological processes	GO:0006790	sulfur compound metabolic process	0.97606	0.996733	TRINITY_DN48141_c0_g1
504	biological processes	GO:0016192	vesicle-mediated transport	0.96177	0.996733	TRINITY_DN69550_c0_g2
505	biological processes	GO:0010035	response to inorganic substance	0.95814	0.996733	TRINITY_DN61815_c1_g1
506	biological processes	GO:0098655	cation transmembrane transport	0.95686	0.996733	TRINITY_DN79781_c3_g1
507	biological processes	GO:0044282	small molecule catabolic process	0.95152	0.996733	TRINITY_DN72773_c2_g2
508	biological processes	GO:0072330	monocarboxylic acid biosynthetic process	0.9414	0.996722	TRINITY_DN72773_c2_g2
509	biological processes	GO:0008652	cellular amino acid biosynthetic process	0.93802	0.995951	TRINITY_DN76535_c0_g3
510	biological processes	GO:0043414	macromolecule methylation	0.92701	0.994531	TRINITY_DN74856_c3_g2
511	biological processes	GO:0006970	response to osmotic stress	0.92215	0.994531	TRINITY_DN61815_c1_g1
512	biological processes	GO:0034660	ncRNA metabolic process	0.91803	0.994531	TRINITY_DN62181_c0_g1
513	biological processes	GO:0098660	inorganic ion transmembrane transport	0.91516	0.994531	TRINITY_DN72947_c0_g1
514	biological processes	GO:0005996	monosaccharide metabolic process	0.90834	0.992837	TRINITY_DN77250_c0_g1
515	biological processes	GO:0006457	protein folding	0.90473	0.990895	TRINITY_DN49826_c0_g1
516	biological processes	GO:0009651	response to salt stress	0.90056	0.989335	TRINITY_DN61815_c1_g1
517	biological processes	GO:1901607	alpha-amino acid biosynthetic process	0.89752	0.988003	TRINITY_DN76535_c0_g3
518	biological processes	GO:0044272	sulfur compound biosynthetic process	0.8893	0.985868	TRINITY_DN48141_c0_g1
519	biological processes	GO:0019318	hexose metabolic process	0.87888	0.982491	TRINITY_DN77250_c0_g1
520	biological processes	GO:0009451	RNA modification	0.87029	0.975916	TRINITY_DN74856_c3_g2
521	biological processes	GO:0022613	ribonucleoprotein complex biogenesis	0.86634	0.974125	TRINITY_DN62181_c0_g1
522	biological processes	GO:0009260	ribonucleotide biosynthetic process	0.85315	0.971804	TRINITY_DN74856_c3_g2
523	biological processes	GO:0046390	ribose phosphate biosynthetic process	0.85315	0.971804	TRINITY_DN74856_c3_g2
524	biological processes	GO:0051301	cell division	0.84998	0.971804	TRINITY_DN62438_c2_g1
525	biological processes	GO:0006006	glucose metabolic process	0.84275	0.971804	TRINITY_DN77250_c0_g1
526	biological processes	GO:0006979	response to oxidative stress	0.84275	0.971804	TRINITY_DN77859_c1_g1
527	biological processes	GO:0016054	organic acid catabolic process	0.84208	0.971804	TRINITY_DN72773_c2_g2
528	biological processes	GO:0046395	carboxylic acid catabolic process	0.84208	0.971804	TRINITY_DN72773_c2_g2
529	biological processes	GO:0042254	ribosome biogenesis	0.83234	0.970614	TRINITY_DN62181_c0_g1
530	biological processes	GO:0014070	response to organic cyclic compound	0.81972	0.962935	TRINITY_DN75807_c0_g1
531	biological processes	GO:0015980	energy derivation by oxidation of organic compounds	0.80281	0.950534	TRINITY_DN42853_c0_g1
532	biological processes	GO:0022622	root system development	0.80027	0.950534	TRINITY_DN62438_c2_g1
533	biological processes	GO:0048364	root development	0.80027	0.950534	TRINITY_DN62438_c2_g1
534	biological processes	GO:1901698	response to nitrogen compound	0.79509	0.948288	TRINITY_DN75807_c0_g1
535	biological processes	GO:0034470	ncRNA processing	0.79245	0.947752	TRINITY_DN62181_c0_g1
536	biological processes	GO:0045333	cellular respiration	0.77205	0.934587	TRINITY_DN42853_c0_g1
537	biological processes	GO:0009657	plastid organization	0.76714	0.931551	TRINITY_DN78259_c0_g1
538	biological processes	GO:0048229	gametophyte development	0.76009	0.92529	TRINITY_DN64443_c0_g1
539	biological processes	GO:0006721	terpenoid metabolic process	0.75596	0.92409	TRINITY_DN64443_c0_g1
540	biological processes	GO:0006260	DNA replication	0.74535	0.92188	TRINITY_DN80468_c4_g1
541	biological processes	GO:0090305	nucleic acid phosphodiester bond hydrolysis	0.74426	0.921587	TRINITY_DN80468_c4_g1
542	biological processes	GO:0016114	terpenoid biosynthetic process	0.74207	0.920985	TRINITY_DN64443_c0_g1
543	biological processes	GO:0048193	Golgi vesicle transport	0.74207	0.920985	TRINITY_DN69550_c0_g2
544	biological processes	GO:0010817	regulation of hormone levels	0.73427	0.918687	TRINITY_DN72773_c2_g2
545	biological processes	GO:0009856	pollination	0.72971	0.917846	TRINITY_DN56870_c0_g1
546	biological processes	GO:0044706	multi-multicellular organism process	0.72971	0.917846	TRINITY_DN56870_c0_g1
547	biological processes	GO:0048437	floral organ development	0.72855	0.917846	TRINITY_DN62438_c2_g1
548	biological processes	GO:0001510	RNA methylation	0.72623	0.917297	TRINITY_DN74856_c3_g2
549	biological processes	GO:0051239	regulation of multicellular organismal process	0.71433	0.90953	TRINITY_DN56870_c0_g1
550	biological processes	GO:0006399	tRNA metabolic process	0.71189	0.907492	TRINITY_DN62181_c0_g1
551	biological processes	GO:0035966	response to topologically incorrect protein	0.71067	0.907492	TRINITY_DN75807_c0_g1
552	biological processes	GO:0071407	cellular response to organic cyclic compound	0.69422	0.898745	TRINITY_DN75807_c0_g1
553	biological processes	GO:0051273	beta-glucan metabolic process	0.68897	0.896996	TRINITY_DN72483_c0_g6
554	biological processes	GO:0016072	rRNA metabolic process	0.68229	0.892924	TRINITY_DN62181_c0_g1
555	biological processes	GO:0009108	coenzyme biosynthetic process	0.67684	0.889021	TRINITY_DN48141_c0_g1
556	biological processes	GO:0009060	aerobic respiration	0.67547	0.889021	TRINITY_DN42853_c0_g1
557	biological processes	GO:0009620	response to fungus	0.67547	0.889021	TRINITY_DN69550_c0_g2
558	biological processes	GO:0009415	response to water	0.66991	0.886989	TRINITY_DN61815_c1_g1
559	biological processes	GO:0017038	protein import	0.6685	0.886989	TRINITY_DN78259_c0_g1
560	biological processes	GO:0021700	developmental maturation	0.66709	0.886989	TRINITY_DN56870_c0_g1
561	biological processes	GO:0009414	response to water deprivation	0.66567	0.886989	TRINITY_DN61815_c1_g1
562	biological processes	GO:0061024	membrane organization	0.66425	0.886989	TRINITY_DN79781_c3_g1
563	biological processes	GO:0006364	rRNA processing	0.66282	0.886989	TRINITY_DN62181_c0_g1
564	biological processes	GO:0007264	small GTPase mediated signal transduction	0.66138	0.886989	TRINITY_DN80320_c3_g1
565	biological processes	GO:0048438	floral whorl development	0.65994	0.886989	TRINITY_DN62438_c2_g1
566	biological processes	GO:0009072	aromatic amino acid family metabolic process	0.65264	0.879681	TRINITY_DN72773_c2_g2
567	biological processes	GO:0071695	anatomical structure maturation	0.65116	0.878781	TRINITY_DN56870_c0_g1
568	biological processes	GO:2000026	regulation of multicellular organismal development	0.64968	0.878745	TRINITY_DN56870_c0_g1
569	biological processes	GO:0048585	negative regulation of response to stimulus	0.63911	0.866848	TRINITY_DN75807_c0_g1
570	biological processes	GO:0072527	pyrimidine-containing compound metabolic process	0.63911	0.866848	TRINITY_DN74856_c3_g2
571	biological processes	GO:0009308	amine metabolic process	0.62979	0.863963	TRINITY_DN72773_c2_g2
572	biological processes	GO:0072528	pyrimidine-containing compound biosynthetic process	0.62979	0.863963	TRINITY_DN74856_c3_g2
573	biological processes	GO:0030243	cellulose metabolic process	0.62822	0.863963	TRINITY_DN72483_c0_g6
574	biological processes	GO:0032504	multicellular organism reproduction	0.62345	0.861155	TRINITY_DN56870_c0_g1
575	biological processes	GO:0010876	lipid localization	0.61701	0.854018	TRINITY_DN79781_c3_g1
576	biological processes	GO:0097305	response to alcohol	0.60879	0.847293	TRINITY_DN64443_c0_g1
577	biological processes	GO:0009737	response to abscisic acid	0.60713	0.846848	TRINITY_DN64443_c0_g1
578	biological processes	GO:0072350	tricarboxylic acid metabolic process	0.597	0.836557	TRINITY_DN42853_c0_g1
579	biological processes	GO:0006220	pyrimidine nucleotide metabolic process	0.59184	0.831962	TRINITY_DN74856_c3_g2
580	biological processes	GO:0006221	pyrimidine nucleotide biosynthetic process	0.59184	0.831962	TRINITY_DN74856_c3_g2
581	biological processes	GO:0009658	chloroplast organization	0.59184	0.831962	TRINITY_DN78259_c0_g1
582	biological processes	GO:0048580	regulation of post-embryonic development	0.58485	0.831962	TRINITY_DN56870_c0_g1
583	biological processes	GO:0006101	citrate metabolic process	0.58132	0.831962	TRINITY_DN42853_c0_g1
584	biological processes	GO:0048609	multicellular organismal reproductive process	0.58132	0.831962	TRINITY_DN56870_c0_g1
585	biological processes	GO:0006099	tricarboxylic acid cycle	0.57954	0.831962	TRINITY_DN42853_c0_g1
586	biological processes	GO:0006869	lipid transport	0.57775	0.831962	TRINITY_DN79781_c3_g1
587	biological processes	GO:0042445	hormone metabolic process	0.57775	0.831962	TRINITY_DN72773_c2_g2
588	biological processes	GO:2000241	regulation of reproductive process	0.57415	0.831962	TRINITY_DN56870_c0_g1
589	biological processes	GO:0015931	nucleobase-containing compound transport	0.57235	0.831962	TRINITY_DN78539_c1_g5
590	biological processes	GO:0010243	response to organonitrogen compound	0.55946	0.822825	TRINITY_DN75807_c0_g1
591	biological processes	GO:0031348	negative regulation of defense response	0.55571	0.821782	TRINITY_DN75807_c0_g1
592	biological processes	GO:0009218	pyrimidine ribonucleotide metabolic process	0.55382	0.820109	TRINITY_DN74856_c3_g2
593	biological processes	GO:0009220	pyrimidine ribonucleotide biosynthetic process	0.55382	0.820109	TRINITY_DN74856_c3_g2
594	biological processes	GO:0009063	cellular amino acid catabolic process	0.55193	0.820109	TRINITY_DN72773_c2_g2
595	biological processes	GO:0006261	DNA-dependent DNA replication	0.54619	0.816641	TRINITY_DN80468_c4_g1
596	biological processes	GO:0015994	chlorophyll metabolic process	0.53844	0.808408	TRINITY_DN56790_c1_g1
597	biological processes	GO:0007034	vacuolar transport	0.53055	0.805512	TRINITY_DN76254_c2_g1
598	biological processes	GO:0032879	regulation of localization	0.52855	0.803604	TRINITY_DN69550_c0_g2
599	biological processes	GO:0006623	protein targeting to vacuole	0.52454	0.799757	TRINITY_DN76254_c2_g1
600	biological processes	GO:0044106	cellular amine metabolic process	0.52454	0.799757	TRINITY_DN72773_c2_g2
601	biological processes	GO:0072665	protein localization to vacuole	0.52454	0.799757	TRINITY_DN76254_c2_g1
602	biological processes	GO:0072666	establishment of protein localization to vacuole	0.52454	0.799757	TRINITY_DN76254_c2_g1
603	biological processes	GO:1901606	alpha-amino acid catabolic process	0.52454	0.799757	TRINITY_DN72773_c2_g2
604	biological processes	GO:0009555	pollen development	0.5123	0.790009	TRINITY_DN64443_c0_g1
605	biological processes	GO:0010200	response to chitin	0.50815	0.784729	TRINITY_DN75807_c0_g1
606	biological processes	GO:0042446	hormone biosynthetic process	0.50606	0.78374	TRINITY_DN72773_c2_g2
607	biological processes	GO:0051049	regulation of transport	0.49975	0.777511	TRINITY_DN69550_c0_g2
608	biological processes	GO:0006576	cellular biogenic amine metabolic process	0.49549	0.776393	TRINITY_DN72773_c2_g2
609	biological processes	GO:0010393	galacturonan metabolic process	0.49335	0.77629	TRINITY_DN72483_c0_g6
610	biological processes	GO:0045488	pectin metabolic process	0.49335	0.77629	TRINITY_DN72483_c0_g6
611	biological processes	GO:0009751	response to salicylic acid	0.48904	0.775863	TRINITY_DN75807_c0_g1
612	biological processes	GO:0071806	protein transmembrane transport	0.48904	0.775863	TRINITY_DN78259_c0_g1
613	biological processes	GO:0048831	regulation of shoot system development	0.47811	0.76682	TRINITY_DN56870_c0_g1
614	biological processes	GO:0033014	tetrapyrrole biosynthetic process	0.47589	0.764394	TRINITY_DN71802_c0_g1
615	biological processes	GO:0000394	RNA splicing, via endonucleolytic cleavage and ligation	0.46468	0.74973	TRINITY_DN30972_c0_g1
616	biological processes	GO:0018208	peptidyl-proline modification	0.45323	0.737864	TRINITY_DN67043_c1_g1
617	biological processes	GO:0043269	regulation of ion transport	0.45092	0.735944	TRINITY_DN69550_c0_g2
618	biological processes	GO:0009863	salicylic acid mediated signaling pathway	0.44625	0.729798	TRINITY_DN75807_c0_g1
619	biological processes	GO:0071446	cellular response to salicylic acid stimulus	0.44625	0.729798	TRINITY_DN75807_c0_g1
620	biological processes	GO:0006779	porphyrin-containing compound biosynthetic process	0.4439	0.728158	TRINITY_DN71802_c0_g1
621	biological processes	GO:0009909	regulation of flower development	0.4439	0.728158	TRINITY_DN56870_c0_g1
622	biological processes	GO:0065002	intracellular protein transmembrane transport	0.4439	0.728158	TRINITY_DN78259_c0_g1
623	biological processes	GO:0009070	serine family amino acid biosynthetic process	0.43917	0.724798	TRINITY_DN76535_c0_g3
624	biological processes	GO:0044743	protein transmembrane import into intracellular organelle	0.4296	0.716503	TRINITY_DN78259_c0_g1
625	biological processes	GO:0006366	transcription from RNA polymerase II promoter	0.40747	0.693917	TRINITY_DN30972_c0_g1
626	biological processes	GO:0008033	tRNA processing	0.38448	0.66349	TRINITY_DN62181_c0_g1
627	biological processes	GO:0071215	cellular response to abscisic acid stimulus	0.38187	0.661541	TRINITY_DN64443_c0_g1
628	biological processes	GO:0071897	DNA biosynthetic process	0.38187	0.661541	TRINITY_DN80468_c4_g1
629	biological processes	GO:0097306	cellular response to alcohol	0.38187	0.661541	TRINITY_DN64443_c0_g1
630	biological processes	GO:0009738	abscisic acid-activated signaling pathway	0.37662	0.657716	TRINITY_DN64443_c0_g1
631	biological processes	GO:0042430	indole-containing compound metabolic process	0.37398	0.654162	TRINITY_DN72773_c2_g2
632	biological processes	GO:0006888	ER to Golgi vesicle-mediated transport	0.34696	0.624858	TRINITY_DN69550_c0_g2
633	biological processes	GO:0048513	animal organ development	0.33019	0.614347	TRINITY_DN88458_c0_g1
634	biological processes	GO:0042435	indole-containing compound biosynthetic process	0.3245	0.60817	TRINITY_DN72773_c2_g2
635	biological processes	GO:0048532	anatomical structure arrangement	0.32164	0.604834	TRINITY_DN56870_c0_g1
636	biological processes	GO:0090351	seedling development	0.31589	0.599083	TRINITY_DN56870_c0_g1
637	biological processes	GO:0009933	meristem structural organization	0.31299	0.594626	TRINITY_DN56870_c0_g1
638	biological processes	GO:0006730	one-carbon metabolic process	0.31008	0.590135	TRINITY_DN48141_c0_g1
639	biological processes	GO:0034754	cellular hormone metabolic process	0.31008	0.590135	TRINITY_DN72773_c2_g2
640	biological processes	GO:0006862	nucleotide transport	0.30423	0.585183	TRINITY_DN78539_c1_g5
641	biological processes	GO:0015914	phospholipid transport	0.30423	0.585183	TRINITY_DN79781_c3_g1
642	biological processes	GO:0051336	regulation of hydrolase activity	0.30423	0.585183	TRINITY_DN80320_c3_g1
643	biological processes	GO:0009845	seed germination	0.29833	0.577967	TRINITY_DN56870_c0_g1
644	biological processes	GO:0006568	tryptophan metabolic process	0.29536	0.57732	TRINITY_DN72773_c2_g2
645	biological processes	GO:0006586	indolalkylamine metabolic process	0.29536	0.57732	TRINITY_DN72773_c2_g2
646	biological processes	GO:0034204	lipid translocation	0.29536	0.57732	TRINITY_DN79781_c3_g1
647	biological processes	GO:0045332	phospholipid translocation	0.29536	0.57732	TRINITY_DN79781_c3_g1
648	biological processes	GO:0097035	regulation of membrane lipid distribution	0.29536	0.57732	TRINITY_DN79781_c3_g1
649	biological processes	GO:0009850	auxin metabolic process	0.28335	0.571458	TRINITY_DN72773_c2_g2
650	biological processes	GO:0051187	cofactor catabolic process	0.28335	0.571458	TRINITY_DN56790_c1_g1
651	biological processes	GO:0006787	porphyrin-containing compound catabolic process	0.28032	0.567464	TRINITY_DN56790_c1_g1
652	biological processes	GO:0033015	tetrapyrrole catabolic process	0.28032	0.567464	TRINITY_DN56790_c1_g1
653	biological processes	GO:1901264	carbohydrate derivative transport	0.28032	0.567464	TRINITY_DN78539_c1_g5
654	biological processes	GO:0015996	chlorophyll catabolic process	0.27422	0.560363	TRINITY_DN56790_c1_g1
655	biological processes	GO:0046149	pigment catabolic process	0.27422	0.560363	TRINITY_DN56790_c1_g1
656	biological processes	GO:0046283	anthocyanin-containing compound metabolic process	0.25873	0.545199	TRINITY_DN62438_c2_g1
657	biological processes	GO:0009310	amine catabolic process	0.24928	0.533607	TRINITY_DN72773_c2_g2
658	biological processes	GO:0016036	cellular response to phosphate starvation	0.24928	0.533607	TRINITY_DN79256_c1_g1
659	biological processes	GO:0042402	cellular biogenic amine catabolic process	0.24928	0.533607	TRINITY_DN72773_c2_g2
660	biological processes	GO:0006563	L-serine metabolic process	0.24292	0.530498	TRINITY_DN76535_c0_g3
661	biological processes	GO:0010087	phloem or xylem histogenesis	0.23327	0.521918	TRINITY_DN61969_c0_g1
662	biological processes	GO:0009851	auxin biosynthetic process	0.23003	0.520214	TRINITY_DN72773_c2_g2
663	biological processes	GO:0006352	DNA-templated transcription, initiation	0.22022	0.50976	TRINITY_DN30972_c0_g1
664	biological processes	GO:0009718	anthocyanin-containing compound biosynthetic process	0.22022	0.50976	TRINITY_DN62438_c2_g1
665	biological processes	GO:0046835	carbohydrate phosphorylation	0.21361	0.500895	TRINITY_DN67454_c0_g1
666	biological processes	GO:0009074	aromatic amino acid family catabolic process	0.20694	0.489488	TRINITY_DN72773_c2_g2
667	biological processes	GO:0010431	seed maturation	0.19684	0.477643	TRINITY_DN56870_c0_g1
668	biological processes	GO:0043090	amino acid import	0.19684	0.477643	TRINITY_DN69550_c0_g2
669	biological processes	GO:0009683	indoleacetic acid metabolic process	0.19345	0.475271	TRINITY_DN72773_c2_g2
670	biological processes	GO:0051345	positive regulation of hydrolase activity	0.19345	0.475271	TRINITY_DN80320_c3_g1
671	biological processes	GO:0009684	indoleacetic acid biosynthetic process	0.19004	0.471822	TRINITY_DN72773_c2_g2
672	biological processes	GO:0009962	regulation of flavonoid biosynthetic process	0.19004	0.471822	TRINITY_DN62438_c2_g1
673	biological processes	GO:0043087	regulation of GTPase activity	0.18317	0.461554	TRINITY_DN80320_c3_g1
674	biological processes	GO:0006986	response to unfolded protein	0.17972	0.456608	TRINITY_DN75807_c0_g1
675	biological processes	GO:0044070	regulation of anion transport	0.17972	0.456608	TRINITY_DN69550_c0_g2
676	biological processes	GO:0030968	endoplasmic reticulum unfolded protein response	0.17625	0.453634	TRINITY_DN75807_c0_g1
677	biological processes	GO:0034620	cellular response to unfolded protein	0.17625	0.453634	TRINITY_DN75807_c0_g1
678	biological processes	GO:0035967	cellular response to topologically incorrect protein	0.17625	0.453634	TRINITY_DN75807_c0_g1
679	biological processes	GO:0043547	positive regulation of GTPase activity	0.17277	0.450035	TRINITY_DN80320_c3_g1
680	biological processes	GO:0009787	regulation of abscisic acid-activated signaling pathway	0.16576	0.441346	TRINITY_DN64443_c0_g1
681	biological processes	GO:0098661	inorganic anion transmembrane transport	0.16576	0.441346	TRINITY_DN72947_c0_g1
682	biological processes	GO:1901419	regulation of response to alcohol	0.16576	0.441346	TRINITY_DN64443_c0_g1
683	biological processes	GO:1905957	regulation of cellular response to alcohol	0.16576	0.441346	TRINITY_DN64443_c0_g1
684	biological processes	GO:0006569	tryptophan catabolic process	0.16224	0.438454	TRINITY_DN72773_c2_g2
685	biological processes	GO:0042436	indole-containing compound catabolic process	0.16224	0.438454	TRINITY_DN72773_c2_g2
686	biological processes	GO:0046218	indolalkylamine catabolic process	0.16224	0.438454	TRINITY_DN72773_c2_g2
687	biological processes	GO:0052546	cell wall pectin metabolic process	0.16224	0.438454	TRINITY_DN72483_c0_g6
688	biological processes	GO:0010089	xylem development	0.15869	0.436498	TRINITY_DN61969_c0_g1
689	biological processes	GO:0034762	regulation of transmembrane transport	0.15869	0.436498	TRINITY_DN69550_c0_g2
690	biological processes	GO:0034765	regulation of ion transmembrane transport	0.15869	0.436498	TRINITY_DN69550_c0_g2
691	biological processes	GO:0042168	heme metabolic process	0.15869	0.436498	TRINITY_DN71802_c0_g1
692	biological processes	GO:0006783	heme biosynthetic process	0.15157	0.434159	TRINITY_DN71802_c0_g1
693	biological processes	GO:0006817	phosphate ion transport	0.14798	0.434159	TRINITY_DN79256_c1_g1
694	biological processes	GO:0015865	purine nucleotide transport	0.13714	0.418781	TRINITY_DN78539_c1_g5
695	biological processes	GO:0015868	purine ribonucleotide transport	0.13714	0.418781	TRINITY_DN78539_c1_g5
696	biological processes	GO:0046500	S-adenosylmethionine metabolic process	0.13714	0.418781	TRINITY_DN48141_c0_g1
697	biological processes	GO:0051503	adenine nucleotide transport	0.13714	0.418781	TRINITY_DN78539_c1_g5
698	biological processes	GO:0010162	seed dormancy process	0.12615	0.398895	TRINITY_DN56870_c0_g1
699	biological processes	GO:0022611	dormancy process	0.12615	0.398895	TRINITY_DN56870_c0_g1
700	biological processes	GO:0022898	regulation of transmembrane transporter activity	0.11875	0.389389	TRINITY_DN69550_c0_g2
701	biological processes	GO:0032409	regulation of transporter activity	0.11875	0.389389	TRINITY_DN69550_c0_g2
702	biological processes	GO:0032412	regulation of ion transmembrane transporter activity	0.11875	0.389389	TRINITY_DN69550_c0_g2
703	biological processes	GO:0006556	S-adenosylmethionine biosynthetic process	0.11503	0.389389	TRINITY_DN48141_c0_g1
704	biological processes	GO:0009894	regulation of catabolic process	0.11503	0.389389	TRINITY_DN32253_c0_g1
705	biological processes	GO:0015867	ATP transport	0.11129	0.389265	TRINITY_DN78539_c1_g5
706	biological processes	GO:0072348	sulfur compound transport	0.10377	0.376459	TRINITY_DN72947_c0_g1
707	biological processes	GO:0042026	protein refolding	0.09998	0.373916	TRINITY_DN49826_c0_g1
708	biological processes	GO:0048442	sepal development	0.09236	0.352796	TRINITY_DN62438_c2_g1
709	biological processes	GO:0048464	flower calyx development	0.09236	0.352796	TRINITY_DN62438_c2_g1
710	biological processes	GO:0010359	regulation of anion channel activity	0.08853	0.349744	TRINITY_DN69550_c0_g2
711	biological processes	GO:0043562	cellular response to nitrogen levels	0.08853	0.349744	TRINITY_DN78139_c4_g4
712	biological processes	GO:1903959	regulation of anion transmembrane transport	0.08853	0.349744	TRINITY_DN69550_c0_g2
713	biological processes	GO:0008272	sulfate transport	0.08081	0.334784	TRINITY_DN72947_c0_g1
714	biological processes	GO:1902358	sulfate transmembrane transport	0.08081	0.334784	TRINITY_DN72947_c0_g1
715	biological processes	GO:0006995	cellular response to nitrogen starvation	0.07693	0.330812	TRINITY_DN78139_c4_g4
716	biological processes	GO:0016101	diterpenoid metabolic process	0.07693	0.330812	TRINITY_DN64443_c0_g1
717	biological processes	GO:0009789	positive regulation of abscisic acid-activated signaling pathway	0.07303	0.328939	TRINITY_DN64443_c0_g1
718	biological processes	GO:0042176	regulation of protein catabolic process	0.07303	0.328939	TRINITY_DN32253_c0_g1
719	biological processes	GO:0052541	plant-type cell wall cellulose metabolic process	0.07303	0.328939	TRINITY_DN72483_c0_g6
720	biological processes	GO:1901421	positive regulation of response to alcohol	0.07303	0.328939	TRINITY_DN64443_c0_g1
721	biological processes	GO:1905959	positive regulation of cellular response to alcohol	0.07303	0.328939	TRINITY_DN64443_c0_g1
722	biological processes	GO:0009685	gibberellin metabolic process	0.06912	0.320681	TRINITY_DN64443_c0_g1
723	biological processes	GO:0009269	response to desiccation	0.06124	0.295538	TRINITY_DN61815_c1_g1
724	biological processes	GO:0009686	gibberellin biosynthetic process	0.05727	0.280864	TRINITY_DN64443_c0_g1
725	biological processes	GO:0010305	leaf vascular tissue pattern formation	0.05727	0.280864	TRINITY_DN60467_c0_g1
726	biological processes	GO:0016102	diterpenoid biosynthetic process	0.05727	0.280864	TRINITY_DN64443_c0_g1
727	biological processes	GO:0048829	root cap development	0.05727	0.280864	TRINITY_DN62438_c2_g1
728	biological processes	GO:0018126	protein hydroxylation	0.05329	0.271729	TRINITY_DN67043_c1_g1
729	biological processes	GO:0019511	peptidyl-proline hydroxylation	0.05329	0.271729	TRINITY_DN67043_c1_g1
730	biological processes	GO:0031537	regulation of anthocyanin metabolic process	0.05329	0.271729	TRINITY_DN62438_c2_g1
731	biological processes	GO:0006782	protoporphyrinogen IX biosynthetic process	0.04929	0.25494	TRINITY_DN71802_c0_g1
732	biological processes	GO:0046501	protoporphyrinogen IX metabolic process	0.04929	0.25494	TRINITY_DN71802_c0_g1
733	biological processes	GO:0007265	Ras protein signal transduction	0.04125	0.228673	TRINITY_DN80320_c3_g1
734	biological processes	GO:0032011	ARF protein signal transduction	0.04125	0.228673	TRINITY_DN80320_c3_g1
735	biological processes	GO:0032012	regulation of ARF protein signal transduction	0.04125	0.228673	TRINITY_DN80320_c3_g1
736	biological processes	GO:0045037	protein import into chloroplast stroma	0.04125	0.228673	TRINITY_DN78259_c0_g1
737	biological processes	GO:0046578	regulation of Ras protein signal transduction	0.04125	0.228673	TRINITY_DN80320_c3_g1
738	biological processes	GO:0051056	regulation of small GTPase mediated signal transduction	0.04125	0.228673	TRINITY_DN80320_c3_g1
739	biological processes	GO:0006564	L-serine biosynthetic process	0.03314	0.210731	TRINITY_DN76535_c0_g3
740	biological processes	GO:0010928	regulation of auxin mediated signaling pathway	0.02906	0.193652	TRINITY_DN60467_c0_g1
741	biological processes	GO:0010942	positive regulation of cell death	0.02906	0.193652	TRINITY_DN64443_c0_g1
742	biological processes	GO:0060776	simple leaf morphogenesis	0.02906	0.193652	TRINITY_DN60467_c0_g1
743	biological processes	GO:0031540	regulation of anthocyanin biosynthetic process	0.02084	0.17197	TRINITY_DN62438_c2_g1
744	biological processes	GO:0043068	positive regulation of programmed cell death	0.01671	0.15572	TRINITY_DN64443_c0_g1
745	biological processes	GO:0043048	dolichyl monophosphate biosynthetic process	0.0042	0.0701012	TRINITY_DN75807_c0_g1

## Sheet: Stage II vs Stage III
Table S6 GO enrichment analysis of target genes between stage II and stage III.
No.	Category	GO.ID	Term	Pvalue	FDR	Gene
1	molecular function	GO:0003674	molecular_function	1	1	TRINITY_DN101287_c0_g1,TRINITY_DN109749_c0_g1,TRINITY_DN21893_c0_g1,TRINITY_DN23484_c1_g1,TRINITY_DN28877_c0_g1,TRINITY_DN30972_c0_g1,TRINITY_DN32253_c0_g1,TRINITY_DN36868_c0_g2,TRINITY_DN45791_c0_g2,TRINITY_DN46371_c0_g1,TRINITY_DN46371_c0_g2,TRINITY_DN47841_c0_g1,TRINITY_DN48454_c0_g1,TRINITY_DN49572_c0_g2,TRINITY_DN49826_c0_g1,TRINITY_DN50671_c0_g2,TRINITY_DN50792_c0_g1,TRINITY_DN51839_c0_g1,T…
2	molecular function	GO:0003824	catalytic activity	0.76677	0.907893	TRINITY_DN109749_c0_g1,TRINITY_DN21893_c0_g1,TRINITY_DN36868_c0_g2,TRINITY_DN45791_c0_g2,TRINITY_DN46371_c0_g1,TRINITY_DN46371_c0_g2,TRINITY_DN48454_c0_g1,TRINITY_DN50671_c0_g2,TRINITY_DN50792_c0_g1,TRINITY_DN53097_c0_g2,TRINITY_DN55858_c0_g1,TRINITY_DN56870_c0_g1,TRINITY_DN57075_c0_g1,TRINITY_DN57560_c0_g1,TRINITY_DN58425_c0_g1,TRINITY_DN60076_c0_g2,TRINITY_DN60076_c1_g2,TRINITY_DN61283_c0_g1,TR…
3	molecular function	GO:0005488	binding	0.66082	0.857987	TRINITY_DN101287_c0_g1,TRINITY_DN109749_c0_g1,TRINITY_DN21893_c0_g1,TRINITY_DN23484_c1_g1,TRINITY_DN28877_c0_g1,TRINITY_DN30972_c0_g1,TRINITY_DN36868_c0_g2,TRINITY_DN47841_c0_g1,TRINITY_DN49572_c0_g2,TRINITY_DN49826_c0_g1,TRINITY_DN50671_c0_g2,TRINITY_DN51839_c0_g1,TRINITY_DN53618_c0_g1,TRINITY_DN56870_c0_g1,TRINITY_DN57577_c0_g1,TRINITY_DN58156_c0_g1,TRINITY_DN58425_c0_g1,TRINITY_DN59552_c0_g1,T…
4	molecular function	GO:0097159	organic cyclic compound binding	0.44546	0.747877	TRINITY_DN101287_c0_g1,TRINITY_DN21893_c0_g1,TRINITY_DN23484_c1_g1,TRINITY_DN30972_c0_g1,TRINITY_DN47841_c0_g1,TRINITY_DN49572_c0_g2,TRINITY_DN49826_c0_g1,TRINITY_DN50671_c0_g2,TRINITY_DN53618_c0_g1,TRINITY_DN57577_c0_g1,TRINITY_DN58156_c0_g1,TRINITY_DN59552_c0_g1,TRINITY_DN60660_c0_g2,TRINITY_DN61351_c0_g1,TRINITY_DN61969_c0_g1,TRINITY_DN62181_c0_g1,TRINITY_DN63138_c0_g1,TRINITY_DN63799_c0_g1,TR…
5	molecular function	GO:1901363	heterocyclic compound binding	0.4448	0.747877	TRINITY_DN101287_c0_g1,TRINITY_DN21893_c0_g1,TRINITY_DN23484_c1_g1,TRINITY_DN30972_c0_g1,TRINITY_DN47841_c0_g1,TRINITY_DN49572_c0_g2,TRINITY_DN49826_c0_g1,TRINITY_DN50671_c0_g2,TRINITY_DN53618_c0_g1,TRINITY_DN57577_c0_g1,TRINITY_DN58156_c0_g1,TRINITY_DN59552_c0_g1,TRINITY_DN60660_c0_g2,TRINITY_DN61351_c0_g1,TRINITY_DN61969_c0_g1,TRINITY_DN62181_c0_g1,TRINITY_DN63138_c0_g1,TRINITY_DN63799_c0_g1,TR…
6	molecular function	GO:0043167	ion binding	0.93303	0.984313	TRINITY_DN109749_c0_g1,TRINITY_DN21893_c0_g1,TRINITY_DN23484_c1_g1,TRINITY_DN47841_c0_g1,TRINITY_DN49826_c0_g1,TRINITY_DN50671_c0_g2,TRINITY_DN51839_c0_g1,TRINITY_DN56870_c0_g1,TRINITY_DN59552_c0_g1,TRINITY_DN60076_c0_g2,TRINITY_DN60076_c1_g2,TRINITY_DN62184_c0_g1,TRINITY_DN62184_c1_g1,TRINITY_DN63138_c0_g1,TRINITY_DN65405_c0_g1,TRINITY_DN66819_c0_g1,TRINITY_DN67043_c1_g1,TRINITY_DN67218_c1_g1,TR…
7	molecular function	GO:0016740	transferase activity	0.19536	0.504743	TRINITY_DN36868_c0_g2,TRINITY_DN45791_c0_g2,TRINITY_DN46371_c0_g1,TRINITY_DN46371_c0_g2,TRINITY_DN48454_c0_g1,TRINITY_DN53097_c0_g2,TRINITY_DN55858_c0_g1,TRINITY_DN57560_c0_g1,TRINITY_DN61283_c0_g1,TRINITY_DN62181_c0_g1,TRINITY_DN63138_c0_g1,TRINITY_DN65062_c1_g1,TRINITY_DN66819_c0_g1,TRINITY_DN69686_c0_g1,TRINITY_DN71803_c2_g3,TRINITY_DN71982_c1_g1,TRINITY_DN71989_c0_g1,TRINITY_DN72057_c3_g1,TRI…
8	molecular function	GO:0036094	small molecule binding	0.37642	0.701102	TRINITY_DN101287_c0_g1,TRINITY_DN21893_c0_g1,TRINITY_DN23484_c1_g1,TRINITY_DN49826_c0_g1,TRINITY_DN50671_c0_g2,TRINITY_DN53618_c0_g1,TRINITY_DN57577_c0_g1,TRINITY_DN60076_c0_g2,TRINITY_DN60076_c1_g2,TRINITY_DN63138_c0_g1,TRINITY_DN65405_c0_g1,TRINITY_DN66478_c1_g1,TRINITY_DN66819_c0_g1,TRINITY_DN67043_c1_g1,TRINITY_DN68509_c0_g1,TRINITY_DN69324_c0_g1,TRINITY_DN70552_c0_g1,TRINITY_DN71166_c0_g1,TR…
9	molecular function	GO:0000166	nucleotide binding	0.44851	0.748549	TRINITY_DN101287_c0_g1,TRINITY_DN21893_c0_g1,TRINITY_DN23484_c1_g1,TRINITY_DN49826_c0_g1,TRINITY_DN50671_c0_g2,TRINITY_DN53618_c0_g1,TRINITY_DN57577_c0_g1,TRINITY_DN63138_c0_g1,TRINITY_DN65405_c0_g1,TRINITY_DN66478_c1_g1,TRINITY_DN66819_c0_g1,TRINITY_DN68509_c0_g1,TRINITY_DN69324_c0_g1,TRINITY_DN70552_c0_g1,TRINITY_DN71166_c0_g1,TRINITY_DN71166_c1_g1,TRINITY_DN71802_c0_g1,TRINITY_DN71989_c0_g1,TR…
10	molecular function	GO:1901265	nucleoside phosphate binding	0.44851	0.748549	TRINITY_DN101287_c0_g1,TRINITY_DN21893_c0_g1,TRINITY_DN23484_c1_g1,TRINITY_DN49826_c0_g1,TRINITY_DN50671_c0_g2,TRINITY_DN53618_c0_g1,TRINITY_DN57577_c0_g1,TRINITY_DN63138_c0_g1,TRINITY_DN65405_c0_g1,TRINITY_DN66478_c1_g1,TRINITY_DN66819_c0_g1,TRINITY_DN68509_c0_g1,TRINITY_DN69324_c0_g1,TRINITY_DN70552_c0_g1,TRINITY_DN71166_c0_g1,TRINITY_DN71166_c1_g1,TRINITY_DN71802_c0_g1,TRINITY_DN71989_c0_g1,TR…
11	molecular function	GO:0043168	anion binding	0.61565	0.832569	TRINITY_DN21893_c0_g1,TRINITY_DN23484_c1_g1,TRINITY_DN49826_c0_g1,TRINITY_DN50671_c0_g2,TRINITY_DN60076_c0_g2,TRINITY_DN60076_c1_g2,TRINITY_DN63138_c0_g1,TRINITY_DN65405_c0_g1,TRINITY_DN66819_c0_g1,TRINITY_DN67043_c1_g1,TRINITY_DN69324_c0_g1,TRINITY_DN71166_c0_g1,TRINITY_DN71166_c1_g1,TRINITY_DN71989_c0_g1,TRINITY_DN72057_c3_g1,TRINITY_DN73191_c3_g1,TRINITY_DN73247_c1_g2,TRINITY_DN74522_c1_g1,TRI…
12	molecular function	GO:0016787	hydrolase activity	0.71752	0.889921	TRINITY_DN21893_c0_g1,TRINITY_DN50671_c0_g2,TRINITY_DN50792_c0_g1,TRINITY_DN62609_c0_g1,TRINITY_DN63630_c1_g1,TRINITY_DN65062_c1_g1,TRINITY_DN65405_c0_g1,TRINITY_DN67100_c0_g2,TRINITY_DN69108_c0_g2,TRINITY_DN71166_c0_g1,TRINITY_DN71166_c1_g1,TRINITY_DN72249_c0_g1,TRINITY_DN72543_c2_g1,TRINITY_DN72773_c2_g2,TRINITY_DN73247_c1_g2,TRINITY_DN74399_c0_g2,TRINITY_DN74522_c1_g1,TRINITY_DN74912_c1_g3,TRI…
13	molecular function	GO:0097367	carbohydrate derivative binding	0.59746	0.822138	TRINITY_DN21893_c0_g1,TRINITY_DN23484_c1_g1,TRINITY_DN49826_c0_g1,TRINITY_DN50671_c0_g2,TRINITY_DN63138_c0_g1,TRINITY_DN65405_c0_g1,TRINITY_DN66819_c0_g1,TRINITY_DN69324_c0_g1,TRINITY_DN71166_c0_g1,TRINITY_DN71166_c1_g1,TRINITY_DN71989_c0_g1,TRINITY_DN72057_c3_g1,TRINITY_DN73191_c3_g1,TRINITY_DN73247_c1_g2,TRINITY_DN74522_c1_g1,TRINITY_DN76591_c1_g2,TRINITY_DN77807_c2_g1,TRINITY_DN78183_c0_g1,TRI…
14	molecular function	GO:0032553	ribonucleotide binding	0.57274	0.811036	TRINITY_DN21893_c0_g1,TRINITY_DN23484_c1_g1,TRINITY_DN49826_c0_g1,TRINITY_DN50671_c0_g2,TRINITY_DN63138_c0_g1,TRINITY_DN65405_c0_g1,TRINITY_DN66819_c0_g1,TRINITY_DN69324_c0_g1,TRINITY_DN71166_c0_g1,TRINITY_DN71166_c1_g1,TRINITY_DN71989_c0_g1,TRINITY_DN72057_c3_g1,TRINITY_DN73191_c3_g1,TRINITY_DN73247_c1_g2,TRINITY_DN74522_c1_g1,TRINITY_DN76591_c1_g2,TRINITY_DN77807_c2_g1,TRINITY_DN78183_c0_g1,TRI…
15	molecular function	GO:0017076	purine nucleotide binding	0.56578	0.808095	TRINITY_DN21893_c0_g1,TRINITY_DN23484_c1_g1,TRINITY_DN49826_c0_g1,TRINITY_DN50671_c0_g2,TRINITY_DN63138_c0_g1,TRINITY_DN65405_c0_g1,TRINITY_DN66819_c0_g1,TRINITY_DN69324_c0_g1,TRINITY_DN71166_c0_g1,TRINITY_DN71166_c1_g1,TRINITY_DN71989_c0_g1,TRINITY_DN72057_c3_g1,TRINITY_DN73191_c3_g1,TRINITY_DN73247_c1_g2,TRINITY_DN74522_c1_g1,TRINITY_DN76591_c1_g2,TRINITY_DN77807_c2_g1,TRINITY_DN78183_c0_g1,TRI…
16	molecular function	GO:0032555	purine ribonucleotide binding	0.54094	0.799965	TRINITY_DN21893_c0_g1,TRINITY_DN23484_c1_g1,TRINITY_DN49826_c0_g1,TRINITY_DN50671_c0_g2,TRINITY_DN63138_c0_g1,TRINITY_DN65405_c0_g1,TRINITY_DN66819_c0_g1,TRINITY_DN69324_c0_g1,TRINITY_DN71166_c0_g1,TRINITY_DN71166_c1_g1,TRINITY_DN71989_c0_g1,TRINITY_DN72057_c3_g1,TRINITY_DN73191_c3_g1,TRINITY_DN73247_c1_g2,TRINITY_DN74522_c1_g1,TRINITY_DN76591_c1_g2,TRINITY_DN77807_c2_g1,TRINITY_DN78183_c0_g1,TRI…
17	molecular function	GO:0035639	purine ribonucleoside triphosphate binding	0.6047	0.823577	TRINITY_DN21893_c0_g1,TRINITY_DN49826_c0_g1,TRINITY_DN50671_c0_g2,TRINITY_DN63138_c0_g1,TRINITY_DN65405_c0_g1,TRINITY_DN66819_c0_g1,TRINITY_DN69324_c0_g1,TRINITY_DN71166_c0_g1,TRINITY_DN71166_c1_g1,TRINITY_DN71989_c0_g1,TRINITY_DN72057_c3_g1,TRINITY_DN73191_c3_g1,TRINITY_DN73247_c1_g2,TRINITY_DN74522_c1_g1,TRINITY_DN76591_c1_g2,TRINITY_DN77807_c2_g1,TRINITY_DN78183_c0_g1,TRINITY_DN78200_c1_g1,TRI…
18	molecular function	GO:0030554	adenyl nucleotide binding	0.39043	0.709726	TRINITY_DN21893_c0_g1,TRINITY_DN23484_c1_g1,TRINITY_DN49826_c0_g1,TRINITY_DN50671_c0_g2,TRINITY_DN63138_c0_g1,TRINITY_DN65405_c0_g1,TRINITY_DN66819_c0_g1,TRINITY_DN69324_c0_g1,TRINITY_DN71166_c0_g1,TRINITY_DN71166_c1_g1,TRINITY_DN71989_c0_g1,TRINITY_DN72057_c3_g1,TRINITY_DN73191_c3_g1,TRINITY_DN73247_c1_g2,TRINITY_DN76591_c1_g2,TRINITY_DN77807_c2_g1,TRINITY_DN78183_c0_g1,TRINITY_DN78200_c1_g1,TRI…
19	molecular function	GO:0032559	adenyl ribonucleotide binding	0.36556	0.691544	TRINITY_DN21893_c0_g1,TRINITY_DN23484_c1_g1,TRINITY_DN49826_c0_g1,TRINITY_DN50671_c0_g2,TRINITY_DN63138_c0_g1,TRINITY_DN65405_c0_g1,TRINITY_DN66819_c0_g1,TRINITY_DN69324_c0_g1,TRINITY_DN71166_c0_g1,TRINITY_DN71166_c1_g1,TRINITY_DN71989_c0_g1,TRINITY_DN72057_c3_g1,TRINITY_DN73191_c3_g1,TRINITY_DN73247_c1_g2,TRINITY_DN76591_c1_g2,TRINITY_DN77807_c2_g1,TRINITY_DN78183_c0_g1,TRINITY_DN78200_c1_g1,TRI…
20	molecular function	GO:0016772	transferase activity, transferring phosphorus-containing groups	0.22321	0.534095	TRINITY_DN36868_c0_g2,TRINITY_DN48454_c0_g1,TRINITY_DN55858_c0_g1,TRINITY_DN63138_c0_g1,TRINITY_DN66819_c0_g1,TRINITY_DN71803_c2_g3,TRINITY_DN71989_c0_g1,TRINITY_DN72057_c3_g1,TRINITY_DN72355_c1_g1,TRINITY_DN72355_c2_g2,TRINITY_DN72355_c2_g3,TRINITY_DN73191_c3_g1,TRINITY_DN75807_c0_g1,TRINITY_DN76591_c1_g2,TRINITY_DN77807_c2_g1,TRINITY_DN78183_c0_g1,TRINITY_DN78200_c1_g1,TRINITY_DN78326_c1_g1,TRI…
21	molecular function	GO:0003676	nucleic acid binding	0.35175	0.68293	TRINITY_DN30972_c0_g1,TRINITY_DN47841_c0_g1,TRINITY_DN49572_c0_g2,TRINITY_DN53618_c0_g1,TRINITY_DN57577_c0_g1,TRINITY_DN58156_c0_g1,TRINITY_DN59552_c0_g1,TRINITY_DN60660_c0_g2,TRINITY_DN61351_c0_g1,TRINITY_DN61969_c0_g1,TRINITY_DN62181_c0_g1,TRINITY_DN63799_c0_g1,TRINITY_DN64443_c0_g1,TRINITY_DN65405_c0_g1,TRINITY_DN68726_c1_g1,TRINITY_DN69108_c0_g2,TRINITY_DN69217_c0_g1,TRINITY_DN72093_c1_g1,TRI…
22	molecular function	GO:0140096	catalytic activity, acting on a protein	0.54905	0.803549	TRINITY_DN50792_c0_g1,TRINITY_DN55858_c0_g1,TRINITY_DN62609_c0_g1,TRINITY_DN63138_c0_g1,TRINITY_DN63630_c1_g1,TRINITY_DN66819_c0_g1,TRINITY_DN67043_c1_g1,TRINITY_DN67100_c0_g2,TRINITY_DN71982_c1_g1,TRINITY_DN71989_c0_g1,TRINITY_DN72057_c3_g1,TRINITY_DN72543_c2_g1,TRINITY_DN73191_c3_g1,TRINITY_DN76591_c1_g2,TRINITY_DN77807_c2_g1,TRINITY_DN78183_c0_g1,TRINITY_DN78200_c1_g1,TRINITY_DN78326_c1_g1,TRI…
23	molecular function	GO:0005524	ATP binding	0.43183	0.742837	TRINITY_DN21893_c0_g1,TRINITY_DN49826_c0_g1,TRINITY_DN50671_c0_g2,TRINITY_DN63138_c0_g1,TRINITY_DN65405_c0_g1,TRINITY_DN66819_c0_g1,TRINITY_DN69324_c0_g1,TRINITY_DN71166_c0_g1,TRINITY_DN71166_c1_g1,TRINITY_DN71989_c0_g1,TRINITY_DN72057_c3_g1,TRINITY_DN73191_c3_g1,TRINITY_DN73247_c1_g2,TRINITY_DN76591_c1_g2,TRINITY_DN77807_c2_g1,TRINITY_DN78183_c0_g1,TRINITY_DN78200_c1_g1,TRINITY_DN78326_c1_g1,TRI…
24	molecular function	GO:0043169	cation binding	0.96472	0.989717	TRINITY_DN109749_c0_g1,TRINITY_DN47841_c0_g1,TRINITY_DN50671_c0_g2,TRINITY_DN51839_c0_g1,TRINITY_DN56870_c0_g1,TRINITY_DN59552_c0_g1,TRINITY_DN62184_c0_g1,TRINITY_DN62184_c1_g1,TRINITY_DN67043_c1_g1,TRINITY_DN67218_c1_g1,TRINITY_DN70531_c0_g1,TRINITY_DN70531_c1_g4,TRINITY_DN72773_c2_g2,TRINITY_DN72800_c1_g1,TRINITY_DN72800_c2_g1,TRINITY_DN74793_c0_g1,TRINITY_DN77859_c1_g1,TRINITY_DN79781_c3_g1,TR…
25	molecular function	GO:0046872	metal ion binding	0.95883	0.989717	TRINITY_DN109749_c0_g1,TRINITY_DN47841_c0_g1,TRINITY_DN50671_c0_g2,TRINITY_DN51839_c0_g1,TRINITY_DN56870_c0_g1,TRINITY_DN59552_c0_g1,TRINITY_DN62184_c0_g1,TRINITY_DN62184_c1_g1,TRINITY_DN67043_c1_g1,TRINITY_DN67218_c1_g1,TRINITY_DN70531_c0_g1,TRINITY_DN70531_c1_g4,TRINITY_DN72773_c2_g2,TRINITY_DN72800_c1_g1,TRINITY_DN72800_c2_g1,TRINITY_DN74793_c0_g1,TRINITY_DN77859_c1_g1,TRINITY_DN79781_c3_g1,TR…
26	molecular function	GO:0016301	kinase activity	0.40435	0.726153	TRINITY_DN48454_c0_g1,TRINITY_DN55858_c0_g1,TRINITY_DN63138_c0_g1,TRINITY_DN66819_c0_g1,TRINITY_DN71989_c0_g1,TRINITY_DN72057_c3_g1,TRINITY_DN73191_c3_g1,TRINITY_DN75807_c0_g1,TRINITY_DN76591_c1_g2,TRINITY_DN77807_c2_g1,TRINITY_DN78183_c0_g1,TRINITY_DN78200_c1_g1,TRINITY_DN78326_c1_g1,TRINITY_DN78365_c1_g3,TRINITY_DN78539_c1_g5,TRINITY_DN80277_c1_g1,TRINITY_DN80315_c1_g1,TRINITY_DN80652_c3_g1,TRI…
27	molecular function	GO:0016773	phosphotransferase activity, alcohol group as acceptor	0.19403	0.504743	TRINITY_DN48454_c0_g1,TRINITY_DN55858_c0_g1,TRINITY_DN63138_c0_g1,TRINITY_DN66819_c0_g1,TRINITY_DN71989_c0_g1,TRINITY_DN72057_c3_g1,TRINITY_DN73191_c3_g1,TRINITY_DN75807_c0_g1,TRINITY_DN76591_c1_g2,TRINITY_DN77807_c2_g1,TRINITY_DN78183_c0_g1,TRINITY_DN78200_c1_g1,TRINITY_DN78326_c1_g1,TRINITY_DN78539_c1_g5,TRINITY_DN80277_c1_g1,TRINITY_DN80315_c1_g1,TRINITY_DN80652_c3_g1,TRINITY_DN80726_c1_g1
28	molecular function	GO:0016491	oxidoreductase activity	0.93167	0.984313	TRINITY_DN109749_c0_g1,TRINITY_DN55858_c0_g1,TRINITY_DN56870_c0_g1,TRINITY_DN62184_c0_g1,TRINITY_DN62184_c1_g1,TRINITY_DN67043_c1_g1,TRINITY_DN68509_c0_g1,TRINITY_DN70531_c0_g1,TRINITY_DN70531_c1_g4,TRINITY_DN70552_c0_g1,TRINITY_DN71802_c0_g1,TRINITY_DN76753_c2_g1,TRINITY_DN76753_c2_g2,TRINITY_DN77250_c0_g1,TRINITY_DN77807_c2_g1,TRINITY_DN77859_c1_g1,TRINITY_DN79869_c1_g1
29	molecular function	GO:0004672	protein kinase activity	0.32039	0.652135	TRINITY_DN55858_c0_g1,TRINITY_DN63138_c0_g1,TRINITY_DN66819_c0_g1,TRINITY_DN71989_c0_g1,TRINITY_DN72057_c3_g1,TRINITY_DN73191_c3_g1,TRINITY_DN76591_c1_g2,TRINITY_DN77807_c2_g1,TRINITY_DN78183_c0_g1,TRINITY_DN78200_c1_g1,TRINITY_DN78326_c1_g1,TRINITY_DN78539_c1_g5,TRINITY_DN80277_c1_g1,TRINITY_DN80315_c1_g1,TRINITY_DN80726_c1_g1
30	molecular function	GO:0005215	transporter activity	0.12402	0.42774	TRINITY_DN50671_c0_g2,TRINITY_DN51913_c0_g1,TRINITY_DN59427_c0_g1,TRINITY_DN66694_c0_g3,TRINITY_DN72244_c4_g1,TRINITY_DN73247_c1_g2,TRINITY_DN74838_c1_g1,TRINITY_DN75314_c0_g1,TRINITY_DN77483_c0_g1,TRINITY_DN78494_c0_g1,TRINITY_DN78494_c1_g1,TRINITY_DN78539_c1_g5,TRINITY_DN79781_c3_g1,TRINITY_DN80369_c2_g1,TRINITY_DN80794_c6_g5
31	molecular function	GO:0003677	DNA binding	0.02887	0.221814	TRINITY_DN47841_c0_g1,TRINITY_DN49572_c0_g2,TRINITY_DN59552_c0_g1,TRINITY_DN61351_c0_g1,TRINITY_DN61969_c0_g1,TRINITY_DN63799_c0_g1,TRINITY_DN64443_c0_g1,TRINITY_DN65405_c0_g1,TRINITY_DN68726_c1_g1,TRINITY_DN69108_c0_g2,TRINITY_DN69217_c0_g1,TRINITY_DN72093_c1_g1,TRINITY_DN75531_c0_g1,TRINITY_DN79403_c1_g1,TRINITY_DN80468_c4_g1
32	molecular function	GO:0022857	transmembrane transporter activity	0.05494	0.278525	TRINITY_DN50671_c0_g2,TRINITY_DN51913_c0_g1,TRINITY_DN66694_c0_g3,TRINITY_DN72244_c4_g1,TRINITY_DN73247_c1_g2,TRINITY_DN74838_c1_g1,TRINITY_DN75314_c0_g1,TRINITY_DN77483_c0_g1,TRINITY_DN78494_c0_g1,TRINITY_DN78494_c1_g1,TRINITY_DN78539_c1_g5,TRINITY_DN79781_c3_g1,TRINITY_DN80369_c2_g1,TRINITY_DN80794_c6_g5
33	molecular function	GO:0016817	hydrolase activity, acting on acid anhydrides	0.45433	0.748549	TRINITY_DN21893_c0_g1,TRINITY_DN50671_c0_g2,TRINITY_DN65062_c1_g1,TRINITY_DN65405_c0_g1,TRINITY_DN72249_c0_g1,TRINITY_DN73247_c1_g2,TRINITY_DN79403_c1_g1,TRINITY_DN79663_c5_g1,TRINITY_DN79781_c3_g1,TRINITY_DN80369_c2_g1,TRINITY_DN80794_c6_g5
34	molecular function	GO:0016818	hydrolase activity, acting on acid anhydrides, in phosphorus-containing anhydrides	0.42873	0.738461	TRINITY_DN21893_c0_g1,TRINITY_DN50671_c0_g2,TRINITY_DN65062_c1_g1,TRINITY_DN65405_c0_g1,TRINITY_DN72249_c0_g1,TRINITY_DN73247_c1_g2,TRINITY_DN79403_c1_g1,TRINITY_DN79663_c5_g1,TRINITY_DN79781_c3_g1,TRINITY_DN80369_c2_g1,TRINITY_DN80794_c6_g5
35	molecular function	GO:0016462	pyrophosphatase activity	0.41976	0.733154	TRINITY_DN21893_c0_g1,TRINITY_DN50671_c0_g2,TRINITY_DN65062_c1_g1,TRINITY_DN65405_c0_g1,TRINITY_DN72249_c0_g1,TRINITY_DN73247_c1_g2,TRINITY_DN79403_c1_g1,TRINITY_DN79663_c5_g1,TRINITY_DN79781_c3_g1,TRINITY_DN80369_c2_g1,TRINITY_DN80794_c6_g5
36	molecular function	GO:0017111	nucleoside-triphosphatase activity	0.50943	0.78392	TRINITY_DN21893_c0_g1,TRINITY_DN50671_c0_g2,TRINITY_DN65405_c0_g1,TRINITY_DN72249_c0_g1,TRINITY_DN73247_c1_g2,TRINITY_DN79403_c1_g1,TRINITY_DN79663_c5_g1,TRINITY_DN79781_c3_g1,TRINITY_DN80369_c2_g1,TRINITY_DN80794_c6_g5
37	molecular function	GO:0004674	protein serine/threonine kinase activity	0.38183	0.704264	TRINITY_DN55858_c0_g1,TRINITY_DN63138_c0_g1,TRINITY_DN66819_c0_g1,TRINITY_DN71989_c0_g1,TRINITY_DN72057_c3_g1,TRINITY_DN73191_c3_g1,TRINITY_DN76591_c1_g2,TRINITY_DN78200_c1_g1,TRINITY_DN78326_c1_g1,TRINITY_DN80726_c1_g1
38	molecular function	GO:0022804	active transmembrane transporter activity	0.03641	0.243311	TRINITY_DN50671_c0_g2,TRINITY_DN73247_c1_g2,TRINITY_DN74838_c1_g1,TRINITY_DN75314_c0_g1,TRINITY_DN78494_c0_g1,TRINITY_DN78494_c1_g1,TRINITY_DN78539_c1_g5,TRINITY_DN79781_c3_g1,TRINITY_DN80369_c2_g1,TRINITY_DN80794_c6_g5
39	molecular function	GO:0016829	lyase activity	0.01928	0.182763	TRINITY_DN58425_c0_g1,TRINITY_DN60076_c0_g2,TRINITY_DN60076_c1_g2,TRINITY_DN70004_c0_g1,TRINITY_DN72088_c0_g1,TRINITY_DN72800_c1_g1,TRINITY_DN72800_c2_g1,TRINITY_DN75883_c0_g1,TRINITY_DN76917_c1_g1,TRINITY_DN79024_c0_g1
40	molecular function	GO:0022892	substrate-specific transporter activity	0.32105	0.652135	TRINITY_DN50671_c0_g2,TRINITY_DN51913_c0_g1,TRINITY_DN59427_c0_g1,TRINITY_DN66694_c0_g3,TRINITY_DN72244_c4_g1,TRINITY_DN77483_c0_g1,TRINITY_DN78539_c1_g5,TRINITY_DN79781_c3_g1,TRINITY_DN80794_c6_g5
41	molecular function	GO:0022891	substrate-specific transmembrane transporter activity	0.39274	0.712512	TRINITY_DN50671_c0_g2,TRINITY_DN51913_c0_g1,TRINITY_DN66694_c0_g3,TRINITY_DN72244_c4_g1,TRINITY_DN77483_c0_g1,TRINITY_DN78539_c1_g5,TRINITY_DN79781_c3_g1,TRINITY_DN80794_c6_g5
42	molecular function	GO:0016788	hydrolase activity, acting on ester bonds	0.45067	0.748549	TRINITY_DN67100_c0_g2,TRINITY_DN69108_c0_g2,TRINITY_DN72773_c2_g2,TRINITY_DN74912_c1_g3,TRINITY_DN75731_c0_g3,TRINITY_DN80192_c2_g1,TRINITY_DN80468_c4_g1
43	molecular function	GO:0048037	cofactor binding	0.37542	0.701102	TRINITY_DN68509_c0_g1,TRINITY_DN70552_c0_g1,TRINITY_DN71802_c0_g1,TRINITY_DN72088_c0_g1,TRINITY_DN72088_c1_g1,TRINITY_DN76753_c2_g1,TRINITY_DN76917_c1_g1
44	molecular function	GO:0016887	ATPase activity	0.36249	0.689666	TRINITY_DN21893_c0_g1,TRINITY_DN50671_c0_g2,TRINITY_DN73247_c1_g2,TRINITY_DN79403_c1_g1,TRINITY_DN79781_c3_g1,TRINITY_DN80369_c2_g1,TRINITY_DN80794_c6_g5
45	molecular function	GO:0050662	coenzyme binding	0.13044	0.436333	TRINITY_DN68509_c0_g1,TRINITY_DN70552_c0_g1,TRINITY_DN71802_c0_g1,TRINITY_DN72088_c0_g1,TRINITY_DN72088_c1_g1,TRINITY_DN76753_c2_g1,TRINITY_DN76917_c1_g1
46	molecular function	GO:0003723	RNA binding	0.85556	0.951955	TRINITY_DN30972_c0_g1,TRINITY_DN53618_c0_g1,TRINITY_DN57577_c0_g1,TRINITY_DN60660_c0_g2,TRINITY_DN62181_c0_g1,TRINITY_DN73218_c2_g2
47	molecular function	GO:0016757	transferase activity, transferring glycosyl groups	0.66085	0.857987	TRINITY_DN46371_c0_g1,TRINITY_DN46371_c0_g2,TRINITY_DN75349_c0_g2,TRINITY_DN76170_c1_g1,TRINITY_DN76530_c0_g1,TRINITY_DN77936_c0_g1
48	molecular function	GO:0015075	ion transmembrane transporter activity	0.53961	0.799524	TRINITY_DN50671_c0_g2,TRINITY_DN51913_c0_g1,TRINITY_DN66694_c0_g3,TRINITY_DN78539_c1_g5,TRINITY_DN79781_c3_g1,TRINITY_DN80794_c6_g5
49	molecular function	GO:0016758	transferase activity, transferring hexosyl groups	0.35602	0.686204	TRINITY_DN46371_c0_g1,TRINITY_DN46371_c0_g2,TRINITY_DN75349_c0_g2,TRINITY_DN76170_c1_g1,TRINITY_DN76530_c0_g1,TRINITY_DN77936_c0_g1
50	molecular function	GO:0042623	ATPase activity, coupled	0.33323	0.663462	TRINITY_DN50671_c0_g2,TRINITY_DN73247_c1_g2,TRINITY_DN79403_c1_g1,TRINITY_DN79781_c3_g1,TRINITY_DN80369_c2_g1,TRINITY_DN80794_c6_g5
51	molecular function	GO:0016779	nucleotidyltransferase activity	0.03025	0.22319	TRINITY_DN71803_c2_g3,TRINITY_DN72355_c1_g1,TRINITY_DN72355_c2_g2,TRINITY_DN72355_c2_g3,TRINITY_DN75807_c0_g1,TRINITY_DN80468_c4_g1
52	molecular function	GO:0046914	transition metal ion binding	0.99855	1	TRINITY_DN56870_c0_g1,TRINITY_DN62184_c0_g1,TRINITY_DN62184_c1_g1,TRINITY_DN67043_c1_g1,TRINITY_DN67218_c1_g1
53	molecular function	GO:0005515	protein binding	0.96983	0.989717	TRINITY_DN58425_c0_g1,TRINITY_DN72093_c1_g1,TRINITY_DN76179_c0_g1,TRINITY_DN76179_c1_g1,TRINITY_DN80320_c3_g1
54	molecular function	GO:0005198	structural molecule activity	0.9298	0.984313	TRINITY_DN56736_c1_g1,TRINITY_DN58726_c0_g1,TRINITY_DN74856_c3_g2,TRINITY_DN80656_c3_g3,TRINITY_DN80838_c0_g1
55	molecular function	GO:0015399	primary active transmembrane transporter activity	0.24377	0.561281	TRINITY_DN50671_c0_g2,TRINITY_DN73247_c1_g2,TRINITY_DN79781_c3_g1,TRINITY_DN80369_c2_g1,TRINITY_DN80794_c6_g5
56	molecular function	GO:0015405	P-P-bond-hydrolysis-driven transmembrane transporter activity	0.24377	0.561281	TRINITY_DN50671_c0_g2,TRINITY_DN73247_c1_g2,TRINITY_DN79781_c3_g1,TRINITY_DN80369_c2_g1,TRINITY_DN80794_c6_g5
57	molecular function	GO:0016820	hydrolase activity, acting on acid anhydrides, catalyzing transmembrane movement of substances	0.22475	0.534889	TRINITY_DN50671_c0_g2,TRINITY_DN73247_c1_g2,TRINITY_DN79781_c3_g1,TRINITY_DN80369_c2_g1,TRINITY_DN80794_c6_g5
58	molecular function	GO:0043492	ATPase activity, coupled to movement of substances	0.20622	0.520521	TRINITY_DN50671_c0_g2,TRINITY_DN73247_c1_g2,TRINITY_DN79781_c3_g1,TRINITY_DN80369_c2_g1,TRINITY_DN80794_c6_g5
59	molecular function	GO:0042626	ATPase activity, coupled to transmembrane movement of substances	0.20362	0.515213	TRINITY_DN50671_c0_g2,TRINITY_DN73247_c1_g2,TRINITY_DN79781_c3_g1,TRINITY_DN80369_c2_g1,TRINITY_DN80794_c6_g5
60	molecular function	GO:0140110	transcription regulator activity	0.18992	0.500424	TRINITY_DN30972_c0_g1,TRINITY_DN49572_c0_g2,TRINITY_DN61969_c0_g1,TRINITY_DN64443_c0_g1,TRINITY_DN72093_c1_g1
61	molecular function	GO:0042578	phosphoric ester hydrolase activity	0.15573	0.450019	TRINITY_DN67100_c0_g2,TRINITY_DN72773_c2_g2,TRINITY_DN74912_c1_g3,TRINITY_DN75731_c0_g3,TRINITY_DN80192_c2_g1
62	molecular function	GO:0003700	DNA binding transcription factor activity	0.13015	0.436333	TRINITY_DN30972_c0_g1,TRINITY_DN49572_c0_g2,TRINITY_DN61969_c0_g1,TRINITY_DN64443_c0_g1,TRINITY_DN72093_c1_g1
63	molecular function	GO:0004871	signal transducer activity	0.03904	0.244211	TRINITY_DN55858_c0_g1,TRINITY_DN78183_c0_g1,TRINITY_DN80277_c1_g1,TRINITY_DN80315_c1_g1,TRINITY_DN80726_c1_g1
64	molecular function	GO:0015291	secondary active transmembrane transporter activity	0.03302	0.233248	TRINITY_DN74838_c1_g1,TRINITY_DN75314_c0_g1,TRINITY_DN78494_c0_g1,TRINITY_DN78494_c1_g1,TRINITY_DN78539_c1_g5
65	molecular function	GO:0016830	carbon-carbon lyase activity	0.01615	0.16771	TRINITY_DN58425_c0_g1,TRINITY_DN70004_c0_g1,TRINITY_DN72088_c0_g1,TRINITY_DN75883_c0_g1,TRINITY_DN76917_c1_g1
66	molecular function	GO:0060089	molecular transducer activity	0.00854	0.149225	TRINITY_DN55858_c0_g1,TRINITY_DN78183_c0_g1,TRINITY_DN80277_c1_g1,TRINITY_DN80315_c1_g1,TRINITY_DN80726_c1_g1
67	molecular function	GO:0004872	receptor activity	0.00364	0.112417	TRINITY_DN55858_c0_g1,TRINITY_DN78183_c0_g1,TRINITY_DN80277_c1_g1,TRINITY_DN80315_c1_g1,TRINITY_DN80726_c1_g1
68	molecular function	GO:0015297	antiporter activity	0.00288	0.095616	TRINITY_DN74838_c1_g1,TRINITY_DN75314_c0_g1,TRINITY_DN78494_c0_g1,TRINITY_DN78494_c1_g1,TRINITY_DN78539_c1_g5
69	molecular function	GO:0090484	drug transporter activity	0.00088	0.061341	TRINITY_DN73247_c1_g2,TRINITY_DN74838_c1_g1,TRINITY_DN75314_c0_g1,TRINITY_DN78494_c0_g1,TRINITY_DN78494_c1_g1
70	molecular function	GO:0015238	drug transmembrane transporter activity	0.00083	0.061341	TRINITY_DN73247_c1_g2,TRINITY_DN74838_c1_g1,TRINITY_DN75314_c0_g1,TRINITY_DN78494_c0_g1,TRINITY_DN78494_c1_g1
71	molecular function	GO:0038023	signaling receptor activity	0.00076	0.061341	TRINITY_DN55858_c0_g1,TRINITY_DN78183_c0_g1,TRINITY_DN80277_c1_g1,TRINITY_DN80315_c1_g1,TRINITY_DN80726_c1_g1
72	molecular function	GO:0008233	peptidase activity	0.83323	0.940803	TRINITY_DN50792_c0_g1,TRINITY_DN62609_c0_g1,TRINITY_DN63630_c1_g1,TRINITY_DN72543_c2_g1
73	molecular function	GO:0016874	ligase activity	0.63415	0.842928	TRINITY_DN65062_c1_g1,TRINITY_DN71982_c1_g1,TRINITY_DN79279_c1_g1,TRINITY_DN79869_c1_g1
74	molecular function	GO:0016741	transferase activity, transferring one-carbon groups	0.33234	0.662684	TRINITY_DN62181_c0_g1,TRINITY_DN69686_c0_g1,TRINITY_DN76949_c0_g1,TRINITY_DN88458_c0_g1
75	molecular function	GO:0008168	methyltransferase activity	0.30229	0.632734	TRINITY_DN62181_c0_g1,TRINITY_DN69686_c0_g1,TRINITY_DN76949_c0_g1,TRINITY_DN88458_c0_g1
76	molecular function	GO:0030246	carbohydrate binding	0.2329	0.548389	TRINITY_DN67043_c1_g1,TRINITY_DN73191_c3_g1,TRINITY_DN76530_c0_g1,TRINITY_DN78200_c1_g1
77	molecular function	GO:0016835	carbon-oxygen lyase activity	0.08532	0.350616	TRINITY_DN60076_c0_g2,TRINITY_DN60076_c1_g2,TRINITY_DN72800_c1_g1,TRINITY_DN72800_c2_g1
78	molecular function	GO:0016831	carboxy-lyase activity	0.01302	0.163118	TRINITY_DN58425_c0_g1,TRINITY_DN70004_c0_g1,TRINITY_DN72088_c0_g1,TRINITY_DN76917_c1_g1
79	molecular function	GO:0099600	transmembrane receptor activity	0.00481	0.120894	TRINITY_DN55858_c0_g1,TRINITY_DN80277_c1_g1,TRINITY_DN80315_c1_g1,TRINITY_DN80726_c1_g1
80	molecular function	GO:0004888	transmembrane signaling receptor activity	0.00113	0.0625267	TRINITY_DN55858_c0_g1,TRINITY_DN80277_c1_g1,TRINITY_DN80315_c1_g1,TRINITY_DN80726_c1_g1
81	molecular function	GO:0019199	transmembrane receptor protein kinase activity	6e-05	0.02656	TRINITY_DN55858_c0_g1,TRINITY_DN80277_c1_g1,TRINITY_DN80315_c1_g1,TRINITY_DN80726_c1_g1
82	molecular function	GO:0003735	structural constituent of ribosome	0.97874	0.993012	TRINITY_DN58726_c0_g1,TRINITY_DN74856_c3_g2,TRINITY_DN80838_c0_g1
83	molecular function	GO:0008324	cation transmembrane transporter activity	0.81075	0.933248	TRINITY_DN50671_c0_g2,TRINITY_DN79781_c3_g1,TRINITY_DN80794_c6_g5
84	molecular function	GO:0016746	transferase activity, transferring acyl groups	0.71873	0.890367	TRINITY_DN45791_c0_g2,TRINITY_DN74727_c1_g1,TRINITY_DN76216_c1_g3
85	molecular function	GO:0016614	oxidoreductase activity, acting on CH-OH group of donors	0.68255	0.868225	TRINITY_DN68509_c0_g1,TRINITY_DN70552_c0_g1,TRINITY_DN76753_c2_g1
86	molecular function	GO:0016616	oxidoreductase activity, acting on the CH-OH group of donors, NAD or NADP as acceptor	0.59045	0.817342	TRINITY_DN68509_c0_g1,TRINITY_DN70552_c0_g1,TRINITY_DN76753_c2_g1
87	molecular function	GO:0046983	protein dimerization activity	0.5658	0.808095	TRINITY_DN72093_c1_g1,TRINITY_DN76179_c0_g1,TRINITY_DN76179_c1_g1
88	molecular function	GO:0016747	transferase activity, transferring acyl groups other than amino-acyl groups	0.5272	0.796498	TRINITY_DN45791_c0_g2,TRINITY_DN74727_c1_g1,TRINITY_DN76216_c1_g3
89	molecular function	GO:0022853	active ion transmembrane transporter activity	0.41751	0.730872	TRINITY_DN50671_c0_g2,TRINITY_DN79781_c3_g1,TRINITY_DN80794_c6_g5
90	molecular function	GO:0042625	ATPase coupled ion transmembrane transporter activity	0.40168	0.724336	TRINITY_DN50671_c0_g2,TRINITY_DN79781_c3_g1,TRINITY_DN80794_c6_g5
91	molecular function	GO:0016791	phosphatase activity	0.36971	0.693467	TRINITY_DN67100_c0_g2,TRINITY_DN72773_c2_g2,TRINITY_DN80192_c2_g1
92	molecular function	GO:0009055	electron transfer activity	0.32263	0.652135	TRINITY_DN56870_c0_g1,TRINITY_DN62184_c0_g1,TRINITY_DN62184_c1_g1
93	molecular function	GO:0019829	cation-transporting ATPase activity	0.30916	0.640506	TRINITY_DN50671_c0_g2,TRINITY_DN79781_c3_g1,TRINITY_DN80794_c6_g5
94	molecular function	GO:0000287	magnesium ion binding	0.21019	0.52272	TRINITY_DN50671_c0_g2,TRINITY_DN79781_c3_g1,TRINITY_DN80794_c6_g5
95	molecular function	GO:0005507	copper ion binding	0.19128	0.502015	TRINITY_DN56870_c0_g1,TRINITY_DN62184_c0_g1,TRINITY_DN62184_c1_g1
96	molecular function	GO:0008509	anion transmembrane transporter activity	0.16443	0.465415	TRINITY_DN51913_c0_g1,TRINITY_DN66694_c0_g3,TRINITY_DN78539_c1_g5
97	molecular function	GO:0098772	molecular function regulator	0.12881	0.436333	TRINITY_DN32253_c0_g1,TRINITY_DN50792_c0_g1,TRINITY_DN80320_c3_g1
98	molecular function	GO:0051287	NAD binding	0.12444	0.42774	TRINITY_DN68509_c0_g1,TRINITY_DN70552_c0_g1,TRINITY_DN76753_c2_g1
99	molecular function	GO:0008514	organic anion transmembrane transporter activity	0.04029	0.244211	TRINITY_DN51913_c0_g1,TRINITY_DN66694_c0_g3,TRINITY_DN78539_c1_g5
100	molecular function	GO:0031406	carboxylic acid binding	0.03646	0.243311	TRINITY_DN60076_c0_g2,TRINITY_DN60076_c1_g2,TRINITY_DN67043_c1_g1
101	molecular function	GO:0043177	organic acid binding	0.03646	0.243311	TRINITY_DN60076_c0_g2,TRINITY_DN60076_c1_g2,TRINITY_DN67043_c1_g1
102	molecular function	GO:0005319	lipid transporter activity	0.01378	0.165082	TRINITY_DN50671_c0_g2,TRINITY_DN79781_c3_g1,TRINITY_DN80794_c6_g5
103	molecular function	GO:0005548	phospholipid transporter activity	0.00784	0.142491	TRINITY_DN50671_c0_g2,TRINITY_DN79781_c3_g1,TRINITY_DN80794_c6_g5
104	molecular function	GO:0004012	phospholipid-translocating ATPase activity	0.00683	0.141284	TRINITY_DN50671_c0_g2,TRINITY_DN79781_c3_g1,TRINITY_DN80794_c6_g5
105	molecular function	GO:0070566	adenylyltransferase activity	0.00429	0.120894	TRINITY_DN72355_c1_g1,TRINITY_DN72355_c2_g2,TRINITY_DN72355_c2_g3
106	molecular function	GO:0004779	sulfate adenylyltransferase activity	0.00109	0.0625267	TRINITY_DN72355_c1_g1,TRINITY_DN72355_c2_g2,TRINITY_DN72355_c2_g3
107	molecular function	GO:0004781	sulfate adenylyltransferase (ATP) activity	0.00102	0.0615709	TRINITY_DN72355_c1_g1,TRINITY_DN72355_c2_g2,TRINITY_DN72355_c2_g3
108	molecular function	GO:0070011	peptidase activity, acting on L-amino acid peptides	0.94517	0.988785	TRINITY_DN63630_c1_g1,TRINITY_DN72543_c2_g1
109	molecular function	GO:0001882	nucleoside binding	0.93683	0.985189	TRINITY_DN74522_c1_g1,TRINITY_DN79663_c5_g1
110	molecular function	GO:0032549	ribonucleoside binding	0.93604	0.985189	TRINITY_DN74522_c1_g1,TRINITY_DN79663_c5_g1
111	molecular function	GO:0001883	purine nucleoside binding	0.93138	0.984313	TRINITY_DN74522_c1_g1,TRINITY_DN79663_c5_g1
112	molecular function	GO:0032550	purine ribonucleoside binding	0.93138	0.984313	TRINITY_DN74522_c1_g1,TRINITY_DN79663_c5_g1
113	molecular function	GO:0016798	hydrolase activity, acting on glycosyl bonds	0.91713	0.978827	TRINITY_DN78498_c2_g1,TRINITY_DN78498_c4_g1
114	molecular function	GO:0019001	guanyl nucleotide binding	0.91645	0.978827	TRINITY_DN74522_c1_g1,TRINITY_DN79663_c5_g1
115	molecular function	GO:0032561	guanyl ribonucleotide binding	0.91611	0.978827	TRINITY_DN74522_c1_g1,TRINITY_DN79663_c5_g1
116	molecular function	GO:0005525	GTP binding	0.90937	0.976107	TRINITY_DN74522_c1_g1,TRINITY_DN79663_c5_g1
117	molecular function	GO:0004553	hydrolase activity, hydrolyzing O-glycosyl compounds	0.87614	0.961582	TRINITY_DN78498_c2_g1,TRINITY_DN78498_c4_g1
118	molecular function	GO:0008135	translation factor activity, RNA binding	0.78676	0.915518	TRINITY_DN30972_c0_g1,TRINITY_DN73218_c2_g2
119	molecular function	GO:0004175	endopeptidase activity	0.73014	0.896142	TRINITY_DN63630_c1_g1,TRINITY_DN72543_c2_g1
120	molecular function	GO:0140098	catalytic activity, acting on RNA	0.70375	0.883346	TRINITY_DN69686_c0_g1,TRINITY_DN71802_c0_g1
121	molecular function	GO:0004386	helicase activity	0.56252	0.808095	TRINITY_DN65405_c0_g1,TRINITY_DN72249_c0_g1
122	molecular function	GO:0051536	iron-sulfur cluster binding	0.49187	0.776698	TRINITY_DN70531_c0_g1,TRINITY_DN70531_c1_g4
123	molecular function	GO:0051540	metal cluster binding	0.49187	0.776698	TRINITY_DN70531_c0_g1,TRINITY_DN70531_c1_g4
124	molecular function	GO:0003743	translation initiation factor activity	0.44488	0.747877	TRINITY_DN30972_c0_g1,TRINITY_DN73218_c2_g2
125	molecular function	GO:0051213	dioxygenase activity	0.41454	0.730872	TRINITY_DN109749_c0_g1,TRINITY_DN67043_c1_g1
126	molecular function	GO:0019787	ubiquitin-like protein transferase activity	0.41283	0.730872	TRINITY_DN71982_c1_g1,TRINITY_DN79279_c1_g1
127	molecular function	GO:0004842	ubiquitin-protein transferase activity	0.40253	0.724336	TRINITY_DN71982_c1_g1,TRINITY_DN79279_c1_g1
128	molecular function	GO:0016903	oxidoreductase activity, acting on the aldehyde or oxo group of donors	0.3764	0.701102	TRINITY_DN71802_c0_g1,TRINITY_DN76753_c2_g1
129	molecular function	GO:0004518	nuclease activity	0.34267	0.669214	TRINITY_DN69108_c0_g2,TRINITY_DN80468_c4_g1
130	molecular function	GO:0140097	catalytic activity, acting on DNA	0.31927	0.652135	TRINITY_DN79403_c1_g1,TRINITY_DN80468_c4_g1
131	molecular function	GO:0003682	chromatin binding	0.31022	0.641701	TRINITY_DN64443_c0_g1,TRINITY_DN69324_c0_g1
132	molecular function	GO:0016836	hydro-lyase activity	0.2884	0.613774	TRINITY_DN60076_c0_g2,TRINITY_DN60076_c1_g2
133	molecular function	GO:0140101	catalytic activity, acting on a tRNA	0.28111	0.606518	TRINITY_DN69686_c0_g1,TRINITY_DN71802_c0_g1
134	molecular function	GO:0016620	oxidoreductase activity, acting on the aldehyde or oxo group of donors, NAD or NADP as acceptor	0.27564	0.598121	TRINITY_DN71802_c0_g1,TRINITY_DN76753_c2_g1
135	molecular function	GO:0030234	enzyme regulator activity	0.27564	0.598121	TRINITY_DN32253_c0_g1,TRINITY_DN50792_c0_g1
136	molecular function	GO:0043531	ADP binding	0.26286	0.581797	TRINITY_DN23484_c1_g1,TRINITY_DN80720_c1_g7
137	molecular function	GO:0015926	glucosidase activity	0.17104	0.470271	TRINITY_DN78498_c2_g1,TRINITY_DN78498_c4_g1
138	molecular function	GO:0005342	organic acid transmembrane transporter activity	0.10744	0.396666	TRINITY_DN51913_c0_g1,TRINITY_DN66694_c0_g3
139	molecular function	GO:0046943	carboxylic acid transmembrane transporter activity	0.10744	0.396666	TRINITY_DN51913_c0_g1,TRINITY_DN66694_c0_g3
140	molecular function	GO:0004527	exonuclease activity	0.09964	0.37588	TRINITY_DN69108_c0_g2,TRINITY_DN80468_c4_g1
141	molecular function	GO:0008081	phosphoric diester hydrolase activity	0.09352	0.362525	TRINITY_DN74912_c1_g3,TRINITY_DN75731_c0_g3
142	molecular function	GO:0016597	amino acid binding	0.07306	0.316038	TRINITY_DN60076_c0_g2,TRINITY_DN60076_c1_g2
143	molecular function	GO:0015171	amino acid transmembrane transporter activity	0.04106	0.244211	TRINITY_DN51913_c0_g1,TRINITY_DN66694_c0_g3
144	molecular function	GO:0003993	acid phosphatase activity	0.03336	0.234403	TRINITY_DN72773_c2_g2,TRINITY_DN80192_c2_g1
145	molecular function	GO:0016837	carbon-oxygen lyase activity, acting on polysaccharides	0.0235	0.205316	TRINITY_DN72800_c1_g1,TRINITY_DN72800_c2_g1
146	molecular function	GO:0030570	pectate lyase activity	0.0235	0.205316	TRINITY_DN72800_c1_g1,TRINITY_DN72800_c2_g1
147	molecular function	GO:0090599	alpha-glucosidase activity	0.01667	0.16771	TRINITY_DN78498_c2_g1,TRINITY_DN78498_c4_g1
148	molecular function	GO:0004564	beta-fructofuranosidase activity	0.01364	0.165082	TRINITY_DN78498_c2_g1,TRINITY_DN78498_c4_g1
149	molecular function	GO:0004575	sucrose alpha-glucosidase activity	0.01088	0.156218	TRINITY_DN78498_c2_g1,TRINITY_DN78498_c4_g1
150	molecular function	GO:0051538	3 iron, 4 sulfur cluster binding	0.00621	0.139778	TRINITY_DN70531_c0_g1,TRINITY_DN70531_c1_g4
151	molecular function	GO:0016725	oxidoreductase activity, acting on CH or CH2 groups	0.00351	0.110983	TRINITY_DN70531_c0_g1,TRINITY_DN70531_c1_g4
152	molecular function	GO:0048040	UDP-glucuronate decarboxylase activity	0.00182	0.0709531	TRINITY_DN72088_c0_g1,TRINITY_DN76917_c1_g1
153	molecular function	GO:0004664	prephenate dehydratase activity	0.00129	0.0634489	TRINITY_DN60076_c0_g2,TRINITY_DN60076_c1_g2
154	molecular function	GO:0004675	transmembrane receptor protein serine/threonine kinase activity	0.00066	0.061341	TRINITY_DN55858_c0_g1,TRINITY_DN80726_c1_g1
155	molecular function	GO:0016726	oxidoreductase activity, acting on CH or CH2 groups, NAD or NADP as acceptor	0.00066	0.061341	TRINITY_DN70531_c0_g1,TRINITY_DN70531_c1_g4
156	molecular function	GO:0051745	4-hydroxy-3-methylbut-2-en-1-yl diphosphate reductase activity	0.0005	0.0603636	TRINITY_DN70531_c0_g1,TRINITY_DN70531_c1_g4
157	molecular function	GO:0047769	arogenate dehydratase activity	0.00036	0.047808	TRINITY_DN60076_c0_g2,TRINITY_DN60076_c1_g2
158	molecular function	GO:0052592	oxidoreductase activity, acting on CH or CH2 groups, with an iron-sulfur protein as acceptor	0.00036	0.047808	TRINITY_DN70531_c0_g1,TRINITY_DN70531_c1_g4
159	molecular function	GO:0046429	4-hydroxy-3-methylbut-2-en-1-yl diphosphate synthase activity	0.00024	0.04482	TRINITY_DN70531_c0_g1,TRINITY_DN70531_c1_g4
160	molecular function	GO:0008270	zinc ion binding	0.99979	1	TRINITY_DN67218_c1_g1
161	molecular function	GO:0016705	oxidoreductase activity, acting on paired donors, with incorporation or reduction of molecular oxygen	0.97787	0.993012	TRINITY_DN67043_c1_g1
162	molecular function	GO:0005506	iron ion binding	0.96893	0.989717	TRINITY_DN67043_c1_g1
163	molecular function	GO:0046906	tetrapyrrole binding	0.96079	0.989717	TRINITY_DN77859_c1_g1
164	molecular function	GO:0016853	isomerase activity	0.95079	0.989717	TRINITY_DN79403_c1_g1
165	molecular function	GO:0020037	heme binding	0.9485	0.989717	TRINITY_DN77859_c1_g1
166	molecular function	GO:0016627	oxidoreductase activity, acting on the CH-CH group of donors	0.94557	0.988785	TRINITY_DN55858_c0_g1
167	molecular function	GO:0004497	monooxygenase activity	0.93307	0.984313	TRINITY_DN79869_c1_g1
168	molecular function	GO:0003924	GTPase activity	0.89842	0.973166	TRINITY_DN79663_c5_g1
169	molecular function	GO:0016628	oxidoreductase activity, acting on the CH-CH group of donors, NAD or NADP as acceptor	0.89372	0.969158	TRINITY_DN55858_c0_g1
170	molecular function	GO:0032440	2-alkenal reductase [NAD(P)] activity	0.83808	0.940803	TRINITY_DN55858_c0_g1
171	molecular function	GO:0016209	antioxidant activity	0.77591	0.910283	TRINITY_DN77859_c1_g1
172	molecular function	GO:0019842	vitamin binding	0.77253	0.910283	TRINITY_DN67043_c1_g1
173	molecular function	GO:0004721	phosphoprotein phosphatase activity	0.72776	0.895705	TRINITY_DN67100_c0_g2
174	molecular function	GO:0016879	ligase activity, forming carbon-nitrogen bonds	0.71526	0.889921	TRINITY_DN65062_c1_g1
175	molecular function	GO:0016684	oxidoreductase activity, acting on peroxide as acceptor	0.65246	0.856193	TRINITY_DN77859_c1_g1
176	molecular function	GO:0004713	protein tyrosine kinase activity	0.6437	0.847209	TRINITY_DN80277_c1_g1
177	molecular function	GO:0004601	peroxidase activity	0.63653	0.843625	TRINITY_DN77859_c1_g1
178	molecular function	GO:0016706	oxidoreductase activity, acting on paired donors, with incorporation or reduction of molecular oxygen, 2-oxoglutarate as one donor, and incorporation of one atom each of oxygen into both donors	0.58838	0.817342	TRINITY_DN67043_c1_g1
179	molecular function	GO:0019899	enzyme binding	0.53622	0.799524	TRINITY_DN80320_c3_g1
180	molecular function	GO:0070001	aspartic-type peptidase activity	0.53622	0.799524	TRINITY_DN63630_c1_g1
181	molecular function	GO:0004190	aspartic-type endopeptidase activity	0.53391	0.79936	TRINITY_DN63630_c1_g1
182	molecular function	GO:0008757	S-adenosylmethionine-dependent methyltransferase activity	0.52218	0.794662	TRINITY_DN69686_c0_g1
183	molecular function	GO:0005516	calmodulin binding	0.50772	0.783104	TRINITY_DN58425_c0_g1
184	molecular function	GO:0045735	nutrient reservoir activity	0.47749	0.768614	TRINITY_DN72497_c1_g5
185	molecular function	GO:0050661	NADP binding	0.46701	0.757802	TRINITY_DN71802_c0_g1
186	molecular function	GO:0015197	peptide transporter activity	0.45632	0.748549	TRINITY_DN59427_c0_g1
187	molecular function	GO:0034061	DNA polymerase activity	0.43988	0.747877	TRINITY_DN80468_c4_g1
188	molecular function	GO:0004857	enzyme inhibitor activity	0.4143	0.730872	TRINITY_DN50792_c0_g1
189	molecular function	GO:0015605	organophosphate ester transmembrane transporter activity	0.39058	0.709726	TRINITY_DN78539_c1_g5
190	molecular function	GO:0016701	oxidoreductase activity, acting on single donors with incorporation of molecular oxygen	0.38755	0.708907	TRINITY_DN79869_c1_g1
191	molecular function	GO:0008565	protein transporter activity	0.36905	0.693208	TRINITY_DN59427_c0_g1
192	molecular function	GO:0008374	O-acyltransferase activity	0.35959	0.688092	TRINITY_DN74727_c1_g1
193	molecular function	GO:0099516	ion antiporter activity	0.29284	0.61827	TRINITY_DN78539_c1_g5
194	molecular function	GO:0004298	threonine-type endopeptidase activity	0.28225	0.606518	TRINITY_DN72543_c2_g1
195	molecular function	GO:0070003	threonine-type peptidase activity	0.28225	0.606518	TRINITY_DN72543_c2_g1
196	molecular function	GO:1901505	carbohydrate derivative transmembrane transporter activity	0.28225	0.606518	TRINITY_DN78539_c1_g5
197	molecular function	GO:0008378	galactosyltransferase activity	0.27868	0.603731	TRINITY_DN77936_c0_g1
198	molecular function	GO:0019200	carbohydrate kinase activity	0.2751	0.598121	TRINITY_DN48454_c0_g1
199	molecular function	GO:0003887	DNA-directed DNA polymerase activity	0.25692	0.578073	TRINITY_DN80468_c4_g1
200	molecular function	GO:0016884	carbon-nitrogen ligase activity, with glutamine as amido-N-donor	0.25692	0.578073	TRINITY_DN65062_c1_g1
201	molecular function	GO:0048029	monosaccharide binding	0.25692	0.578073	TRINITY_DN67043_c1_g1
202	molecular function	GO:0051020	GTPase binding	0.23829	0.55615	TRINITY_DN80320_c3_g1
203	molecular function	GO:0015932	nucleobase-containing compound transmembrane transporter activity	0.22304	0.534095	TRINITY_DN78539_c1_g5
204	molecular function	GO:0008559	xenobiotic transmembrane transporting ATPase activity	0.21141	0.523792	TRINITY_DN73247_c1_g2
205	molecular function	GO:0042910	xenobiotic transmembrane transporter activity	0.21141	0.523792	TRINITY_DN73247_c1_g2
206	molecular function	GO:0008094	DNA-dependent ATPase activity	0.2075	0.520521	TRINITY_DN79403_c1_g1
207	molecular function	GO:0008173	RNA methyltransferase activity	0.18763	0.49636	TRINITY_DN69686_c0_g1
208	molecular function	GO:0031418	L-ascorbic acid binding	0.1836	0.4896	TRINITY_DN67043_c1_g1
209	molecular function	GO:0015215	nucleotide transmembrane transporter activity	0.17955	0.481702	TRINITY_DN78539_c1_g5
210	molecular function	GO:0015301	anion:anion antiporter activity	0.17548	0.473653	TRINITY_DN78539_c1_g5
211	molecular function	GO:0016833	oxo-acid-lyase activity	0.17548	0.473653	TRINITY_DN75883_c0_g1
212	molecular function	GO:0000295	adenine nucleotide transmembrane transporter activity	0.16314	0.462927	TRINITY_DN78539_c1_g5
213	molecular function	GO:0005346	purine ribonucleotide transmembrane transporter activity	0.16314	0.462927	TRINITY_DN78539_c1_g5
214	molecular function	GO:0015216	purine nucleotide transmembrane transporter activity	0.16314	0.462927	TRINITY_DN78539_c1_g5
215	molecular function	GO:0005347	ATP transmembrane transporter activity	0.15482	0.450019	TRINITY_DN78539_c1_g5
216	molecular function	GO:0008408	3'-5' exonuclease activity	0.15482	0.450019	TRINITY_DN80468_c4_g1
217	molecular function	GO:0015217	ADP transmembrane transporter activity	0.15062	0.450019	TRINITY_DN78539_c1_g5
218	molecular function	GO:0030414	peptidase inhibitor activity	0.15062	0.450019	TRINITY_DN50792_c0_g1
219	molecular function	GO:0061134	peptidase regulator activity	0.15062	0.450019	TRINITY_DN50792_c0_g1
220	molecular function	GO:0004866	endopeptidase inhibitor activity	0.14217	0.448992	TRINITY_DN50792_c0_g1
221	molecular function	GO:0005471	ATP:ADP antiporter activity	0.14217	0.448992	TRINITY_DN78539_c1_g5
222	molecular function	GO:0061135	endopeptidase regulator activity	0.14217	0.448992	TRINITY_DN50792_c0_g1
223	molecular function	GO:0070569	uridylyltransferase activity	0.13792	0.44241	TRINITY_DN71803_c2_g3
224	molecular function	GO:0016703	oxidoreductase activity, acting on single donors with incorporation of molecular oxygen, incorporation of one atom of oxygen (internal monooxygenases or internal mixed function oxidases)	0.13364	0.43909	TRINITY_DN79869_c1_g1
225	molecular function	GO:0005085	guanyl-nucleotide exchange factor activity	0.12934	0.436333	TRINITY_DN80320_c3_g1
226	molecular function	GO:0004673	protein histidine kinase activity	0.11632	0.414137	TRINITY_DN78183_c0_g1
227	molecular function	GO:0016775	phosphotransferase activity, nitrogenous group as acceptor	0.11632	0.414137	TRINITY_DN78183_c0_g1
228	molecular function	GO:0004714	transmembrane receptor protein tyrosine kinase activity	0.10753	0.396666	TRINITY_DN80277_c1_g1
229	molecular function	GO:0008175	tRNA methyltransferase activity	0.09418	0.362525	TRINITY_DN69686_c0_g1
230	molecular function	GO:0016307	phosphatidylinositol phosphate kinase activity	0.09418	0.362525	TRINITY_DN80652_c3_g1
231	molecular function	GO:0045289	luciferin monooxygenase activity	0.08969	0.359844	TRINITY_DN79869_c1_g1
232	molecular function	GO:0047077	Photinus-luciferin 4-monooxygenase (ATP-hydrolyzing) activity	0.08969	0.359844	TRINITY_DN79869_c1_g1
233	molecular function	GO:0000155	phosphorelay sensor kinase activity	0.08518	0.350616	TRINITY_DN78183_c0_g1
234	molecular function	GO:0004396	hexokinase activity	0.07608	0.325701	TRINITY_DN48454_c0_g1
235	molecular function	GO:0004451	isocitrate lyase activity	0.06689	0.305306	TRINITY_DN75883_c0_g1
236	molecular function	GO:0003916	DNA topoisomerase activity	0.06227	0.292207	TRINITY_DN79403_c1_g1
237	molecular function	GO:0004869	cysteine-type endopeptidase inhibitor activity	0.06227	0.292207	TRINITY_DN50792_c0_g1
238	molecular function	GO:0008409	5'-3' exonuclease activity	0.06227	0.292207	TRINITY_DN69108_c0_g2
239	molecular function	GO:0004366	glycerol-3-phosphate O-acyltransferase activity	0.05294	0.274678	TRINITY_DN74727_c1_g1
240	molecular function	GO:0003917	DNA topoisomerase type I activity	0.04825	0.258371	TRINITY_DN79403_c1_g1
241	molecular function	GO:0004656	procollagen-proline 4-dioxygenase activity	0.04825	0.258371	TRINITY_DN67043_c1_g1
242	molecular function	GO:0019798	procollagen-proline dioxygenase activity	0.04825	0.258371	TRINITY_DN67043_c1_g1
243	molecular function	GO:0031543	peptidyl-proline dioxygenase activity	0.04825	0.258371	TRINITY_DN67043_c1_g1
244	molecular function	GO:0031545	peptidyl-proline 4-dioxygenase activity	0.04825	0.258371	TRINITY_DN67043_c1_g1
245	molecular function	GO:0047274	galactinol-sucrose galactosyltransferase activity	0.04825	0.258371	TRINITY_DN77936_c0_g1
246	molecular function	GO:0005086	ARF guanyl-nucleotide exchange factor activity	0.04353	0.246104	TRINITY_DN80320_c3_g1
247	molecular function	GO:0047268	galactinol-raffinose galactosyltransferase activity	0.04353	0.246104	TRINITY_DN77936_c0_g1
248	molecular function	GO:0004609	phosphatidylserine decarboxylase activity	0.03879	0.244211	TRINITY_DN70004_c0_g1
249	molecular function	GO:0008865	fructokinase activity	0.03879	0.244211	TRINITY_DN48454_c0_g1
250	molecular function	GO:0003918	DNA topoisomerase type II (ATP-hydrolyzing) activity	0.02923	0.221814	TRINITY_DN79403_c1_g1
251	molecular function	GO:0008863	formate dehydrogenase (NAD+) activity	0.02923	0.221814	TRINITY_DN76753_c2_g1
252	molecular function	GO:0061505	DNA topoisomerase II activity	0.02923	0.221814	TRINITY_DN79403_c1_g1
253	molecular function	GO:0004340	glucokinase activity	0.01958	0.182763	TRINITY_DN48454_c0_g1
254	molecular function	GO:0003922	GMP synthase (glutamine-hydrolyzing) activity	0.01472	0.165082	TRINITY_DN65062_c1_g1
255	molecular function	GO:0008883	glutamyl-tRNA reductase activity	0.01472	0.165082	TRINITY_DN71802_c0_g1
256	molecular function	GO:0004168	dolichol kinase activity	0.00493	0.120894	TRINITY_DN75807_c0_g1
257	molecular function	GO:0016426	tRNA (adenine) methyltransferase activity	0.00493	0.120894	TRINITY_DN69686_c0_g1
258	molecular function	GO:0016429	tRNA (adenine-N1-)-methyltransferase activity	0.00493	0.120894	TRINITY_DN69686_c0_g1
1	cellular component	GO:0005575	cellular_component	1	1	TRINITY_DN13742_c0_g2,TRINITY_DN30972_c0_g1,TRINITY_DN32253_c0_g1,TRINITY_DN43900_c0_g1,TRINITY_DN44214_c0_g1,TRINITY_DN46371_c0_g1,TRINITY_DN46371_c0_g2,TRINITY_DN47841_c0_g1,TRINITY_DN48454_c0_g1,TRINITY_DN49572_c0_g2,TRINITY_DN49826_c0_g1,TRINITY_DN50671_c0_g2,TRINITY_DN51913_c0_g1,TRINITY_DN53097_c0_g2,TRINITY_DN55858_c0_g1,TRINITY_DN56736_c1_g1,TRINITY_DN56790_c1_g1,TRINITY_DN57384_c0_g1,TRI…
2	cellular component	GO:0005623	cell	0.91056	0.976107	TRINITY_DN13742_c0_g2,TRINITY_DN30972_c0_g1,TRINITY_DN32253_c0_g1,TRINITY_DN44214_c0_g1,TRINITY_DN47841_c0_g1,TRINITY_DN48454_c0_g1,TRINITY_DN49572_c0_g2,TRINITY_DN49826_c0_g1,TRINITY_DN53097_c0_g2,TRINITY_DN56736_c1_g1,TRINITY_DN57560_c0_g1,TRINITY_DN57953_c0_g1,TRINITY_DN58726_c0_g1,TRINITY_DN58816_c0_g1,TRINITY_DN59427_c0_g1,TRINITY_DN59552_c0_g1,TRINITY_DN60076_c0_g2,TRINITY_DN60076_c1_g2,TRI…
3	cellular component	GO:0044464	cell part	0.91056	0.976107	TRINITY_DN13742_c0_g2,TRINITY_DN30972_c0_g1,TRINITY_DN32253_c0_g1,TRINITY_DN44214_c0_g1,TRINITY_DN47841_c0_g1,TRINITY_DN48454_c0_g1,TRINITY_DN49572_c0_g2,TRINITY_DN49826_c0_g1,TRINITY_DN53097_c0_g2,TRINITY_DN56736_c1_g1,TRINITY_DN57560_c0_g1,TRINITY_DN57953_c0_g1,TRINITY_DN58726_c0_g1,TRINITY_DN58816_c0_g1,TRINITY_DN59427_c0_g1,TRINITY_DN59552_c0_g1,TRINITY_DN60076_c0_g2,TRINITY_DN60076_c1_g2,TRI…
4	cellular component	GO:0005622	intracellular	0.96861	0.989717	TRINITY_DN30972_c0_g1,TRINITY_DN32253_c0_g1,TRINITY_DN44214_c0_g1,TRINITY_DN47841_c0_g1,TRINITY_DN48454_c0_g1,TRINITY_DN49572_c0_g2,TRINITY_DN49826_c0_g1,TRINITY_DN53097_c0_g2,TRINITY_DN56736_c1_g1,TRINITY_DN57560_c0_g1,TRINITY_DN57953_c0_g1,TRINITY_DN58726_c0_g1,TRINITY_DN58816_c0_g1,TRINITY_DN59427_c0_g1,TRINITY_DN59552_c0_g1,TRINITY_DN60076_c0_g2,TRINITY_DN60076_c1_g2,TRINITY_DN61283_c0_g1,TRI…
5	cellular component	GO:0044424	intracellular part	0.97558	0.992774	TRINITY_DN30972_c0_g1,TRINITY_DN32253_c0_g1,TRINITY_DN44214_c0_g1,TRINITY_DN47841_c0_g1,TRINITY_DN48454_c0_g1,TRINITY_DN49572_c0_g2,TRINITY_DN49826_c0_g1,TRINITY_DN53097_c0_g2,TRINITY_DN56736_c1_g1,TRINITY_DN57560_c0_g1,TRINITY_DN57953_c0_g1,TRINITY_DN58726_c0_g1,TRINITY_DN58816_c0_g1,TRINITY_DN59427_c0_g1,TRINITY_DN59552_c0_g1,TRINITY_DN60076_c0_g2,TRINITY_DN60076_c1_g2,TRINITY_DN61283_c0_g1,TRI…
6	cellular component	GO:0043226	organelle	0.70446	0.883346	TRINITY_DN30972_c0_g1,TRINITY_DN32253_c0_g1,TRINITY_DN44214_c0_g1,TRINITY_DN47841_c0_g1,TRINITY_DN48454_c0_g1,TRINITY_DN49572_c0_g2,TRINITY_DN53097_c0_g2,TRINITY_DN56736_c1_g1,TRINITY_DN57953_c0_g1,TRINITY_DN58726_c0_g1,TRINITY_DN58816_c0_g1,TRINITY_DN59552_c0_g1,TRINITY_DN60076_c0_g2,TRINITY_DN60076_c1_g2,TRINITY_DN61283_c0_g1,TRINITY_DN61543_c0_g1,TRINITY_DN64590_c0_g1,TRINITY_DN64769_c1_g1,TRI…
7	cellular component	GO:0043229	intracellular organelle	0.76549	0.907652	TRINITY_DN30972_c0_g1,TRINITY_DN32253_c0_g1,TRINITY_DN44214_c0_g1,TRINITY_DN47841_c0_g1,TRINITY_DN48454_c0_g1,TRINITY_DN49572_c0_g2,TRINITY_DN53097_c0_g2,TRINITY_DN56736_c1_g1,TRINITY_DN57953_c0_g1,TRINITY_DN58726_c0_g1,TRINITY_DN58816_c0_g1,TRINITY_DN59552_c0_g1,TRINITY_DN60076_c0_g2,TRINITY_DN60076_c1_g2,TRINITY_DN61283_c0_g1,TRINITY_DN61543_c0_g1,TRINITY_DN64590_c0_g1,TRINITY_DN64769_c1_g1,TRI…
8	cellular component	GO:0005737	cytoplasm	0.92999	0.984313	TRINITY_DN32253_c0_g1,TRINITY_DN44214_c0_g1,TRINITY_DN48454_c0_g1,TRINITY_DN49826_c0_g1,TRINITY_DN53097_c0_g2,TRINITY_DN56736_c1_g1,TRINITY_DN58726_c0_g1,TRINITY_DN58816_c0_g1,TRINITY_DN59427_c0_g1,TRINITY_DN60076_c0_g2,TRINITY_DN60076_c1_g2,TRINITY_DN61351_c0_g1,TRINITY_DN64590_c0_g1,TRINITY_DN64769_c1_g1,TRINITY_DN65062_c1_g1,TRINITY_DN66478_c1_g1,TRINITY_DN67043_c1_g1,TRINITY_DN67147_c0_g1,TRI…
9	cellular component	GO:0043227	membrane-bounded organelle	0.46758	0.757802	TRINITY_DN30972_c0_g1,TRINITY_DN32253_c0_g1,TRINITY_DN44214_c0_g1,TRINITY_DN47841_c0_g1,TRINITY_DN48454_c0_g1,TRINITY_DN49572_c0_g2,TRINITY_DN53097_c0_g2,TRINITY_DN56736_c1_g1,TRINITY_DN57953_c0_g1,TRINITY_DN59552_c0_g1,TRINITY_DN60076_c0_g2,TRINITY_DN60076_c1_g2,TRINITY_DN61283_c0_g1,TRINITY_DN61543_c0_g1,TRINITY_DN64769_c1_g1,TRINITY_DN66478_c1_g1,TRINITY_DN67043_c1_g1,TRINITY_DN67147_c0_g1,TRI…
10	cellular component	GO:0043231	intracellular membrane-bounded organelle	0.4373	0.747674	TRINITY_DN30972_c0_g1,TRINITY_DN32253_c0_g1,TRINITY_DN44214_c0_g1,TRINITY_DN47841_c0_g1,TRINITY_DN48454_c0_g1,TRINITY_DN49572_c0_g2,TRINITY_DN53097_c0_g2,TRINITY_DN56736_c1_g1,TRINITY_DN57953_c0_g1,TRINITY_DN59552_c0_g1,TRINITY_DN60076_c0_g2,TRINITY_DN60076_c1_g2,TRINITY_DN61283_c0_g1,TRINITY_DN61543_c0_g1,TRINITY_DN64769_c1_g1,TRINITY_DN66478_c1_g1,TRINITY_DN67043_c1_g1,TRINITY_DN67147_c0_g1,TRI…
11	cellular component	GO:0044444	cytoplasmic part	0.90467	0.975164	TRINITY_DN32253_c0_g1,TRINITY_DN44214_c0_g1,TRINITY_DN48454_c0_g1,TRINITY_DN53097_c0_g2,TRINITY_DN56736_c1_g1,TRINITY_DN58726_c0_g1,TRINITY_DN58816_c0_g1,TRINITY_DN59427_c0_g1,TRINITY_DN60076_c0_g2,TRINITY_DN60076_c1_g2,TRINITY_DN61351_c0_g1,TRINITY_DN64590_c0_g1,TRINITY_DN64769_c1_g1,TRINITY_DN65062_c1_g1,TRINITY_DN66478_c1_g1,TRINITY_DN67043_c1_g1,TRINITY_DN67147_c0_g1,TRINITY_DN69686_c0_g1,TRI…
12	cellular component	GO:0016020	membrane	0.3152	0.64897	TRINITY_DN13742_c0_g2,TRINITY_DN46371_c0_g1,TRINITY_DN46371_c0_g2,TRINITY_DN48454_c0_g1,TRINITY_DN50671_c0_g2,TRINITY_DN51913_c0_g1,TRINITY_DN55858_c0_g1,TRINITY_DN56736_c1_g1,TRINITY_DN56790_c1_g1,TRINITY_DN59427_c0_g1,TRINITY_DN61815_c1_g1,TRINITY_DN66694_c0_g3,TRINITY_DN71387_c0_g1,TRINITY_DN72244_c4_g1,TRINITY_DN73247_c1_g2,TRINITY_DN74838_c1_g1,TRINITY_DN75314_c0_g1,TRINITY_DN75349_c0_g2,TRI…
13	cellular component	GO:0044425	membrane part	0.02428	0.209376	TRINITY_DN46371_c0_g1,TRINITY_DN46371_c0_g2,TRINITY_DN50671_c0_g2,TRINITY_DN51913_c0_g1,TRINITY_DN55858_c0_g1,TRINITY_DN56736_c1_g1,TRINITY_DN59427_c0_g1,TRINITY_DN61815_c1_g1,TRINITY_DN66694_c0_g3,TRINITY_DN72244_c4_g1,TRINITY_DN73247_c1_g2,TRINITY_DN74838_c1_g1,TRINITY_DN75314_c0_g1,TRINITY_DN75349_c0_g2,TRINITY_DN75807_c0_g1,TRINITY_DN76254_c2_g1,TRINITY_DN76730_c2_g1,TRINITY_DN77483_c0_g1,TRI…
14	cellular component	GO:0044422	organelle part	0.17694	0.476625	TRINITY_DN56736_c1_g1,TRINITY_DN57953_c0_g1,TRINITY_DN60076_c0_g2,TRINITY_DN60076_c1_g2,TRINITY_DN61543_c0_g1,TRINITY_DN66478_c1_g1,TRINITY_DN67043_c1_g1,TRINITY_DN67147_c0_g1,TRINITY_DN70531_c0_g1,TRINITY_DN70531_c1_g4,TRINITY_DN72244_c4_g1,TRINITY_DN74815_c2_g1,TRINITY_DN74856_c3_g2,TRINITY_DN75531_c0_g1,TRINITY_DN75807_c0_g1,TRINITY_DN76402_c0_g1,TRINITY_DN76730_c2_g1,TRINITY_DN77483_c0_g1,TRI…
15	cellular component	GO:0044446	intracellular organelle part	0.17272	0.470569	TRINITY_DN56736_c1_g1,TRINITY_DN57953_c0_g1,TRINITY_DN60076_c0_g2,TRINITY_DN60076_c1_g2,TRINITY_DN61543_c0_g1,TRINITY_DN66478_c1_g1,TRINITY_DN67043_c1_g1,TRINITY_DN67147_c0_g1,TRINITY_DN70531_c0_g1,TRINITY_DN70531_c1_g4,TRINITY_DN72244_c4_g1,TRINITY_DN74815_c2_g1,TRINITY_DN74856_c3_g2,TRINITY_DN75531_c0_g1,TRINITY_DN75807_c0_g1,TRINITY_DN76402_c0_g1,TRINITY_DN76730_c2_g1,TRINITY_DN77483_c0_g1,TRI…
16	cellular component	GO:0031224	intrinsic component of membrane	0.03106	0.22319	TRINITY_DN46371_c0_g1,TRINITY_DN46371_c0_g2,TRINITY_DN50671_c0_g2,TRINITY_DN51913_c0_g1,TRINITY_DN55858_c0_g1,TRINITY_DN61815_c1_g1,TRINITY_DN66694_c0_g3,TRINITY_DN72244_c4_g1,TRINITY_DN73247_c1_g2,TRINITY_DN74838_c1_g1,TRINITY_DN75314_c0_g1,TRINITY_DN75349_c0_g2,TRINITY_DN75807_c0_g1,TRINITY_DN76254_c2_g1,TRINITY_DN77483_c0_g1,TRINITY_DN77807_c2_g1,TRINITY_DN78259_c0_g1,TRINITY_DN78494_c0_g1,TRI…
17	cellular component	GO:0016021	integral component of membrane	0.02089	0.189263	TRINITY_DN46371_c0_g1,TRINITY_DN46371_c0_g2,TRINITY_DN50671_c0_g2,TRINITY_DN51913_c0_g1,TRINITY_DN55858_c0_g1,TRINITY_DN61815_c1_g1,TRINITY_DN66694_c0_g3,TRINITY_DN72244_c4_g1,TRINITY_DN73247_c1_g2,TRINITY_DN74838_c1_g1,TRINITY_DN75314_c0_g1,TRINITY_DN75349_c0_g2,TRINITY_DN75807_c0_g1,TRINITY_DN76254_c2_g1,TRINITY_DN77483_c0_g1,TRINITY_DN77807_c2_g1,TRINITY_DN78259_c0_g1,TRINITY_DN78494_c0_g1,TRI…
18	cellular component	GO:0032991	macromolecular complex	0.8081	0.932369	TRINITY_DN32253_c0_g1,TRINITY_DN56736_c1_g1,TRINITY_DN57953_c0_g1,TRINITY_DN58726_c0_g1,TRINITY_DN58816_c0_g1,TRINITY_DN59427_c0_g1,TRINITY_DN61543_c0_g1,TRINITY_DN64590_c0_g1,TRINITY_DN69686_c0_g1,TRINITY_DN71166_c0_g1,TRINITY_DN71166_c1_g1,TRINITY_DN72543_c2_g1,TRINITY_DN74815_c2_g1,TRINITY_DN75531_c0_g1,TRINITY_DN76730_c2_g1,TRINITY_DN77725_c2_g1,TRINITY_DN78259_c0_g1,TRINITY_DN80656_c3_g3,TRI…
19	cellular component	GO:0009536	plastid	0.62931	0.841009	TRINITY_DN48454_c0_g1,TRINITY_DN60076_c0_g2,TRINITY_DN60076_c1_g2,TRINITY_DN66478_c1_g1,TRINITY_DN67147_c0_g1,TRINITY_DN70531_c0_g1,TRINITY_DN70531_c1_g4,TRINITY_DN72244_c4_g1,TRINITY_DN74856_c3_g2,TRINITY_DN76402_c0_g1,TRINITY_DN77483_c0_g1,TRINITY_DN78259_c0_g1,TRINITY_DN78259_c1_g1,TRINITY_DN78326_c1_g1,TRINITY_DN78539_c1_g5,TRINITY_DN78963_c1_g1,TRINITY_DN88458_c0_g1
20	cellular component	GO:0009507	chloroplast	0.49721	0.779442	TRINITY_DN48454_c0_g1,TRINITY_DN60076_c0_g2,TRINITY_DN60076_c1_g2,TRINITY_DN66478_c1_g1,TRINITY_DN67147_c0_g1,TRINITY_DN70531_c0_g1,TRINITY_DN70531_c1_g4,TRINITY_DN72244_c4_g1,TRINITY_DN74856_c3_g2,TRINITY_DN77483_c0_g1,TRINITY_DN78259_c0_g1,TRINITY_DN78259_c1_g1,TRINITY_DN78326_c1_g1,TRINITY_DN78539_c1_g5,TRINITY_DN78963_c1_g1,TRINITY_DN88458_c0_g1
21	cellular component	GO:0005634	nucleus	0.42664	0.737256	TRINITY_DN30972_c0_g1,TRINITY_DN47841_c0_g1,TRINITY_DN49572_c0_g2,TRINITY_DN57953_c0_g1,TRINITY_DN59552_c0_g1,TRINITY_DN61283_c0_g1,TRINITY_DN61543_c0_g1,TRINITY_DN64769_c1_g1,TRINITY_DN68726_c1_g1,TRINITY_DN72093_c1_g1,TRINITY_DN72543_c2_g1,TRINITY_DN74815_c2_g1,TRINITY_DN74856_c3_g2,TRINITY_DN75531_c0_g1,TRINITY_DN77725_c2_g1,TRINITY_DN78872_c0_g1
22	cellular component	GO:0044435	plastid part	0.01094	0.156218	TRINITY_DN60076_c0_g2,TRINITY_DN60076_c1_g2,TRINITY_DN66478_c1_g1,TRINITY_DN67147_c0_g1,TRINITY_DN70531_c0_g1,TRINITY_DN70531_c1_g4,TRINITY_DN72244_c4_g1,TRINITY_DN76402_c0_g1,TRINITY_DN77483_c0_g1,TRINITY_DN78259_c0_g1,TRINITY_DN78259_c1_g1,TRINITY_DN78326_c1_g1,TRINITY_DN78539_c1_g5,TRINITY_DN78963_c1_g1,TRINITY_DN88458_c0_g1
23	cellular component	GO:0044434	chloroplast part	0.01902	0.182763	TRINITY_DN60076_c0_g2,TRINITY_DN60076_c1_g2,TRINITY_DN66478_c1_g1,TRINITY_DN67147_c0_g1,TRINITY_DN70531_c0_g1,TRINITY_DN70531_c1_g4,TRINITY_DN72244_c4_g1,TRINITY_DN77483_c0_g1,TRINITY_DN78259_c0_g1,TRINITY_DN78259_c1_g1,TRINITY_DN78326_c1_g1,TRINITY_DN78539_c1_g5,TRINITY_DN78963_c1_g1,TRINITY_DN88458_c0_g1
24	cellular component	GO:0043234	protein complex	0.11079	0.401992	TRINITY_DN32253_c0_g1,TRINITY_DN56736_c1_g1,TRINITY_DN59427_c0_g1,TRINITY_DN61543_c0_g1,TRINITY_DN71166_c0_g1,TRINITY_DN71166_c1_g1,TRINITY_DN72543_c2_g1,TRINITY_DN74815_c2_g1,TRINITY_DN75531_c0_g1,TRINITY_DN76730_c2_g1,TRINITY_DN78259_c0_g1,TRINITY_DN80656_c3_g3
25	cellular component	GO:0043228	non-membrane-bounded organelle	0.88686	0.964315	TRINITY_DN57953_c0_g1,TRINITY_DN58726_c0_g1,TRINITY_DN58816_c0_g1,TRINITY_DN61543_c0_g1,TRINITY_DN64590_c0_g1,TRINITY_DN74856_c3_g2,TRINITY_DN75531_c0_g1,TRINITY_DN77725_c2_g1,TRINITY_DN78872_c0_g1,TRINITY_DN79403_c1_g1,TRINITY_DN80838_c0_g1
26	cellular component	GO:0043232	intracellular non-membrane-bounded organelle	0.88686	0.964315	TRINITY_DN57953_c0_g1,TRINITY_DN58726_c0_g1,TRINITY_DN58816_c0_g1,TRINITY_DN61543_c0_g1,TRINITY_DN64590_c0_g1,TRINITY_DN74856_c3_g2,TRINITY_DN75531_c0_g1,TRINITY_DN77725_c2_g1,TRINITY_DN78872_c0_g1,TRINITY_DN79403_c1_g1,TRINITY_DN80838_c0_g1
27	cellular component	GO:0031090	organelle membrane	0.32543	0.655798	TRINITY_DN56736_c1_g1,TRINITY_DN72244_c4_g1,TRINITY_DN76402_c0_g1,TRINITY_DN76730_c2_g1,TRINITY_DN77483_c0_g1,TRINITY_DN78259_c0_g1,TRINITY_DN78259_c1_g1,TRINITY_DN78494_c0_g1,TRINITY_DN78494_c1_g1,TRINITY_DN78539_c1_g5,TRINITY_DN80656_c3_g3
28	cellular component	GO:0071944	cell periphery	0.65475	0.857503	TRINITY_DN13742_c0_g2,TRINITY_DN56736_c1_g1,TRINITY_DN71387_c0_g1,TRINITY_DN74856_c3_g2,TRINITY_DN76945_c0_g1,TRINITY_DN77911_c0_g2,TRINITY_DN79256_c1_g1,TRINITY_DN80277_c1_g1,TRINITY_DN80315_c1_g1,TRINITY_DN80656_c3_g3
29	cellular component	GO:0005739	mitochondrion	0.70134	0.881681	TRINITY_DN32253_c0_g1,TRINITY_DN44214_c0_g1,TRINITY_DN53097_c0_g2,TRINITY_DN70004_c0_g1,TRINITY_DN72497_c1_g5,TRINITY_DN76730_c2_g1,TRINITY_DN78539_c1_g5,TRINITY_DN80483_c2_g1,TRINITY_DN87520_c0_g1
30	cellular component	GO:0012505	endomembrane system	0.53534	0.799524	TRINITY_DN56736_c1_g1,TRINITY_DN67043_c1_g1,TRINITY_DN74815_c2_g1,TRINITY_DN75531_c0_g1,TRINITY_DN75807_c0_g1,TRINITY_DN80218_c0_g1,TRINITY_DN80551_c0_g5,TRINITY_DN80551_c0_g8,TRINITY_DN80656_c3_g3
31	cellular component	GO:0031975	envelope	0.22683	0.538599	TRINITY_DN72244_c4_g1,TRINITY_DN74815_c2_g1,TRINITY_DN75531_c0_g1,TRINITY_DN76402_c0_g1,TRINITY_DN76730_c2_g1,TRINITY_DN77483_c0_g1,TRINITY_DN78259_c0_g1,TRINITY_DN78259_c1_g1,TRINITY_DN78539_c1_g5
32	cellular component	GO:0031967	organelle envelope	0.22038	0.530574	TRINITY_DN72244_c4_g1,TRINITY_DN74815_c2_g1,TRINITY_DN75531_c0_g1,TRINITY_DN76402_c0_g1,TRINITY_DN76730_c2_g1,TRINITY_DN77483_c0_g1,TRINITY_DN78259_c0_g1,TRINITY_DN78259_c1_g1,TRINITY_DN78539_c1_g5
33	cellular component	GO:0005576	extracellular region	0.28568	0.610923	TRINITY_DN43900_c0_g1,TRINITY_DN71387_c0_g1,TRINITY_DN72773_c2_g2,TRINITY_DN76945_c0_g1,TRINITY_DN77859_c1_g1,TRINITY_DN77911_c0_g2,TRINITY_DN80315_c1_g1
34	cellular component	GO:0044428	nuclear part	0.14649	0.448992	TRINITY_DN57953_c0_g1,TRINITY_DN61543_c0_g1,TRINITY_DN74815_c2_g1,TRINITY_DN74856_c3_g2,TRINITY_DN75531_c0_g1,TRINITY_DN77725_c2_g1,TRINITY_DN78872_c0_g1
35	cellular component	GO:0030529	intracellular ribonucleoprotein complex	0.96898	0.989717	TRINITY_DN57953_c0_g1,TRINITY_DN58726_c0_g1,TRINITY_DN58816_c0_g1,TRINITY_DN64590_c0_g1,TRINITY_DN77725_c2_g1,TRINITY_DN80838_c0_g1
36	cellular component	GO:1990904	ribonucleoprotein complex	0.96898	0.989717	TRINITY_DN57953_c0_g1,TRINITY_DN58726_c0_g1,TRINITY_DN58816_c0_g1,TRINITY_DN64590_c0_g1,TRINITY_DN77725_c2_g1,TRINITY_DN80838_c0_g1
37	cellular component	GO:0005886	plasma membrane	0.76455	0.907348	TRINITY_DN13742_c0_g2,TRINITY_DN56736_c1_g1,TRINITY_DN79256_c1_g1,TRINITY_DN80277_c1_g1,TRINITY_DN80315_c1_g1,TRINITY_DN80656_c3_g3
38	cellular component	GO:0031984	organelle subcompartment	0.50729	0.783104	TRINITY_DN67043_c1_g1,TRINITY_DN75807_c0_g1,TRINITY_DN78326_c1_g1,TRINITY_DN80218_c0_g1,TRINITY_DN80551_c0_g5,TRINITY_DN80551_c0_g8
39	cellular component	GO:0005794	Golgi apparatus	0.36834	0.692855	TRINITY_DN56736_c1_g1,TRINITY_DN67043_c1_g1,TRINITY_DN80218_c0_g1,TRINITY_DN80551_c0_g5,TRINITY_DN80551_c0_g8,TRINITY_DN80656_c3_g3
40	cellular component	GO:0009526	plastid envelope	0.16728	0.465719	TRINITY_DN72244_c4_g1,TRINITY_DN76402_c0_g1,TRINITY_DN77483_c0_g1,TRINITY_DN78259_c0_g1,TRINITY_DN78259_c1_g1,TRINITY_DN78539_c1_g5
41	cellular component	GO:0009532	plastid stroma	0.13558	0.442384	TRINITY_DN60076_c0_g2,TRINITY_DN60076_c1_g2,TRINITY_DN67147_c0_g1,TRINITY_DN70531_c0_g1,TRINITY_DN70531_c1_g4,TRINITY_DN78963_c1_g1
42	cellular component	GO:0009570	chloroplast stroma	0.11934	0.420381	TRINITY_DN60076_c0_g2,TRINITY_DN60076_c1_g2,TRINITY_DN67147_c0_g1,TRINITY_DN70531_c0_g1,TRINITY_DN70531_c1_g4,TRINITY_DN78963_c1_g1
43	cellular component	GO:0044431	Golgi apparatus part	0.04156	0.244211	TRINITY_DN56736_c1_g1,TRINITY_DN67043_c1_g1,TRINITY_DN80218_c0_g1,TRINITY_DN80551_c0_g5,TRINITY_DN80551_c0_g8,TRINITY_DN80656_c3_g3
44	cellular component	GO:0031982	vesicle	0.02799	0.220214	TRINITY_DN56736_c1_g1,TRINITY_DN67043_c1_g1,TRINITY_DN80218_c0_g1,TRINITY_DN80551_c0_g5,TRINITY_DN80551_c0_g8,TRINITY_DN80656_c3_g3
45	cellular component	GO:0031410	cytoplasmic vesicle	0.02747	0.21976	TRINITY_DN56736_c1_g1,TRINITY_DN67043_c1_g1,TRINITY_DN80218_c0_g1,TRINITY_DN80551_c0_g5,TRINITY_DN80551_c0_g8,TRINITY_DN80656_c3_g3
46	cellular component	GO:0097708	intracellular vesicle	0.02747	0.21976	TRINITY_DN56736_c1_g1,TRINITY_DN67043_c1_g1,TRINITY_DN80218_c0_g1,TRINITY_DN80551_c0_g5,TRINITY_DN80551_c0_g8,TRINITY_DN80656_c3_g3
47	cellular component	GO:1902494	catalytic complex	0.49863	0.779442	TRINITY_DN32253_c0_g1,TRINITY_DN69686_c0_g1,TRINITY_DN71166_c0_g1,TRINITY_DN71166_c1_g1,TRINITY_DN72543_c2_g1
48	cellular component	GO:0031974	membrane-enclosed lumen	0.46792	0.757802	TRINITY_DN57953_c0_g1,TRINITY_DN61543_c0_g1,TRINITY_DN74856_c3_g2,TRINITY_DN77725_c2_g1,TRINITY_DN78872_c0_g1
49	cellular component	GO:0043233	organelle lumen	0.46792	0.757802	TRINITY_DN57953_c0_g1,TRINITY_DN61543_c0_g1,TRINITY_DN74856_c3_g2,TRINITY_DN77725_c2_g1,TRINITY_DN78872_c0_g1
50	cellular component	GO:0070013	intracellular organelle lumen	0.46692	0.757802	TRINITY_DN57953_c0_g1,TRINITY_DN61543_c0_g1,TRINITY_DN74856_c3_g2,TRINITY_DN77725_c2_g1,TRINITY_DN78872_c0_g1
51	cellular component	GO:0098796	membrane protein complex	0.3499	0.68076	TRINITY_DN56736_c1_g1,TRINITY_DN59427_c0_g1,TRINITY_DN76730_c2_g1,TRINITY_DN78259_c0_g1,TRINITY_DN80656_c3_g3
52	cellular component	GO:0009941	chloroplast envelope	0.26755	0.586314	TRINITY_DN72244_c4_g1,TRINITY_DN77483_c0_g1,TRINITY_DN78259_c0_g1,TRINITY_DN78259_c1_g1,TRINITY_DN78539_c1_g5
53	cellular component	GO:0031981	nuclear lumen	0.26462	0.584364	TRINITY_DN57953_c0_g1,TRINITY_DN61543_c0_g1,TRINITY_DN74856_c3_g2,TRINITY_DN77725_c2_g1,TRINITY_DN78872_c0_g1
54	cellular component	GO:0030054	cell junction	0.25975	0.579745	TRINITY_DN57384_c0_g1,TRINITY_DN58425_c0_g1,TRINITY_DN74856_c3_g2,TRINITY_DN75484_c0_g1,TRINITY_DN77249_c0_g1
55	cellular component	GO:0005911	cell-cell junction	0.25878	0.578552	TRINITY_DN57384_c0_g1,TRINITY_DN58425_c0_g1,TRINITY_DN74856_c3_g2,TRINITY_DN75484_c0_g1,TRINITY_DN77249_c0_g1
56	cellular component	GO:0009506	plasmodesma	0.25878	0.578552	TRINITY_DN57384_c0_g1,TRINITY_DN58425_c0_g1,TRINITY_DN74856_c3_g2,TRINITY_DN75484_c0_g1,TRINITY_DN77249_c0_g1
57	cellular component	GO:0055044	symplast	0.25878	0.578552	TRINITY_DN57384_c0_g1,TRINITY_DN58425_c0_g1,TRINITY_DN74856_c3_g2,TRINITY_DN75484_c0_g1,TRINITY_DN77249_c0_g1
58	cellular component	GO:0019866	organelle inner membrane	0.13169	0.438074	TRINITY_DN72244_c4_g1,TRINITY_DN76730_c2_g1,TRINITY_DN78259_c0_g1,TRINITY_DN78259_c1_g1,TRINITY_DN78539_c1_g5
59	cellular component	GO:0042170	plastid membrane	0.0052	0.120894	TRINITY_DN72244_c4_g1,TRINITY_DN76402_c0_g1,TRINITY_DN77483_c0_g1,TRINITY_DN78259_c0_g1,TRINITY_DN78259_c1_g1
60	cellular component	GO:0005829	cytosol	0.99297	0.998644	TRINITY_DN61351_c0_g1,TRINITY_DN64769_c1_g1,TRINITY_DN65062_c1_g1,TRINITY_DN80838_c0_g1
61	cellular component	GO:0005840	ribosome	0.98007	0.993012	TRINITY_DN58726_c0_g1,TRINITY_DN58816_c0_g1,TRINITY_DN64590_c0_g1,TRINITY_DN80838_c0_g1
62	cellular component	GO:0098588	bounding membrane of organelle	0.86104	0.953679	TRINITY_DN56736_c1_g1,TRINITY_DN78494_c0_g1,TRINITY_DN78494_c1_g1,TRINITY_DN80656_c3_g3
63	cellular component	GO:0005773	vacuole	0.75214	0.899048	TRINITY_DN78494_c0_g1,TRINITY_DN78494_c1_g1,TRINITY_DN78498_c2_g1,TRINITY_DN78498_c4_g1
64	cellular component	GO:0098805	whole membrane	0.7354	0.897668	TRINITY_DN56736_c1_g1,TRINITY_DN78494_c0_g1,TRINITY_DN78494_c1_g1,TRINITY_DN80656_c3_g3
65	cellular component	GO:0030312	external encapsulating structure	0.43802	0.747674	TRINITY_DN71387_c0_g1,TRINITY_DN74856_c3_g2,TRINITY_DN76945_c0_g1,TRINITY_DN77911_c0_g2
66	cellular component	GO:0005618	cell wall	0.42192	0.734351	TRINITY_DN71387_c0_g1,TRINITY_DN74856_c3_g2,TRINITY_DN76945_c0_g1,TRINITY_DN77911_c0_g2
67	cellular component	GO:0005730	nucleolus	0.17405	0.471711	TRINITY_DN57953_c0_g1,TRINITY_DN61543_c0_g1,TRINITY_DN74856_c3_g2,TRINITY_DN77725_c2_g1
68	cellular component	GO:0098791	Golgi subcompartment	0.14585	0.448992	TRINITY_DN67043_c1_g1,TRINITY_DN80218_c0_g1,TRINITY_DN80551_c0_g5,TRINITY_DN80551_c0_g8
69	cellular component	GO:0005694	chromosome	0.07381	0.318246	TRINITY_DN61543_c0_g1,TRINITY_DN75531_c0_g1,TRINITY_DN78872_c0_g1,TRINITY_DN79403_c1_g1
70	cellular component	GO:0005768	endosome	0.06712	0.305306	TRINITY_DN67043_c1_g1,TRINITY_DN80218_c0_g1,TRINITY_DN80551_c0_g5,TRINITY_DN80551_c0_g8
71	cellular component	GO:0005802	trans-Golgi network	0.02819	0.220214	TRINITY_DN67043_c1_g1,TRINITY_DN80218_c0_g1,TRINITY_DN80551_c0_g5,TRINITY_DN80551_c0_g8
72	cellular component	GO:0031969	chloroplast membrane	0.02088	0.189263	TRINITY_DN72244_c4_g1,TRINITY_DN77483_c0_g1,TRINITY_DN78259_c0_g1,TRINITY_DN78259_c1_g1
73	cellular component	GO:1905368	peptidase complex	0.01282	0.163118	TRINITY_DN32253_c0_g1,TRINITY_DN71166_c0_g1,TRINITY_DN71166_c1_g1,TRINITY_DN72543_c2_g1
74	cellular component	GO:0000502	proteasome complex	0.01031	0.156218	TRINITY_DN32253_c0_g1,TRINITY_DN71166_c0_g1,TRINITY_DN71166_c1_g1,TRINITY_DN72543_c2_g1
75	cellular component	GO:1905369	endopeptidase complex	0.01031	0.156218	TRINITY_DN32253_c0_g1,TRINITY_DN71166_c0_g1,TRINITY_DN71166_c1_g1,TRINITY_DN72543_c2_g1
76	cellular component	GO:0044427	chromosomal part	0.12213	0.426812	TRINITY_DN61543_c0_g1,TRINITY_DN75531_c0_g1,TRINITY_DN78872_c0_g1
77	cellular component	GO:0030117	membrane coat	0.03921	0.244211	TRINITY_DN56736_c1_g1,TRINITY_DN59427_c0_g1,TRINITY_DN80656_c3_g3
78	cellular component	GO:0048475	coated membrane	0.03921	0.244211	TRINITY_DN56736_c1_g1,TRINITY_DN59427_c0_g1,TRINITY_DN80656_c3_g3
79	cellular component	GO:0009528	plastid inner membrane	0.01637	0.16771	TRINITY_DN72244_c4_g1,TRINITY_DN78259_c0_g1,TRINITY_DN78259_c1_g1
80	cellular component	GO:0009706	chloroplast inner membrane	0.01286	0.163118	TRINITY_DN72244_c4_g1,TRINITY_DN78259_c0_g1,TRINITY_DN78259_c1_g1
81	cellular component	GO:0030118	clathrin coat	0.00675	0.141284	TRINITY_DN56736_c1_g1,TRINITY_DN59427_c0_g1,TRINITY_DN80656_c3_g3
82	cellular component	GO:0005795	Golgi stack	0.0018	0.0709531	TRINITY_DN80218_c0_g1,TRINITY_DN80551_c0_g5,TRINITY_DN80551_c0_g8
83	cellular component	GO:0031985	Golgi cisterna	0.00089	0.061341	TRINITY_DN80218_c0_g1,TRINITY_DN80551_c0_g5,TRINITY_DN80551_c0_g8
84	cellular component	GO:0005801	cis-Golgi network	0.00024	0.04482	TRINITY_DN80218_c0_g1,TRINITY_DN80551_c0_g5,TRINITY_DN80551_c0_g8
85	cellular component	GO:0005797	Golgi medial cisterna	7.2e-06	0.0095616	TRINITY_DN80218_c0_g1,TRINITY_DN80551_c0_g5,TRINITY_DN80551_c0_g8
86	cellular component	GO:0044429	mitochondrial part	0.85805	0.951955	TRINITY_DN76730_c2_g1,TRINITY_DN78539_c1_g5
87	cellular component	GO:0005774	vacuolar membrane	0.84661	0.943615	TRINITY_DN78494_c0_g1,TRINITY_DN78494_c1_g1
88	cellular component	GO:0044437	vacuolar part	0.84661	0.943615	TRINITY_DN78494_c0_g1,TRINITY_DN78494_c1_g1
89	cellular component	GO:0005856	cytoskeleton	0.79858	0.924598	TRINITY_DN75531_c0_g1,TRINITY_DN78872_c0_g1
90	cellular component	GO:0005740	mitochondrial envelope	0.77699	0.910283	TRINITY_DN76730_c2_g1,TRINITY_DN78539_c1_g5
91	cellular component	GO:0031966	mitochondrial membrane	0.74576	0.897682	TRINITY_DN76730_c2_g1,TRINITY_DN78539_c1_g5
92	cellular component	GO:0044430	cytoskeletal part	0.6613	0.857987	TRINITY_DN75531_c0_g1,TRINITY_DN78872_c0_g1
93	cellular component	GO:0005743	mitochondrial inner membrane	0.63862	0.843834	TRINITY_DN76730_c2_g1,TRINITY_DN78539_c1_g5
94	cellular component	GO:0015630	microtubule cytoskeleton	0.56062	0.808095	TRINITY_DN75531_c0_g1,TRINITY_DN78872_c0_g1
95	cellular component	GO:0044433	cytoplasmic vesicle part	0.28286	0.606847	TRINITY_DN56736_c1_g1,TRINITY_DN80656_c3_g3
96	cellular component	GO:0044459	plasma membrane part	0.25248	0.575755	TRINITY_DN56736_c1_g1,TRINITY_DN80656_c3_g3
97	cellular component	GO:0012506	vesicle membrane	0.15404	0.450019	TRINITY_DN56736_c1_g1,TRINITY_DN80656_c3_g3
98	cellular component	GO:0030659	cytoplasmic vesicle membrane	0.15404	0.450019	TRINITY_DN56736_c1_g1,TRINITY_DN80656_c3_g3
99	cellular component	GO:0030135	coated vesicle	0.1093	0.400074	TRINITY_DN56736_c1_g1,TRINITY_DN80656_c3_g3
100	cellular component	GO:0030662	coated vesicle membrane	0.0932	0.362525	TRINITY_DN56736_c1_g1,TRINITY_DN80656_c3_g3
101	cellular component	GO:0005798	Golgi-associated vesicle	0.09163	0.361082	TRINITY_DN56736_c1_g1,TRINITY_DN80656_c3_g3
102	cellular component	GO:0030660	Golgi-associated vesicle membrane	0.08239	0.344069	TRINITY_DN56736_c1_g1,TRINITY_DN80656_c3_g3
103	cellular component	GO:0030120	vesicle coat	0.06912	0.306995	TRINITY_DN56736_c1_g1,TRINITY_DN80656_c3_g3
104	cellular component	GO:0098797	plasma membrane protein complex	0.04267	0.245306	TRINITY_DN56736_c1_g1,TRINITY_DN80656_c3_g3
105	cellular component	GO:0005635	nuclear envelope	0.04147	0.244211	TRINITY_DN74815_c2_g1,TRINITY_DN75531_c0_g1
106	cellular component	GO:0030133	transport vesicle	0.04028	0.244211	TRINITY_DN56736_c1_g1,TRINITY_DN80656_c3_g3
107	cellular component	GO:0030658	transport vesicle membrane	0.03681	0.244211	TRINITY_DN56736_c1_g1,TRINITY_DN80656_c3_g3
108	cellular component	GO:0005681	spliceosomal complex	0.02816	0.220214	TRINITY_DN57953_c0_g1,TRINITY_DN77725_c2_g1
109	cellular component	GO:0005819	spindle	0.02615	0.217045	TRINITY_DN75531_c0_g1,TRINITY_DN78872_c0_g1
110	cellular component	GO:0098589	membrane region	0.02516	0.213152	TRINITY_DN56736_c1_g1,TRINITY_DN80656_c3_g3
111	cellular component	GO:0030136	clathrin-coated vesicle	0.0223	0.197429	TRINITY_DN56736_c1_g1,TRINITY_DN80656_c3_g3
112	cellular component	GO:0005905	clathrin-coated pit	0.01959	0.182763	TRINITY_DN56736_c1_g1,TRINITY_DN80656_c3_g3
113	cellular component	GO:0030665	clathrin-coated vesicle membrane	0.01703	0.168775	TRINITY_DN56736_c1_g1,TRINITY_DN80656_c3_g3
114	cellular component	GO:0042995	cell projection	0.01621	0.16771	TRINITY_DN64443_c0_g1,TRINITY_DN80726_c1_g1
115	cellular component	GO:0030140	trans-Golgi network transport vesicle	0.01238	0.161573	TRINITY_DN56736_c1_g1,TRINITY_DN80656_c3_g3
116	cellular component	GO:0120025	plasma membrane bounded cell projection	0.01238	0.161573	TRINITY_DN64443_c0_g1,TRINITY_DN80726_c1_g1
117	cellular component	GO:0012510	trans-Golgi network transport vesicle membrane	0.01166	0.156409	TRINITY_DN56736_c1_g1,TRINITY_DN80656_c3_g3
118	cellular component	GO:0030125	clathrin vesicle coat	0.01166	0.156409	TRINITY_DN56736_c1_g1,TRINITY_DN80656_c3_g3
119	cellular component	GO:0030132	clathrin coat of coated pit	0.01166	0.156409	TRINITY_DN56736_c1_g1,TRINITY_DN80656_c3_g3
120	cellular component	GO:0030130	clathrin coat of trans-Golgi network vesicle	0.00964	0.15584	TRINITY_DN56736_c1_g1,TRINITY_DN80656_c3_g3
121	cellular component	GO:0000793	condensed chromosome	0.00901	0.155393	TRINITY_DN61543_c0_g1,TRINITY_DN75531_c0_g1
122	cellular component	GO:0098687	chromosomal region	0.00377	0.113785	TRINITY_DN75531_c0_g1,TRINITY_DN78872_c0_g1
123	cellular component	GO:0000775	chromosome, centromeric region	0.00261	0.0888738	TRINITY_DN75531_c0_g1,TRINITY_DN78872_c0_g1
124	cellular component	GO:0005783	endoplasmic reticulum	0.97736	0.993012	TRINITY_DN75807_c0_g1
125	cellular component	GO:0009579	thylakoid	0.96188	0.989717	TRINITY_DN78326_c1_g1
126	cellular component	GO:0044445	cytosolic part	0.89986	0.973903	TRINITY_DN80838_c0_g1
127	cellular component	GO:0009534	chloroplast thylakoid	0.8876	0.964315	TRINITY_DN78326_c1_g1
128	cellular component	GO:0031976	plastid thylakoid	0.8876	0.964315	TRINITY_DN78326_c1_g1
129	cellular component	GO:0022626	cytosolic ribosome	0.86982	0.957812	TRINITY_DN80838_c0_g1
130	cellular component	GO:0044432	endoplasmic reticulum part	0.86282	0.954854	TRINITY_DN75807_c0_g1
131	cellular component	GO:1990234	transferase complex	0.85918	0.952413	TRINITY_DN69686_c0_g1
132	cellular component	GO:0042175	nuclear outer membrane-endoplasmic reticulum membrane network	0.83781	0.940803	TRINITY_DN75807_c0_g1
133	cellular component	GO:0005789	endoplasmic reticulum membrane	0.83525	0.940803	TRINITY_DN75807_c0_g1
134	cellular component	GO:0098827	endoplasmic reticulum subcompartment	0.83525	0.940803	TRINITY_DN75807_c0_g1
135	cellular component	GO:0099080	supramolecular complex	0.77582	0.910283	TRINITY_DN75531_c0_g1
136	cellular component	GO:0099081	supramolecular polymer	0.77582	0.910283	TRINITY_DN75531_c0_g1
137	cellular component	GO:0099512	supramolecular fiber	0.77582	0.910283	TRINITY_DN75531_c0_g1
138	cellular component	GO:0099513	polymeric cytoskeletal fiber	0.77582	0.910283	TRINITY_DN75531_c0_g1
139	cellular component	GO:0005874	microtubule	0.75378	0.900198	TRINITY_DN75531_c0_g1
140	cellular component	GO:0044455	mitochondrial membrane part	0.66364	0.858144	TRINITY_DN76730_c2_g1
141	cellular component	GO:0098798	mitochondrial protein complex	0.61904	0.836302	TRINITY_DN76730_c2_g1
142	cellular component	GO:0098800	inner mitochondrial membrane protein complex	0.607	0.823577	TRINITY_DN76730_c2_g1
143	cellular component	GO:0000785	chromatin	0.59668	0.821982	TRINITY_DN78872_c0_g1
144	cellular component	GO:0005839	proteasome core complex	0.28792	0.613736	TRINITY_DN72543_c2_g1
145	cellular component	GO:0000228	nuclear chromosome	0.20248	0.515213	TRINITY_DN61543_c0_g1
146	cellular component	GO:0044454	nuclear chromosome part	0.20248	0.515213	TRINITY_DN61543_c0_g1
147	cellular component	GO:0019773	proteasome core complex, alpha-subunit complex	0.16036	0.457974	TRINITY_DN72543_c2_g1
148	cellular component	GO:0030119	AP-type membrane coat adaptor complex	0.16036	0.457974	TRINITY_DN59427_c0_g1
149	cellular component	GO:0030131	clathrin adaptor complex	0.1473	0.448992	TRINITY_DN59427_c0_g1
150	cellular component	GO:0031227	intrinsic component of endoplasmic reticulum membrane	0.13404	0.43909	TRINITY_DN75807_c0_g1
151	cellular component	GO:0005643	nuclear pore	0.12058	0.423625	TRINITY_DN74815_c2_g1
152	cellular component	GO:0090406	pollen tube	0.11604	0.414137	TRINITY_DN64443_c0_g1
153	cellular component	GO:0030176	integral component of endoplasmic reticulum membrane	0.08835	0.35747	TRINITY_DN75807_c0_g1
154	cellular component	GO:0005744	mitochondrial inner membrane presequence translocase complex	0.05495	0.278525	TRINITY_DN76730_c2_g1
155	cellular component	GO:0034708	methyltransferase complex	0.05495	0.278525	TRINITY_DN69686_c0_g1
156	cellular component	GO:0005929	cilium	0.04518	0.251042	TRINITY_DN80726_c1_g1
157	cellular component	GO:0031514	motile cilium	0.04518	0.251042	TRINITY_DN80726_c1_g1
158	cellular component	GO:0000776	kinetochore	0.04027	0.244211	TRINITY_DN75531_c0_g1
159	cellular component	GO:0000794	condensed nuclear chromosome	0.04027	0.244211	TRINITY_DN61543_c0_g1
160	cellular component	GO:0034399	nuclear periphery	0.04027	0.244211	TRINITY_DN78872_c0_g1
161	cellular component	GO:0005876	spindle microtubule	0.03532	0.243311	TRINITY_DN75531_c0_g1
162	cellular component	GO:0000777	condensed chromosome kinetochore	0.02536	0.213152	TRINITY_DN75531_c0_g1
163	cellular component	GO:0000779	condensed chromosome, centromeric region	0.02536	0.213152	TRINITY_DN75531_c0_g1
164	cellular component	GO:0016363	nuclear matrix	0.02536	0.213152	TRINITY_DN78872_c0_g1
165	cellular component	GO:0005828	kinetochore microtubule	0.01529	0.165082	TRINITY_DN75531_c0_g1
166	cellular component	GO:0030896	checkpoint clamp complex	0.01022	0.156218	TRINITY_DN61543_c0_g1
167	cellular component	GO:0010369	chromocenter	0.00512	0.120894	TRINITY_DN75531_c0_g1
168	cellular component	GO:0031515	tRNA (m1A) methyltransferase complex	0.00512	0.120894	TRINITY_DN69686_c0_g1
169	cellular component	GO:0031897	Tic complex	0.00512	0.120894	TRINITY_DN78259_c0_g1
170	cellular component	GO:0043527	tRNA methyltransferase complex	0.00512	0.120894	TRINITY_DN69686_c0_g1
1	biological processes	GO:0008150	biological_process	1	1	TRINITY_DN30972_c0_g1,TRINITY_DN32253_c0_g1,TRINITY_DN43900_c0_g1,TRINITY_DN46371_c0_g1,TRINITY_DN46371_c0_g2,TRINITY_DN47841_c0_g1,TRINITY_DN48454_c0_g1,TRINITY_DN49572_c0_g2,TRINITY_DN49826_c0_g1,TRINITY_DN50120_c0_g1,TRINITY_DN50671_c0_g2,TRINITY_DN50792_c0_g1,TRINITY_DN51913_c0_g1,TRINITY_DN53097_c0_g2,TRINITY_DN55560_c0_g1,TRINITY_DN55858_c0_g1,TRINITY_DN56736_c1_g1,TRINITY_DN56790_c1_g1,TRI…
2	biological processes	GO:0008152	metabolic process	0.87753	0.962312	TRINITY_DN30972_c0_g1,TRINITY_DN32253_c0_g1,TRINITY_DN46371_c0_g1,TRINITY_DN46371_c0_g2,TRINITY_DN47841_c0_g1,TRINITY_DN48454_c0_g1,TRINITY_DN49572_c0_g2,TRINITY_DN50671_c0_g2,TRINITY_DN50792_c0_g1,TRINITY_DN53097_c0_g2,TRINITY_DN55560_c0_g1,TRINITY_DN55858_c0_g1,TRINITY_DN56790_c1_g1,TRINITY_DN56870_c0_g1,TRINITY_DN57075_c0_g1,TRINITY_DN57377_c0_g1,TRINITY_DN57560_c0_g1,TRINITY_DN57953_c0_g1,TRI…
3	biological processes	GO:0009987	cellular process	0.99149	0.998644	TRINITY_DN30972_c0_g1,TRINITY_DN43900_c0_g1,TRINITY_DN47841_c0_g1,TRINITY_DN48454_c0_g1,TRINITY_DN49572_c0_g2,TRINITY_DN49826_c0_g1,TRINITY_DN50120_c0_g1,TRINITY_DN50671_c0_g2,TRINITY_DN50792_c0_g1,TRINITY_DN55858_c0_g1,TRINITY_DN56790_c1_g1,TRINITY_DN57377_c0_g1,TRINITY_DN57560_c0_g1,TRINITY_DN57953_c0_g1,TRINITY_DN58425_c0_g1,TRINITY_DN58726_c0_g1,TRINITY_DN59552_c0_g1,TRINITY_DN60076_c0_g2,TRI…
4	biological processes	GO:0071704	organic substance metabolic process	0.66677	0.85968	TRINITY_DN30972_c0_g1,TRINITY_DN32253_c0_g1,TRINITY_DN47841_c0_g1,TRINITY_DN48454_c0_g1,TRINITY_DN49572_c0_g2,TRINITY_DN50792_c0_g1,TRINITY_DN55858_c0_g1,TRINITY_DN56790_c1_g1,TRINITY_DN57075_c0_g1,TRINITY_DN57377_c0_g1,TRINITY_DN57560_c0_g1,TRINITY_DN57953_c0_g1,TRINITY_DN58425_c0_g1,TRINITY_DN58726_c0_g1,TRINITY_DN59552_c0_g1,TRINITY_DN60076_c0_g2,TRINITY_DN60076_c1_g2,TRINITY_DN61283_c0_g1,TRI…
5	biological processes	GO:0044238	primary metabolic process	0.55506	0.807813	TRINITY_DN30972_c0_g1,TRINITY_DN32253_c0_g1,TRINITY_DN47841_c0_g1,TRINITY_DN48454_c0_g1,TRINITY_DN49572_c0_g2,TRINITY_DN50792_c0_g1,TRINITY_DN55858_c0_g1,TRINITY_DN57075_c0_g1,TRINITY_DN57377_c0_g1,TRINITY_DN57560_c0_g1,TRINITY_DN57953_c0_g1,TRINITY_DN58726_c0_g1,TRINITY_DN59552_c0_g1,TRINITY_DN60076_c0_g2,TRINITY_DN60076_c1_g2,TRINITY_DN61283_c0_g1,TRINITY_DN61543_c0_g1,TRINITY_DN61907_c1_g1,TRI…
6	biological processes	GO:0044237	cellular metabolic process	0.96658	0.989717	TRINITY_DN30972_c0_g1,TRINITY_DN47841_c0_g1,TRINITY_DN48454_c0_g1,TRINITY_DN49572_c0_g2,TRINITY_DN50792_c0_g1,TRINITY_DN55858_c0_g1,TRINITY_DN56790_c1_g1,TRINITY_DN57377_c0_g1,TRINITY_DN57560_c0_g1,TRINITY_DN57953_c0_g1,TRINITY_DN58425_c0_g1,TRINITY_DN58726_c0_g1,TRINITY_DN59552_c0_g1,TRINITY_DN60076_c0_g2,TRINITY_DN60076_c1_g2,TRINITY_DN61283_c0_g1,TRINITY_DN61543_c0_g1,TRINITY_DN61907_c1_g1,TRI…
7	biological processes	GO:0006807	nitrogen compound metabolic process	0.57032	0.810037	TRINITY_DN30972_c0_g1,TRINITY_DN32253_c0_g1,TRINITY_DN47841_c0_g1,TRINITY_DN49572_c0_g2,TRINITY_DN50792_c0_g1,TRINITY_DN55858_c0_g1,TRINITY_DN56790_c1_g1,TRINITY_DN57560_c0_g1,TRINITY_DN57953_c0_g1,TRINITY_DN58726_c0_g1,TRINITY_DN59552_c0_g1,TRINITY_DN60076_c0_g2,TRINITY_DN60076_c1_g2,TRINITY_DN61283_c0_g1,TRINITY_DN61543_c0_g1,TRINITY_DN61907_c1_g1,TRINITY_DN61969_c0_g1,TRINITY_DN62181_c0_g1,TRI…
8	biological processes	GO:0043170	macromolecule metabolic process	0.25726	0.578073	TRINITY_DN30972_c0_g1,TRINITY_DN32253_c0_g1,TRINITY_DN47841_c0_g1,TRINITY_DN49572_c0_g2,TRINITY_DN50792_c0_g1,TRINITY_DN55858_c0_g1,TRINITY_DN57377_c0_g1,TRINITY_DN57560_c0_g1,TRINITY_DN57953_c0_g1,TRINITY_DN58726_c0_g1,TRINITY_DN59552_c0_g1,TRINITY_DN61283_c0_g1,TRINITY_DN61543_c0_g1,TRINITY_DN61907_c1_g1,TRINITY_DN61969_c0_g1,TRINITY_DN62181_c0_g1,TRINITY_DN62609_c0_g1,TRINITY_DN63138_c0_g1,TRI…
9	biological processes	GO:0044260	cellular macromolecule metabolic process	0.41728	0.730872	TRINITY_DN30972_c0_g1,TRINITY_DN47841_c0_g1,TRINITY_DN49572_c0_g2,TRINITY_DN50792_c0_g1,TRINITY_DN55858_c0_g1,TRINITY_DN57377_c0_g1,TRINITY_DN57560_c0_g1,TRINITY_DN57953_c0_g1,TRINITY_DN58726_c0_g1,TRINITY_DN59552_c0_g1,TRINITY_DN61283_c0_g1,TRINITY_DN61543_c0_g1,TRINITY_DN61907_c1_g1,TRINITY_DN61969_c0_g1,TRINITY_DN62181_c0_g1,TRINITY_DN63138_c0_g1,TRINITY_DN63171_c0_g2,TRINITY_DN63799_c0_g1,TRI…
10	biological processes	GO:1901564	organonitrogen compound metabolic process	0.93771	0.985189	TRINITY_DN30972_c0_g1,TRINITY_DN32253_c0_g1,TRINITY_DN50792_c0_g1,TRINITY_DN55858_c0_g1,TRINITY_DN56790_c1_g1,TRINITY_DN57953_c0_g1,TRINITY_DN58726_c0_g1,TRINITY_DN60076_c0_g2,TRINITY_DN60076_c1_g2,TRINITY_DN61907_c1_g1,TRINITY_DN62609_c0_g1,TRINITY_DN63138_c0_g1,TRINITY_DN63630_c1_g1,TRINITY_DN65062_c1_g1,TRINITY_DN66478_c1_g1,TRINITY_DN66819_c0_g1,TRINITY_DN67043_c1_g1,TRINITY_DN69919_c0_g2,TRI…
11	biological processes	GO:0009058	biosynthetic process	0.9669	0.989717	TRINITY_DN30972_c0_g1,TRINITY_DN47841_c0_g1,TRINITY_DN49572_c0_g2,TRINITY_DN57377_c0_g1,TRINITY_DN57560_c0_g1,TRINITY_DN57953_c0_g1,TRINITY_DN58726_c0_g1,TRINITY_DN59552_c0_g1,TRINITY_DN60076_c0_g2,TRINITY_DN60076_c1_g2,TRINITY_DN61283_c0_g1,TRINITY_DN61969_c0_g1,TRINITY_DN63171_c0_g2,TRINITY_DN63799_c0_g1,TRINITY_DN64443_c0_g1,TRINITY_DN65062_c1_g1,TRINITY_DN69217_c0_g1,TRINITY_DN69919_c0_g2,TRI…
12	biological processes	GO:1901576	organic substance biosynthetic process	0.94125	0.988126	TRINITY_DN30972_c0_g1,TRINITY_DN47841_c0_g1,TRINITY_DN49572_c0_g2,TRINITY_DN57377_c0_g1,TRINITY_DN57560_c0_g1,TRINITY_DN57953_c0_g1,TRINITY_DN58726_c0_g1,TRINITY_DN59552_c0_g1,TRINITY_DN60076_c0_g2,TRINITY_DN60076_c1_g2,TRINITY_DN61283_c0_g1,TRINITY_DN61969_c0_g1,TRINITY_DN63171_c0_g2,TRINITY_DN63799_c0_g1,TRINITY_DN64443_c0_g1,TRINITY_DN65062_c1_g1,TRINITY_DN69217_c0_g1,TRINITY_DN69919_c0_g2,TRI…
13	biological processes	GO:0034641	cellular nitrogen compound metabolic process	0.79635	0.922821	TRINITY_DN30972_c0_g1,TRINITY_DN47841_c0_g1,TRINITY_DN49572_c0_g2,TRINITY_DN56790_c1_g1,TRINITY_DN57560_c0_g1,TRINITY_DN57953_c0_g1,TRINITY_DN58726_c0_g1,TRINITY_DN59552_c0_g1,TRINITY_DN61283_c0_g1,TRINITY_DN61543_c0_g1,TRINITY_DN61969_c0_g1,TRINITY_DN62181_c0_g1,TRINITY_DN63799_c0_g1,TRINITY_DN64443_c0_g1,TRINITY_DN65062_c1_g1,TRINITY_DN67147_c0_g1,TRINITY_DN69108_c0_g2,TRINITY_DN69217_c0_g1,TRI…
14	biological processes	GO:0044249	cellular biosynthetic process	0.91102	0.976107	TRINITY_DN30972_c0_g1,TRINITY_DN47841_c0_g1,TRINITY_DN49572_c0_g2,TRINITY_DN57377_c0_g1,TRINITY_DN57560_c0_g1,TRINITY_DN57953_c0_g1,TRINITY_DN58726_c0_g1,TRINITY_DN59552_c0_g1,TRINITY_DN60076_c0_g2,TRINITY_DN60076_c1_g2,TRINITY_DN61283_c0_g1,TRINITY_DN61969_c0_g1,TRINITY_DN63171_c0_g2,TRINITY_DN63799_c0_g1,TRINITY_DN64443_c0_g1,TRINITY_DN65062_c1_g1,TRINITY_DN69217_c0_g1,TRINITY_DN69919_c0_g2,TRI…
15	biological processes	GO:1901360	organic cyclic compound metabolic process	0.43911	0.747877	TRINITY_DN30972_c0_g1,TRINITY_DN47841_c0_g1,TRINITY_DN49572_c0_g2,TRINITY_DN56790_c1_g1,TRINITY_DN57560_c0_g1,TRINITY_DN57953_c0_g1,TRINITY_DN59552_c0_g1,TRINITY_DN60076_c0_g2,TRINITY_DN60076_c1_g2,TRINITY_DN61283_c0_g1,TRINITY_DN61543_c0_g1,TRINITY_DN61969_c0_g1,TRINITY_DN62181_c0_g1,TRINITY_DN63799_c0_g1,TRINITY_DN64443_c0_g1,TRINITY_DN65062_c1_g1,TRINITY_DN67147_c0_g1,TRINITY_DN69108_c0_g2,TRI…
16	biological processes	GO:0006725	cellular aromatic compound metabolic process	0.31984	0.652135	TRINITY_DN30972_c0_g1,TRINITY_DN47841_c0_g1,TRINITY_DN49572_c0_g2,TRINITY_DN56790_c1_g1,TRINITY_DN57560_c0_g1,TRINITY_DN57953_c0_g1,TRINITY_DN59552_c0_g1,TRINITY_DN60076_c0_g2,TRINITY_DN60076_c1_g2,TRINITY_DN61283_c0_g1,TRINITY_DN61543_c0_g1,TRINITY_DN61969_c0_g1,TRINITY_DN62181_c0_g1,TRINITY_DN63799_c0_g1,TRINITY_DN64443_c0_g1,TRINITY_DN65062_c1_g1,TRINITY_DN67147_c0_g1,TRINITY_DN69108_c0_g2,TRI…
17	biological processes	GO:0019538	protein metabolic process	0.71721	0.889921	TRINITY_DN30972_c0_g1,TRINITY_DN32253_c0_g1,TRINITY_DN50792_c0_g1,TRINITY_DN55858_c0_g1,TRINITY_DN57953_c0_g1,TRINITY_DN58726_c0_g1,TRINITY_DN61907_c1_g1,TRINITY_DN62609_c0_g1,TRINITY_DN63138_c0_g1,TRINITY_DN63630_c1_g1,TRINITY_DN66478_c1_g1,TRINITY_DN66819_c0_g1,TRINITY_DN67043_c1_g1,TRINITY_DN69919_c0_g2,TRINITY_DN71166_c0_g1,TRINITY_DN71166_c1_g1,TRINITY_DN71982_c1_g1,TRINITY_DN71989_c0_g1,TRI…
18	biological processes	GO:0046483	heterocycle metabolic process	0.36141	0.688598	TRINITY_DN30972_c0_g1,TRINITY_DN47841_c0_g1,TRINITY_DN49572_c0_g2,TRINITY_DN56790_c1_g1,TRINITY_DN57560_c0_g1,TRINITY_DN57953_c0_g1,TRINITY_DN59552_c0_g1,TRINITY_DN61283_c0_g1,TRINITY_DN61543_c0_g1,TRINITY_DN61969_c0_g1,TRINITY_DN62181_c0_g1,TRINITY_DN63799_c0_g1,TRINITY_DN64443_c0_g1,TRINITY_DN65062_c1_g1,TRINITY_DN67147_c0_g1,TRINITY_DN69108_c0_g2,TRINITY_DN69217_c0_g1,TRINITY_DN69324_c0_g1,TRI…
19	biological processes	GO:0065007	biological regulation	0.15869	0.456148	TRINITY_DN32253_c0_g1,TRINITY_DN43900_c0_g1,TRINITY_DN47841_c0_g1,TRINITY_DN49572_c0_g2,TRINITY_DN50671_c0_g2,TRINITY_DN50792_c0_g1,TRINITY_DN55858_c0_g1,TRINITY_DN56870_c0_g1,TRINITY_DN57377_c0_g1,TRINITY_DN57560_c0_g1,TRINITY_DN57953_c0_g1,TRINITY_DN59552_c0_g1,TRINITY_DN61283_c0_g1,TRINITY_DN61543_c0_g1,TRINITY_DN61969_c0_g1,TRINITY_DN63171_c0_g2,TRINITY_DN63799_c0_g1,TRINITY_DN64443_c0_g1,TRI…
20	biological processes	GO:0050896	response to stimulus	0.38712	0.708907	TRINITY_DN43900_c0_g1,TRINITY_DN55858_c0_g1,TRINITY_DN56870_c0_g1,TRINITY_DN60076_c0_g2,TRINITY_DN60076_c1_g2,TRINITY_DN61543_c0_g1,TRINITY_DN61815_c1_g1,TRINITY_DN64443_c0_g1,TRINITY_DN66478_c1_g1,TRINITY_DN69324_c0_g1,TRINITY_DN72355_c2_g2,TRINITY_DN72773_c2_g2,TRINITY_DN73247_c1_g2,TRINITY_DN74171_c0_g1,TRINITY_DN74838_c1_g1,TRINITY_DN75016_c1_g2,TRINITY_DN75314_c0_g1,TRINITY_DN75531_c0_g1,TRI…
21	biological processes	GO:0006139	nucleobase-containing compound metabolic process	0.33825	0.666144	TRINITY_DN30972_c0_g1,TRINITY_DN47841_c0_g1,TRINITY_DN49572_c0_g2,TRINITY_DN57560_c0_g1,TRINITY_DN57953_c0_g1,TRINITY_DN59552_c0_g1,TRINITY_DN61283_c0_g1,TRINITY_DN61543_c0_g1,TRINITY_DN61969_c0_g1,TRINITY_DN62181_c0_g1,TRINITY_DN63799_c0_g1,TRINITY_DN64443_c0_g1,TRINITY_DN65062_c1_g1,TRINITY_DN67147_c0_g1,TRINITY_DN69108_c0_g2,TRINITY_DN69217_c0_g1,TRINITY_DN69324_c0_g1,TRINITY_DN69686_c0_g1,TRI…
22	biological processes	GO:0050789	regulation of biological process	0.15527	0.450019	TRINITY_DN32253_c0_g1,TRINITY_DN43900_c0_g1,TRINITY_DN47841_c0_g1,TRINITY_DN49572_c0_g2,TRINITY_DN50792_c0_g1,TRINITY_DN55858_c0_g1,TRINITY_DN56870_c0_g1,TRINITY_DN57377_c0_g1,TRINITY_DN57560_c0_g1,TRINITY_DN57953_c0_g1,TRINITY_DN59552_c0_g1,TRINITY_DN61283_c0_g1,TRINITY_DN61543_c0_g1,TRINITY_DN61969_c0_g1,TRINITY_DN63171_c0_g2,TRINITY_DN63799_c0_g1,TRINITY_DN64443_c0_g1,TRINITY_DN69217_c0_g1,TRI…
23	biological processes	GO:0090304	nucleic acid metabolic process	0.04355	0.246104	TRINITY_DN30972_c0_g1,TRINITY_DN47841_c0_g1,TRINITY_DN49572_c0_g2,TRINITY_DN57560_c0_g1,TRINITY_DN57953_c0_g1,TRINITY_DN59552_c0_g1,TRINITY_DN61283_c0_g1,TRINITY_DN61543_c0_g1,TRINITY_DN61969_c0_g1,TRINITY_DN62181_c0_g1,TRINITY_DN63799_c0_g1,TRINITY_DN64443_c0_g1,TRINITY_DN65062_c1_g1,TRINITY_DN67147_c0_g1,TRINITY_DN69108_c0_g2,TRINITY_DN69217_c0_g1,TRINITY_DN69324_c0_g1,TRINITY_DN69686_c0_g1,TRI…
24	biological processes	GO:0044267	cellular protein metabolic process	0.81541	0.934186	TRINITY_DN30972_c0_g1,TRINITY_DN50792_c0_g1,TRINITY_DN55858_c0_g1,TRINITY_DN57953_c0_g1,TRINITY_DN58726_c0_g1,TRINITY_DN61907_c1_g1,TRINITY_DN63138_c0_g1,TRINITY_DN66819_c0_g1,TRINITY_DN67043_c1_g1,TRINITY_DN69919_c0_g2,TRINITY_DN71982_c1_g1,TRINITY_DN71989_c0_g1,TRINITY_DN72057_c3_g1,TRINITY_DN72543_c2_g1,TRINITY_DN73191_c3_g1,TRINITY_DN73218_c2_g2,TRINITY_DN74856_c3_g2,TRINITY_DN76591_c1_g2,TRI…
25	biological processes	GO:0009059	macromolecule biosynthetic process	0.72228	0.892268	TRINITY_DN30972_c0_g1,TRINITY_DN47841_c0_g1,TRINITY_DN49572_c0_g2,TRINITY_DN57377_c0_g1,TRINITY_DN57560_c0_g1,TRINITY_DN57953_c0_g1,TRINITY_DN58726_c0_g1,TRINITY_DN59552_c0_g1,TRINITY_DN61283_c0_g1,TRINITY_DN61969_c0_g1,TRINITY_DN63171_c0_g2,TRINITY_DN63799_c0_g1,TRINITY_DN64443_c0_g1,TRINITY_DN69217_c0_g1,TRINITY_DN69919_c0_g2,TRINITY_DN72093_c1_g1,TRINITY_DN73068_c1_g1,TRINITY_DN73218_c2_g2,TRI…
26	biological processes	GO:0034645	cellular macromolecule biosynthetic process	0.68902	0.871747	TRINITY_DN30972_c0_g1,TRINITY_DN47841_c0_g1,TRINITY_DN49572_c0_g2,TRINITY_DN57377_c0_g1,TRINITY_DN57560_c0_g1,TRINITY_DN57953_c0_g1,TRINITY_DN58726_c0_g1,TRINITY_DN59552_c0_g1,TRINITY_DN61283_c0_g1,TRINITY_DN61969_c0_g1,TRINITY_DN63171_c0_g2,TRINITY_DN63799_c0_g1,TRINITY_DN64443_c0_g1,TRINITY_DN69217_c0_g1,TRINITY_DN69919_c0_g2,TRINITY_DN72093_c1_g1,TRINITY_DN73068_c1_g1,TRINITY_DN73218_c2_g2,TRI…
27	biological processes	GO:0010467	gene expression	0.59865	0.822138	TRINITY_DN30972_c0_g1,TRINITY_DN47841_c0_g1,TRINITY_DN49572_c0_g2,TRINITY_DN57377_c0_g1,TRINITY_DN57560_c0_g1,TRINITY_DN57953_c0_g1,TRINITY_DN58726_c0_g1,TRINITY_DN59552_c0_g1,TRINITY_DN61283_c0_g1,TRINITY_DN61969_c0_g1,TRINITY_DN62181_c0_g1,TRINITY_DN63171_c0_g2,TRINITY_DN63799_c0_g1,TRINITY_DN64443_c0_g1,TRINITY_DN67147_c0_g1,TRINITY_DN69217_c0_g1,TRINITY_DN69686_c0_g1,TRINITY_DN72093_c1_g1,TRI…
28	biological processes	GO:0051179	localization	0.50232	0.781162	TRINITY_DN50671_c0_g2,TRINITY_DN51913_c0_g1,TRINITY_DN56736_c1_g1,TRINITY_DN59427_c0_g1,TRINITY_DN65062_c1_g1,TRINITY_DN66694_c0_g3,TRINITY_DN72244_c4_g1,TRINITY_DN72355_c2_g2,TRINITY_DN73247_c1_g2,TRINITY_DN74815_c2_g1,TRINITY_DN74838_c1_g1,TRINITY_DN75314_c0_g1,TRINITY_DN76254_c2_g1,TRINITY_DN76279_c1_g1,TRINITY_DN76730_c2_g1,TRINITY_DN77483_c0_g1,TRINITY_DN78259_c0_g1,TRINITY_DN78259_c1_g1,TRI…
29	biological processes	GO:0051234	establishment of localization	0.44893	0.748549	TRINITY_DN50671_c0_g2,TRINITY_DN51913_c0_g1,TRINITY_DN56736_c1_g1,TRINITY_DN59427_c0_g1,TRINITY_DN65062_c1_g1,TRINITY_DN66694_c0_g3,TRINITY_DN72244_c4_g1,TRINITY_DN72355_c2_g2,TRINITY_DN73247_c1_g2,TRINITY_DN74815_c2_g1,TRINITY_DN74838_c1_g1,TRINITY_DN75314_c0_g1,TRINITY_DN76254_c2_g1,TRINITY_DN76279_c1_g1,TRINITY_DN76730_c2_g1,TRINITY_DN77483_c0_g1,TRINITY_DN78259_c0_g1,TRINITY_DN78259_c1_g1,TRI…
30	biological processes	GO:0006810	transport	0.41342	0.730872	TRINITY_DN50671_c0_g2,TRINITY_DN51913_c0_g1,TRINITY_DN56736_c1_g1,TRINITY_DN59427_c0_g1,TRINITY_DN65062_c1_g1,TRINITY_DN66694_c0_g3,TRINITY_DN72244_c4_g1,TRINITY_DN72355_c2_g2,TRINITY_DN73247_c1_g2,TRINITY_DN74815_c2_g1,TRINITY_DN74838_c1_g1,TRINITY_DN75314_c0_g1,TRINITY_DN76254_c2_g1,TRINITY_DN76279_c1_g1,TRINITY_DN76730_c2_g1,TRINITY_DN77483_c0_g1,TRINITY_DN78259_c0_g1,TRINITY_DN78259_c1_g1,TRI…
31	biological processes	GO:0006793	phosphorus metabolic process	0.74792	0.897682	TRINITY_DN55858_c0_g1,TRINITY_DN63138_c0_g1,TRINITY_DN65062_c1_g1,TRINITY_DN66819_c0_g1,TRINITY_DN67100_c0_g2,TRINITY_DN70004_c0_g1,TRINITY_DN70531_c0_g1,TRINITY_DN70531_c1_g4,TRINITY_DN71989_c0_g1,TRINITY_DN72057_c3_g1,TRINITY_DN72355_c2_g2,TRINITY_DN72773_c2_g2,TRINITY_DN73191_c3_g1,TRINITY_DN74856_c3_g2,TRINITY_DN75807_c0_g1,TRINITY_DN76591_c1_g2,TRINITY_DN77807_c2_g1,TRINITY_DN78183_c0_g1,TRI…
32	biological processes	GO:0006796	phosphate-containing compound metabolic process	0.68912	0.871747	TRINITY_DN55858_c0_g1,TRINITY_DN63138_c0_g1,TRINITY_DN65062_c1_g1,TRINITY_DN66819_c0_g1,TRINITY_DN67100_c0_g2,TRINITY_DN70004_c0_g1,TRINITY_DN70531_c0_g1,TRINITY_DN70531_c1_g4,TRINITY_DN71989_c0_g1,TRINITY_DN72057_c3_g1,TRINITY_DN72355_c2_g2,TRINITY_DN72773_c2_g2,TRINITY_DN73191_c3_g1,TRINITY_DN74856_c3_g2,TRINITY_DN75807_c0_g1,TRINITY_DN76591_c1_g2,TRINITY_DN77807_c2_g1,TRINITY_DN78183_c0_g1,TRI…
33	biological processes	GO:0044271	cellular nitrogen compound biosynthetic process	0.67563	0.864492	TRINITY_DN30972_c0_g1,TRINITY_DN47841_c0_g1,TRINITY_DN49572_c0_g2,TRINITY_DN57560_c0_g1,TRINITY_DN57953_c0_g1,TRINITY_DN58726_c0_g1,TRINITY_DN59552_c0_g1,TRINITY_DN61283_c0_g1,TRINITY_DN61969_c0_g1,TRINITY_DN63799_c0_g1,TRINITY_DN64443_c0_g1,TRINITY_DN65062_c1_g1,TRINITY_DN69217_c0_g1,TRINITY_DN71802_c0_g1,TRINITY_DN72093_c1_g1,TRINITY_DN72773_c2_g2,TRINITY_DN73068_c1_g1,TRINITY_DN73218_c2_g2,TRI…
34	biological processes	GO:0050794	regulation of cellular process	0.25035	0.572229	TRINITY_DN43900_c0_g1,TRINITY_DN47841_c0_g1,TRINITY_DN49572_c0_g2,TRINITY_DN50792_c0_g1,TRINITY_DN55858_c0_g1,TRINITY_DN57560_c0_g1,TRINITY_DN57953_c0_g1,TRINITY_DN59552_c0_g1,TRINITY_DN61283_c0_g1,TRINITY_DN61543_c0_g1,TRINITY_DN61969_c0_g1,TRINITY_DN63799_c0_g1,TRINITY_DN64443_c0_g1,TRINITY_DN69217_c0_g1,TRINITY_DN72093_c1_g1,TRINITY_DN75531_c0_g1,TRINITY_DN75807_c0_g1,TRINITY_DN76697_c1_g2,TRI…
35	biological processes	GO:0043412	macromolecule modification	0.35012	0.68076	TRINITY_DN55858_c0_g1,TRINITY_DN57953_c0_g1,TRINITY_DN61907_c1_g1,TRINITY_DN63138_c0_g1,TRINITY_DN65062_c1_g1,TRINITY_DN66819_c0_g1,TRINITY_DN67043_c1_g1,TRINITY_DN69686_c0_g1,TRINITY_DN69919_c0_g2,TRINITY_DN71982_c1_g1,TRINITY_DN71989_c0_g1,TRINITY_DN72057_c3_g1,TRINITY_DN73191_c3_g1,TRINITY_DN74856_c3_g2,TRINITY_DN76591_c1_g2,TRINITY_DN77725_c2_g1,TRINITY_DN77807_c2_g1,TRINITY_DN78183_c0_g1,TRI…
36	biological processes	GO:1901362	organic cyclic compound biosynthetic process	0.1498	0.450019	TRINITY_DN30972_c0_g1,TRINITY_DN47841_c0_g1,TRINITY_DN49572_c0_g2,TRINITY_DN57560_c0_g1,TRINITY_DN57953_c0_g1,TRINITY_DN59552_c0_g1,TRINITY_DN60076_c0_g2,TRINITY_DN60076_c1_g2,TRINITY_DN61283_c0_g1,TRINITY_DN61969_c0_g1,TRINITY_DN63799_c0_g1,TRINITY_DN64443_c0_g1,TRINITY_DN65062_c1_g1,TRINITY_DN69217_c0_g1,TRINITY_DN71802_c0_g1,TRINITY_DN72093_c1_g1,TRINITY_DN72773_c2_g2,TRINITY_DN73068_c1_g1,TRI…
37	biological processes	GO:0019438	aromatic compound biosynthetic process	0.0658	0.304468	TRINITY_DN30972_c0_g1,TRINITY_DN47841_c0_g1,TRINITY_DN49572_c0_g2,TRINITY_DN57560_c0_g1,TRINITY_DN57953_c0_g1,TRINITY_DN59552_c0_g1,TRINITY_DN60076_c0_g2,TRINITY_DN60076_c1_g2,TRINITY_DN61283_c0_g1,TRINITY_DN61969_c0_g1,TRINITY_DN63799_c0_g1,TRINITY_DN64443_c0_g1,TRINITY_DN65062_c1_g1,TRINITY_DN69217_c0_g1,TRINITY_DN71802_c0_g1,TRINITY_DN72093_c1_g1,TRINITY_DN72773_c2_g2,TRINITY_DN73068_c1_g1,TRI…
38	biological processes	GO:0016070	RNA metabolic process	0.14741	0.448992	TRINITY_DN30972_c0_g1,TRINITY_DN47841_c0_g1,TRINITY_DN49572_c0_g2,TRINITY_DN57560_c0_g1,TRINITY_DN57953_c0_g1,TRINITY_DN59552_c0_g1,TRINITY_DN61283_c0_g1,TRINITY_DN61969_c0_g1,TRINITY_DN62181_c0_g1,TRINITY_DN63799_c0_g1,TRINITY_DN64443_c0_g1,TRINITY_DN65062_c1_g1,TRINITY_DN67147_c0_g1,TRINITY_DN69217_c0_g1,TRINITY_DN69686_c0_g1,TRINITY_DN72093_c1_g1,TRINITY_DN73068_c1_g1,TRINITY_DN74856_c3_g2,TRI…
39	biological processes	GO:0071840	cellular component organization or biogenesis	0.43447	0.744485	TRINITY_DN50671_c0_g2,TRINITY_DN61283_c0_g1,TRINITY_DN62181_c0_g1,TRINITY_DN67147_c0_g1,TRINITY_DN69324_c0_g1,TRINITY_DN69919_c0_g2,TRINITY_DN71387_c0_g1,TRINITY_DN72355_c2_g2,TRINITY_DN74856_c3_g2,TRINITY_DN75531_c0_g1,TRINITY_DN76279_c1_g1,TRINITY_DN76697_c1_g2,TRINITY_DN78139_c4_g2,TRINITY_DN78139_c4_g4,TRINITY_DN78139_c4_g5,TRINITY_DN78259_c0_g1,TRINITY_DN78872_c0_g1,TRINITY_DN79182_c0_g1,TRI…
40	biological processes	GO:0006464	cellular protein modification process	0.36136	0.688598	TRINITY_DN55858_c0_g1,TRINITY_DN57953_c0_g1,TRINITY_DN61907_c1_g1,TRINITY_DN63138_c0_g1,TRINITY_DN66819_c0_g1,TRINITY_DN67043_c1_g1,TRINITY_DN69919_c0_g2,TRINITY_DN71982_c1_g1,TRINITY_DN71989_c0_g1,TRINITY_DN72057_c3_g1,TRINITY_DN73191_c3_g1,TRINITY_DN76591_c1_g2,TRINITY_DN77725_c2_g1,TRINITY_DN77807_c2_g1,TRINITY_DN78183_c0_g1,TRINITY_DN78200_c1_g1,TRINITY_DN78326_c1_g1,TRINITY_DN78539_c1_g5,TRI…
41	biological processes	GO:0036211	protein modification process	0.36136	0.688598	TRINITY_DN55858_c0_g1,TRINITY_DN57953_c0_g1,TRINITY_DN61907_c1_g1,TRINITY_DN63138_c0_g1,TRINITY_DN66819_c0_g1,TRINITY_DN67043_c1_g1,TRINITY_DN69919_c0_g2,TRINITY_DN71982_c1_g1,TRINITY_DN71989_c0_g1,TRINITY_DN72057_c3_g1,TRINITY_DN73191_c3_g1,TRINITY_DN76591_c1_g2,TRINITY_DN77725_c2_g1,TRINITY_DN77807_c2_g1,TRINITY_DN78183_c0_g1,TRINITY_DN78200_c1_g1,TRINITY_DN78326_c1_g1,TRINITY_DN78539_c1_g5,TRI…
42	biological processes	GO:0018130	heterocycle biosynthetic process	0.1237	0.42774	TRINITY_DN30972_c0_g1,TRINITY_DN47841_c0_g1,TRINITY_DN49572_c0_g2,TRINITY_DN57560_c0_g1,TRINITY_DN57953_c0_g1,TRINITY_DN59552_c0_g1,TRINITY_DN61283_c0_g1,TRINITY_DN61969_c0_g1,TRINITY_DN63799_c0_g1,TRINITY_DN64443_c0_g1,TRINITY_DN65062_c1_g1,TRINITY_DN69217_c0_g1,TRINITY_DN71802_c0_g1,TRINITY_DN72093_c1_g1,TRINITY_DN72773_c2_g2,TRINITY_DN73068_c1_g1,TRINITY_DN74856_c3_g2,TRINITY_DN76580_c1_g1,TRI…
43	biological processes	GO:0016043	cellular component organization	0.32141	0.652135	TRINITY_DN50671_c0_g2,TRINITY_DN61283_c0_g1,TRINITY_DN67147_c0_g1,TRINITY_DN69324_c0_g1,TRINITY_DN69919_c0_g2,TRINITY_DN71387_c0_g1,TRINITY_DN72355_c2_g2,TRINITY_DN74856_c3_g2,TRINITY_DN75531_c0_g1,TRINITY_DN76279_c1_g1,TRINITY_DN76697_c1_g2,TRINITY_DN78139_c4_g2,TRINITY_DN78139_c4_g4,TRINITY_DN78139_c4_g5,TRINITY_DN78259_c0_g1,TRINITY_DN78872_c0_g1,TRINITY_DN79182_c0_g1,TRINITY_DN79403_c1_g1,TRI…
44	biological processes	GO:0034654	nucleobase-containing compound biosynthetic process	0.07993	0.338048	TRINITY_DN30972_c0_g1,TRINITY_DN47841_c0_g1,TRINITY_DN49572_c0_g2,TRINITY_DN57560_c0_g1,TRINITY_DN57953_c0_g1,TRINITY_DN59552_c0_g1,TRINITY_DN61283_c0_g1,TRINITY_DN61969_c0_g1,TRINITY_DN63799_c0_g1,TRINITY_DN64443_c0_g1,TRINITY_DN65062_c1_g1,TRINITY_DN69217_c0_g1,TRINITY_DN72093_c1_g1,TRINITY_DN73068_c1_g1,TRINITY_DN74856_c3_g2,TRINITY_DN76580_c1_g1,TRINITY_DN77725_c2_g1,TRINITY_DN78139_c4_g2,TRI…
45	biological processes	GO:0006950	response to stress	0.3864	0.708756	TRINITY_DN60076_c0_g2,TRINITY_DN60076_c1_g2,TRINITY_DN61543_c0_g1,TRINITY_DN61815_c1_g1,TRINITY_DN66478_c1_g1,TRINITY_DN69324_c0_g1,TRINITY_DN72355_c2_g2,TRINITY_DN72773_c2_g2,TRINITY_DN75016_c1_g2,TRINITY_DN75531_c0_g1,TRINITY_DN75807_c0_g1,TRINITY_DN76279_c1_g1,TRINITY_DN76945_c0_g1,TRINITY_DN77859_c1_g1,TRINITY_DN77911_c0_g2,TRINITY_DN78139_c4_g4,TRINITY_DN78539_c1_g5,TRINITY_DN78872_c0_g1,TRI…
46	biological processes	GO:0016310	phosphorylation	0.54221	0.800951	TRINITY_DN55858_c0_g1,TRINITY_DN63138_c0_g1,TRINITY_DN66819_c0_g1,TRINITY_DN71989_c0_g1,TRINITY_DN72057_c3_g1,TRINITY_DN72355_c2_g2,TRINITY_DN73191_c3_g1,TRINITY_DN75807_c0_g1,TRINITY_DN76591_c1_g2,TRINITY_DN77807_c2_g1,TRINITY_DN78183_c0_g1,TRINITY_DN78200_c1_g1,TRINITY_DN78326_c1_g1,TRINITY_DN78539_c1_g5,TRINITY_DN78963_c1_g1,TRINITY_DN80277_c1_g1,TRINITY_DN80315_c1_g1,TRINITY_DN80652_c3_g1,TRI…
47	biological processes	GO:0019222	regulation of metabolic process	0.09296	0.362525	TRINITY_DN32253_c0_g1,TRINITY_DN47841_c0_g1,TRINITY_DN49572_c0_g2,TRINITY_DN50792_c0_g1,TRINITY_DN57560_c0_g1,TRINITY_DN57953_c0_g1,TRINITY_DN59552_c0_g1,TRINITY_DN61283_c0_g1,TRINITY_DN61969_c0_g1,TRINITY_DN63799_c0_g1,TRINITY_DN64443_c0_g1,TRINITY_DN69217_c0_g1,TRINITY_DN72093_c1_g1,TRINITY_DN77725_c2_g1,TRINITY_DN78139_c4_g2,TRINITY_DN78139_c4_g4,TRINITY_DN78139_c4_g5,TRINITY_DN78326_c1_g1,TRI…
48	biological processes	GO:0080090	regulation of primary metabolic process	0.05458	0.278525	TRINITY_DN32253_c0_g1,TRINITY_DN47841_c0_g1,TRINITY_DN49572_c0_g2,TRINITY_DN50792_c0_g1,TRINITY_DN57560_c0_g1,TRINITY_DN57953_c0_g1,TRINITY_DN59552_c0_g1,TRINITY_DN61283_c0_g1,TRINITY_DN61969_c0_g1,TRINITY_DN63799_c0_g1,TRINITY_DN64443_c0_g1,TRINITY_DN69217_c0_g1,TRINITY_DN72093_c1_g1,TRINITY_DN77725_c2_g1,TRINITY_DN78139_c4_g2,TRINITY_DN78139_c4_g4,TRINITY_DN78139_c4_g5,TRINITY_DN78872_c0_g1
49	biological processes	GO:0032774	RNA biosynthetic process	0.03028	0.22319	TRINITY_DN30972_c0_g1,TRINITY_DN47841_c0_g1,TRINITY_DN49572_c0_g2,TRINITY_DN57560_c0_g1,TRINITY_DN57953_c0_g1,TRINITY_DN59552_c0_g1,TRINITY_DN61283_c0_g1,TRINITY_DN61969_c0_g1,TRINITY_DN63799_c0_g1,TRINITY_DN64443_c0_g1,TRINITY_DN69217_c0_g1,TRINITY_DN72093_c1_g1,TRINITY_DN73068_c1_g1,TRINITY_DN76580_c1_g1,TRINITY_DN77725_c2_g1,TRINITY_DN78139_c4_g2,TRINITY_DN78139_c4_g4,TRINITY_DN78139_c4_g5
50	biological processes	GO:0097659	nucleic acid-templated transcription	0.02745	0.21976	TRINITY_DN30972_c0_g1,TRINITY_DN47841_c0_g1,TRINITY_DN49572_c0_g2,TRINITY_DN57560_c0_g1,TRINITY_DN57953_c0_g1,TRINITY_DN59552_c0_g1,TRINITY_DN61283_c0_g1,TRINITY_DN61969_c0_g1,TRINITY_DN63799_c0_g1,TRINITY_DN64443_c0_g1,TRINITY_DN69217_c0_g1,TRINITY_DN72093_c1_g1,TRINITY_DN73068_c1_g1,TRINITY_DN76580_c1_g1,TRINITY_DN77725_c2_g1,TRINITY_DN78139_c4_g2,TRINITY_DN78139_c4_g4,TRINITY_DN78139_c4_g5
51	biological processes	GO:0006351	transcription, DNA-templated	0.02645	0.21745	TRINITY_DN30972_c0_g1,TRINITY_DN47841_c0_g1,TRINITY_DN49572_c0_g2,TRINITY_DN57560_c0_g1,TRINITY_DN57953_c0_g1,TRINITY_DN59552_c0_g1,TRINITY_DN61283_c0_g1,TRINITY_DN61969_c0_g1,TRINITY_DN63799_c0_g1,TRINITY_DN64443_c0_g1,TRINITY_DN69217_c0_g1,TRINITY_DN72093_c1_g1,TRINITY_DN73068_c1_g1,TRINITY_DN76580_c1_g1,TRINITY_DN77725_c2_g1,TRINITY_DN78139_c4_g2,TRINITY_DN78139_c4_g4,TRINITY_DN78139_c4_g5
52	biological processes	GO:0060255	regulation of macromolecule metabolic process	0.1269	0.432111	TRINITY_DN32253_c0_g1,TRINITY_DN47841_c0_g1,TRINITY_DN49572_c0_g2,TRINITY_DN50792_c0_g1,TRINITY_DN57953_c0_g1,TRINITY_DN59552_c0_g1,TRINITY_DN61283_c0_g1,TRINITY_DN61969_c0_g1,TRINITY_DN63799_c0_g1,TRINITY_DN64443_c0_g1,TRINITY_DN69217_c0_g1,TRINITY_DN72093_c1_g1,TRINITY_DN77725_c2_g1,TRINITY_DN78139_c4_g2,TRINITY_DN78139_c4_g4,TRINITY_DN78139_c4_g5,TRINITY_DN78872_c0_g1
53	biological processes	GO:0031323	regulation of cellular metabolic process	0.09713	0.368539	TRINITY_DN47841_c0_g1,TRINITY_DN49572_c0_g2,TRINITY_DN50792_c0_g1,TRINITY_DN57953_c0_g1,TRINITY_DN59552_c0_g1,TRINITY_DN61283_c0_g1,TRINITY_DN61969_c0_g1,TRINITY_DN63799_c0_g1,TRINITY_DN64443_c0_g1,TRINITY_DN69217_c0_g1,TRINITY_DN72093_c1_g1,TRINITY_DN77725_c2_g1,TRINITY_DN78139_c4_g2,TRINITY_DN78139_c4_g4,TRINITY_DN78139_c4_g5,TRINITY_DN78326_c1_g1,TRINITY_DN78872_c0_g1
54	biological processes	GO:0051171	regulation of nitrogen compound metabolic process	0.06831	0.305306	TRINITY_DN32253_c0_g1,TRINITY_DN47841_c0_g1,TRINITY_DN49572_c0_g2,TRINITY_DN50792_c0_g1,TRINITY_DN57953_c0_g1,TRINITY_DN59552_c0_g1,TRINITY_DN61283_c0_g1,TRINITY_DN61969_c0_g1,TRINITY_DN63799_c0_g1,TRINITY_DN64443_c0_g1,TRINITY_DN69217_c0_g1,TRINITY_DN72093_c1_g1,TRINITY_DN77725_c2_g1,TRINITY_DN78139_c4_g2,TRINITY_DN78139_c4_g4,TRINITY_DN78139_c4_g5,TRINITY_DN78872_c0_g1
55	biological processes	GO:0032502	developmental process	0.50087	0.780699	TRINITY_DN55858_c0_g1,TRINITY_DN56870_c0_g1,TRINITY_DN57953_c0_g1,TRINITY_DN60076_c0_g2,TRINITY_DN60076_c1_g2,TRINITY_DN61969_c0_g1,TRINITY_DN64443_c0_g1,TRINITY_DN69919_c0_g2,TRINITY_DN75531_c0_g1,TRINITY_DN76279_c1_g1,TRINITY_DN77725_c2_g1,TRINITY_DN78139_c4_g2,TRINITY_DN78139_c4_g4,TRINITY_DN78139_c4_g5,TRINITY_DN78963_c1_g1,TRINITY_DN88458_c0_g1
56	biological processes	GO:0048856	anatomical structure development	0.4805	0.772523	TRINITY_DN55858_c0_g1,TRINITY_DN56870_c0_g1,TRINITY_DN57953_c0_g1,TRINITY_DN60076_c0_g2,TRINITY_DN60076_c1_g2,TRINITY_DN61969_c0_g1,TRINITY_DN64443_c0_g1,TRINITY_DN69919_c0_g2,TRINITY_DN75531_c0_g1,TRINITY_DN76279_c1_g1,TRINITY_DN77725_c2_g1,TRINITY_DN78139_c4_g2,TRINITY_DN78139_c4_g4,TRINITY_DN78139_c4_g5,TRINITY_DN78963_c1_g1,TRINITY_DN88458_c0_g1
57	biological processes	GO:0071702	organic substance transport	0.13719	0.44241	TRINITY_DN50671_c0_g2,TRINITY_DN51913_c0_g1,TRINITY_DN56736_c1_g1,TRINITY_DN59427_c0_g1,TRINITY_DN65062_c1_g1,TRINITY_DN66694_c0_g3,TRINITY_DN72244_c4_g1,TRINITY_DN76254_c2_g1,TRINITY_DN76730_c2_g1,TRINITY_DN77483_c0_g1,TRINITY_DN78259_c0_g1,TRINITY_DN78259_c1_g1,TRINITY_DN78539_c1_g5,TRINITY_DN79781_c3_g1,TRINITY_DN80656_c3_g3,TRINITY_DN80794_c6_g5
58	biological processes	GO:0006468	protein phosphorylation	0.11918	0.420381	TRINITY_DN55858_c0_g1,TRINITY_DN63138_c0_g1,TRINITY_DN66819_c0_g1,TRINITY_DN71989_c0_g1,TRINITY_DN72057_c3_g1,TRINITY_DN73191_c3_g1,TRINITY_DN76591_c1_g2,TRINITY_DN77807_c2_g1,TRINITY_DN78183_c0_g1,TRINITY_DN78200_c1_g1,TRINITY_DN78326_c1_g1,TRINITY_DN78539_c1_g5,TRINITY_DN78963_c1_g1,TRINITY_DN80277_c1_g1,TRINITY_DN80315_c1_g1,TRINITY_DN80726_c1_g1
59	biological processes	GO:0055085	transmembrane transport	0.05394	0.278525	TRINITY_DN50671_c0_g2,TRINITY_DN51913_c0_g1,TRINITY_DN66694_c0_g3,TRINITY_DN72244_c4_g1,TRINITY_DN73247_c1_g2,TRINITY_DN74838_c1_g1,TRINITY_DN75314_c0_g1,TRINITY_DN77483_c0_g1,TRINITY_DN78259_c0_g1,TRINITY_DN78494_c0_g1,TRINITY_DN78494_c1_g1,TRINITY_DN78539_c1_g5,TRINITY_DN79781_c3_g1,TRINITY_DN80369_c2_g1,TRINITY_DN80726_c1_g1,TRINITY_DN80794_c6_g5
60	biological processes	GO:0044281	small molecule metabolic process	0.99338	0.998644	TRINITY_DN58425_c0_g1,TRINITY_DN60076_c0_g2,TRINITY_DN60076_c1_g2,TRINITY_DN64443_c0_g1,TRINITY_DN65062_c1_g1,TRINITY_DN66294_c0_g1,TRINITY_DN70531_c0_g1,TRINITY_DN70531_c1_g4,TRINITY_DN72355_c2_g2,TRINITY_DN72773_c2_g2,TRINITY_DN74856_c3_g2,TRINITY_DN75883_c0_g1,TRINITY_DN76279_c1_g1,TRINITY_DN77250_c0_g1,TRINITY_DN88458_c0_g1
61	biological processes	GO:0032501	multicellular organismal process	0.53379	0.79936	TRINITY_DN55858_c0_g1,TRINITY_DN56870_c0_g1,TRINITY_DN57953_c0_g1,TRINITY_DN60076_c0_g2,TRINITY_DN60076_c1_g2,TRINITY_DN61969_c0_g1,TRINITY_DN64443_c0_g1,TRINITY_DN69919_c0_g2,TRINITY_DN76279_c1_g1,TRINITY_DN77725_c2_g1,TRINITY_DN78139_c4_g2,TRINITY_DN78139_c4_g4,TRINITY_DN78139_c4_g5,TRINITY_DN78963_c1_g1,TRINITY_DN88458_c0_g1
62	biological processes	GO:0007275	multicellular organism development	0.32076	0.652135	TRINITY_DN55858_c0_g1,TRINITY_DN56870_c0_g1,TRINITY_DN57953_c0_g1,TRINITY_DN60076_c0_g2,TRINITY_DN60076_c1_g2,TRINITY_DN61969_c0_g1,TRINITY_DN64443_c0_g1,TRINITY_DN69919_c0_g2,TRINITY_DN76279_c1_g1,TRINITY_DN77725_c2_g1,TRINITY_DN78139_c4_g2,TRINITY_DN78139_c4_g4,TRINITY_DN78139_c4_g5,TRINITY_DN78963_c1_g1,TRINITY_DN88458_c0_g1
63	biological processes	GO:0010468	regulation of gene expression	0.11152	0.402514	TRINITY_DN47841_c0_g1,TRINITY_DN49572_c0_g2,TRINITY_DN57953_c0_g1,TRINITY_DN59552_c0_g1,TRINITY_DN61283_c0_g1,TRINITY_DN61969_c0_g1,TRINITY_DN63799_c0_g1,TRINITY_DN64443_c0_g1,TRINITY_DN69217_c0_g1,TRINITY_DN72093_c1_g1,TRINITY_DN77725_c2_g1,TRINITY_DN78139_c4_g2,TRINITY_DN78139_c4_g4,TRINITY_DN78139_c4_g5,TRINITY_DN78872_c0_g1
64	biological processes	GO:0009889	regulation of biosynthetic process	0.08281	0.344739	TRINITY_DN47841_c0_g1,TRINITY_DN49572_c0_g2,TRINITY_DN57953_c0_g1,TRINITY_DN59552_c0_g1,TRINITY_DN61283_c0_g1,TRINITY_DN61969_c0_g1,TRINITY_DN63799_c0_g1,TRINITY_DN64443_c0_g1,TRINITY_DN69217_c0_g1,TRINITY_DN72093_c1_g1,TRINITY_DN77725_c2_g1,TRINITY_DN78139_c4_g2,TRINITY_DN78139_c4_g4,TRINITY_DN78139_c4_g5,TRINITY_DN78872_c0_g1
65	biological processes	GO:0031326	regulation of cellular biosynthetic process	0.0681	0.305306	TRINITY_DN47841_c0_g1,TRINITY_DN49572_c0_g2,TRINITY_DN57953_c0_g1,TRINITY_DN59552_c0_g1,TRINITY_DN61283_c0_g1,TRINITY_DN61969_c0_g1,TRINITY_DN63799_c0_g1,TRINITY_DN64443_c0_g1,TRINITY_DN69217_c0_g1,TRINITY_DN72093_c1_g1,TRINITY_DN77725_c2_g1,TRINITY_DN78139_c4_g2,TRINITY_DN78139_c4_g4,TRINITY_DN78139_c4_g5,TRINITY_DN78872_c0_g1
66	biological processes	GO:0010556	regulation of macromolecule biosynthetic process	0.06031	0.291242	TRINITY_DN47841_c0_g1,TRINITY_DN49572_c0_g2,TRINITY_DN57953_c0_g1,TRINITY_DN59552_c0_g1,TRINITY_DN61283_c0_g1,TRINITY_DN61969_c0_g1,TRINITY_DN63799_c0_g1,TRINITY_DN64443_c0_g1,TRINITY_DN69217_c0_g1,TRINITY_DN72093_c1_g1,TRINITY_DN77725_c2_g1,TRINITY_DN78139_c4_g2,TRINITY_DN78139_c4_g4,TRINITY_DN78139_c4_g5,TRINITY_DN78872_c0_g1
67	biological processes	GO:2000112	regulation of cellular macromolecule biosynthetic process	0.05852	0.28363	TRINITY_DN47841_c0_g1,TRINITY_DN49572_c0_g2,TRINITY_DN57953_c0_g1,TRINITY_DN59552_c0_g1,TRINITY_DN61283_c0_g1,TRINITY_DN61969_c0_g1,TRINITY_DN63799_c0_g1,TRINITY_DN64443_c0_g1,TRINITY_DN69217_c0_g1,TRINITY_DN72093_c1_g1,TRINITY_DN77725_c2_g1,TRINITY_DN78139_c4_g2,TRINITY_DN78139_c4_g4,TRINITY_DN78139_c4_g5,TRINITY_DN78872_c0_g1
68	biological processes	GO:0042221	response to chemical	0.56524	0.808095	TRINITY_DN43900_c0_g1,TRINITY_DN55858_c0_g1,TRINITY_DN61815_c1_g1,TRINITY_DN64443_c0_g1,TRINITY_DN73247_c1_g2,TRINITY_DN74838_c1_g1,TRINITY_DN75016_c1_g2,TRINITY_DN75314_c0_g1,TRINITY_DN75531_c0_g1,TRINITY_DN75807_c0_g1,TRINITY_DN78494_c0_g1,TRINITY_DN78494_c1_g1,TRINITY_DN78872_c0_g1,TRINITY_DN80277_c1_g1
69	biological processes	GO:0019219	regulation of nucleobase-containing compound metabolic process	0.06822	0.305306	TRINITY_DN47841_c0_g1,TRINITY_DN49572_c0_g2,TRINITY_DN57953_c0_g1,TRINITY_DN59552_c0_g1,TRINITY_DN61283_c0_g1,TRINITY_DN61969_c0_g1,TRINITY_DN63799_c0_g1,TRINITY_DN64443_c0_g1,TRINITY_DN69217_c0_g1,TRINITY_DN72093_c1_g1,TRINITY_DN77725_c2_g1,TRINITY_DN78139_c4_g2,TRINITY_DN78139_c4_g4,TRINITY_DN78139_c4_g5
70	biological processes	GO:0051252	regulation of RNA metabolic process	0.04469	0.250415	TRINITY_DN47841_c0_g1,TRINITY_DN49572_c0_g2,TRINITY_DN57953_c0_g1,TRINITY_DN59552_c0_g1,TRINITY_DN61283_c0_g1,TRINITY_DN61969_c0_g1,TRINITY_DN63799_c0_g1,TRINITY_DN64443_c0_g1,TRINITY_DN69217_c0_g1,TRINITY_DN72093_c1_g1,TRINITY_DN77725_c2_g1,TRINITY_DN78139_c4_g2,TRINITY_DN78139_c4_g4,TRINITY_DN78139_c4_g5
71	biological processes	GO:2001141	regulation of RNA biosynthetic process	0.04025	0.244211	TRINITY_DN47841_c0_g1,TRINITY_DN49572_c0_g2,TRINITY_DN57953_c0_g1,TRINITY_DN59552_c0_g1,TRINITY_DN61283_c0_g1,TRINITY_DN61969_c0_g1,TRINITY_DN63799_c0_g1,TRINITY_DN64443_c0_g1,TRINITY_DN69217_c0_g1,TRINITY_DN72093_c1_g1,TRINITY_DN77725_c2_g1,TRINITY_DN78139_c4_g2,TRINITY_DN78139_c4_g4,TRINITY_DN78139_c4_g5
72	biological processes	GO:1903506	regulation of nucleic acid-templated transcription	0.04007	0.244211	TRINITY_DN47841_c0_g1,TRINITY_DN49572_c0_g2,TRINITY_DN57953_c0_g1,TRINITY_DN59552_c0_g1,TRINITY_DN61283_c0_g1,TRINITY_DN61969_c0_g1,TRINITY_DN63799_c0_g1,TRINITY_DN64443_c0_g1,TRINITY_DN69217_c0_g1,TRINITY_DN72093_c1_g1,TRINITY_DN77725_c2_g1,TRINITY_DN78139_c4_g2,TRINITY_DN78139_c4_g4,TRINITY_DN78139_c4_g5
73	biological processes	GO:0006355	regulation of transcription, DNA-templated	0.03901	0.244211	TRINITY_DN47841_c0_g1,TRINITY_DN49572_c0_g2,TRINITY_DN57953_c0_g1,TRINITY_DN59552_c0_g1,TRINITY_DN61283_c0_g1,TRINITY_DN61969_c0_g1,TRINITY_DN63799_c0_g1,TRINITY_DN64443_c0_g1,TRINITY_DN69217_c0_g1,TRINITY_DN72093_c1_g1,TRINITY_DN77725_c2_g1,TRINITY_DN78139_c4_g2,TRINITY_DN78139_c4_g4,TRINITY_DN78139_c4_g5
74	biological processes	GO:1901566	organonitrogen compound biosynthetic process	0.99614	0.999905	TRINITY_DN30972_c0_g1,TRINITY_DN57953_c0_g1,TRINITY_DN58726_c0_g1,TRINITY_DN60076_c0_g2,TRINITY_DN60076_c1_g2,TRINITY_DN65062_c1_g1,TRINITY_DN71802_c0_g1,TRINITY_DN72773_c2_g2,TRINITY_DN73218_c2_g2,TRINITY_DN74856_c3_g2,TRINITY_DN77725_c2_g1,TRINITY_DN78872_c0_g1,TRINITY_DN80838_c0_g1
75	biological processes	GO:0051716	cellular response to stimulus	0.71399	0.889921	TRINITY_DN43900_c0_g1,TRINITY_DN55858_c0_g1,TRINITY_DN61543_c0_g1,TRINITY_DN64443_c0_g1,TRINITY_DN69324_c0_g1,TRINITY_DN75807_c0_g1,TRINITY_DN78139_c4_g4,TRINITY_DN78183_c0_g1,TRINITY_DN78539_c1_g5,TRINITY_DN78872_c0_g1,TRINITY_DN79256_c1_g1,TRINITY_DN80320_c3_g1,TRINITY_DN80726_c1_g1
76	biological processes	GO:0009056	catabolic process	0.66258	0.858144	TRINITY_DN32253_c0_g1,TRINITY_DN56790_c1_g1,TRINITY_DN57953_c0_g1,TRINITY_DN66294_c0_g1,TRINITY_DN71166_c0_g1,TRINITY_DN71166_c1_g1,TRINITY_DN72355_c2_g2,TRINITY_DN72543_c2_g1,TRINITY_DN72773_c2_g2,TRINITY_DN72800_c1_g1,TRINITY_DN72800_c2_g1,TRINITY_DN76279_c1_g1,TRINITY_DN77725_c2_g1
77	biological processes	GO:1901575	organic substance catabolic process	0.47102	0.760967	TRINITY_DN32253_c0_g1,TRINITY_DN56790_c1_g1,TRINITY_DN57953_c0_g1,TRINITY_DN66294_c0_g1,TRINITY_DN71166_c0_g1,TRINITY_DN71166_c1_g1,TRINITY_DN72355_c2_g2,TRINITY_DN72543_c2_g1,TRINITY_DN72773_c2_g2,TRINITY_DN72800_c1_g1,TRINITY_DN72800_c2_g1,TRINITY_DN76279_c1_g1,TRINITY_DN77725_c2_g1
78	biological processes	GO:0048731	system development	0.15561	0.450019	TRINITY_DN55858_c0_g1,TRINITY_DN56870_c0_g1,TRINITY_DN57953_c0_g1,TRINITY_DN60076_c0_g2,TRINITY_DN60076_c1_g2,TRINITY_DN61969_c0_g1,TRINITY_DN76279_c1_g1,TRINITY_DN77725_c2_g1,TRINITY_DN78139_c4_g2,TRINITY_DN78139_c4_g4,TRINITY_DN78139_c4_g5,TRINITY_DN78963_c1_g1,TRINITY_DN88458_c0_g1
79	biological processes	GO:0055114	oxidation-reduction process	0.99106	0.998644	TRINITY_DN56870_c0_g1,TRINITY_DN67043_c1_g1,TRINITY_DN68509_c0_g1,TRINITY_DN70531_c0_g1,TRINITY_DN70531_c1_g4,TRINITY_DN70552_c0_g1,TRINITY_DN71802_c0_g1,TRINITY_DN76753_c2_g1,TRINITY_DN77250_c0_g1,TRINITY_DN77807_c2_g1,TRINITY_DN77859_c1_g1,TRINITY_DN79869_c1_g1
80	biological processes	GO:0006082	organic acid metabolic process	0.9013	0.973903	TRINITY_DN58425_c0_g1,TRINITY_DN60076_c0_g2,TRINITY_DN60076_c1_g2,TRINITY_DN64443_c0_g1,TRINITY_DN65062_c1_g1,TRINITY_DN66294_c0_g1,TRINITY_DN70531_c0_g1,TRINITY_DN70531_c1_g4,TRINITY_DN72355_c2_g2,TRINITY_DN72773_c2_g2,TRINITY_DN75883_c0_g1,TRINITY_DN88458_c0_g1
81	biological processes	GO:0043436	oxoacid metabolic process	0.90084	0.973903	TRINITY_DN58425_c0_g1,TRINITY_DN60076_c0_g2,TRINITY_DN60076_c1_g2,TRINITY_DN64443_c0_g1,TRINITY_DN65062_c1_g1,TRINITY_DN66294_c0_g1,TRINITY_DN70531_c0_g1,TRINITY_DN70531_c1_g4,TRINITY_DN72355_c2_g2,TRINITY_DN72773_c2_g2,TRINITY_DN75883_c0_g1,TRINITY_DN88458_c0_g1
82	biological processes	GO:0019752	carboxylic acid metabolic process	0.87905	0.962389	TRINITY_DN58425_c0_g1,TRINITY_DN60076_c0_g2,TRINITY_DN60076_c1_g2,TRINITY_DN64443_c0_g1,TRINITY_DN65062_c1_g1,TRINITY_DN66294_c0_g1,TRINITY_DN70531_c0_g1,TRINITY_DN70531_c1_g4,TRINITY_DN72355_c2_g2,TRINITY_DN72773_c2_g2,TRINITY_DN75883_c0_g1,TRINITY_DN88458_c0_g1
83	biological processes	GO:0006996	organelle organization	0.48616	0.775218	TRINITY_DN61283_c0_g1,TRINITY_DN67147_c0_g1,TRINITY_DN69324_c0_g1,TRINITY_DN69919_c0_g2,TRINITY_DN72355_c2_g2,TRINITY_DN76697_c1_g2,TRINITY_DN78139_c4_g2,TRINITY_DN78139_c4_g4,TRINITY_DN78139_c4_g5,TRINITY_DN78259_c0_g1,TRINITY_DN78872_c0_g1,TRINITY_DN79403_c1_g1
84	biological processes	GO:0033036	macromolecule localization	0.20813	0.520521	TRINITY_DN50671_c0_g2,TRINITY_DN56736_c1_g1,TRINITY_DN59427_c0_g1,TRINITY_DN65062_c1_g1,TRINITY_DN76254_c2_g1,TRINITY_DN76730_c2_g1,TRINITY_DN78259_c0_g1,TRINITY_DN78259_c1_g1,TRINITY_DN79781_c3_g1,TRINITY_DN80656_c3_g3,TRINITY_DN80726_c1_g1,TRINITY_DN80794_c6_g5
85	biological processes	GO:0006629	lipid metabolic process	0.62931	0.841009	TRINITY_DN63630_c1_g1,TRINITY_DN64443_c0_g1,TRINITY_DN66294_c0_g1,TRINITY_DN70004_c0_g1,TRINITY_DN70531_c0_g1,TRINITY_DN70531_c1_g4,TRINITY_DN74912_c1_g3,TRINITY_DN75731_c0_g3,TRINITY_DN75807_c0_g1,TRINITY_DN76530_c0_g1,TRINITY_DN80652_c3_g1
86	biological processes	GO:0071705	nitrogen compound transport	0.46247	0.754497	TRINITY_DN51913_c0_g1,TRINITY_DN56736_c1_g1,TRINITY_DN59427_c0_g1,TRINITY_DN65062_c1_g1,TRINITY_DN66694_c0_g3,TRINITY_DN76254_c2_g1,TRINITY_DN76730_c2_g1,TRINITY_DN78259_c0_g1,TRINITY_DN78259_c1_g1,TRINITY_DN78539_c1_g5,TRINITY_DN80656_c3_g3
87	biological processes	GO:0005975	carbohydrate metabolic process	0.88807	0.964315	TRINITY_DN48454_c0_g1,TRINITY_DN57075_c0_g1,TRINITY_DN72355_c2_g2,TRINITY_DN72800_c1_g1,TRINITY_DN72800_c2_g1,TRINITY_DN76279_c1_g1,TRINITY_DN77250_c0_g1,TRINITY_DN77936_c0_g1,TRINITY_DN78498_c2_g1,TRINITY_DN78498_c4_g1
88	biological processes	GO:0009605	response to external stimulus	0.11246	0.404394	TRINITY_DN60076_c0_g2,TRINITY_DN60076_c1_g2,TRINITY_DN72355_c2_g2,TRINITY_DN72773_c2_g2,TRINITY_DN76279_c1_g1,TRINITY_DN78139_c4_g4,TRINITY_DN78539_c1_g5,TRINITY_DN78872_c0_g1,TRINITY_DN79256_c1_g1,TRINITY_DN80726_c1_g1
89	biological processes	GO:0007154	cell communication	0.76437	0.907348	TRINITY_DN43900_c0_g1,TRINITY_DN55858_c0_g1,TRINITY_DN64443_c0_g1,TRINITY_DN75807_c0_g1,TRINITY_DN78139_c4_g4,TRINITY_DN78183_c0_g1,TRINITY_DN79256_c1_g1,TRINITY_DN80320_c3_g1,TRINITY_DN80726_c1_g1
90	biological processes	GO:0006811	ion transport	0.67562	0.864492	TRINITY_DN50671_c0_g2,TRINITY_DN51913_c0_g1,TRINITY_DN66694_c0_g3,TRINITY_DN78539_c1_g5,TRINITY_DN78963_c1_g1,TRINITY_DN79256_c1_g1,TRINITY_DN79781_c3_g1,TRINITY_DN80726_c1_g1,TRINITY_DN80794_c6_g5
91	biological processes	GO:0000003	reproduction	0.56718	0.808826	TRINITY_DN56870_c0_g1,TRINITY_DN57953_c0_g1,TRINITY_DN60076_c0_g2,TRINITY_DN60076_c1_g2,TRINITY_DN61283_c0_g1,TRINITY_DN69919_c0_g2,TRINITY_DN76279_c1_g1,TRINITY_DN76697_c1_g2,TRINITY_DN77725_c2_g1
92	biological processes	GO:0022414	reproductive process	0.55582	0.807813	TRINITY_DN56870_c0_g1,TRINITY_DN57953_c0_g1,TRINITY_DN60076_c0_g2,TRINITY_DN60076_c1_g2,TRINITY_DN61283_c0_g1,TRINITY_DN69919_c0_g2,TRINITY_DN76279_c1_g1,TRINITY_DN76697_c1_g2,TRINITY_DN77725_c2_g1
93	biological processes	GO:0006259	DNA metabolic process	0.15948	0.457429	TRINITY_DN61283_c0_g1,TRINITY_DN61543_c0_g1,TRINITY_DN69324_c0_g1,TRINITY_DN69919_c0_g2,TRINITY_DN72249_c0_g1,TRINITY_DN75531_c0_g1,TRINITY_DN76697_c1_g2,TRINITY_DN79403_c1_g1,TRINITY_DN80468_c4_g1
94	biological processes	GO:0006952	defense response	0.14728	0.448992	TRINITY_DN72355_c2_g2,TRINITY_DN72773_c2_g2,TRINITY_DN75807_c0_g1,TRINITY_DN76279_c1_g1,TRINITY_DN76945_c0_g1,TRINITY_DN77911_c0_g2,TRINITY_DN78539_c1_g5,TRINITY_DN78872_c0_g1,TRINITY_DN80726_c1_g1
95	biological processes	GO:0048519	negative regulation of biological process	0.08856	0.35747	TRINITY_DN50792_c0_g1,TRINITY_DN57953_c0_g1,TRINITY_DN61543_c0_g1,TRINITY_DN75807_c0_g1,TRINITY_DN77725_c2_g1,TRINITY_DN78139_c4_g2,TRINITY_DN78139_c4_g4,TRINITY_DN78139_c4_g5,TRINITY_DN78872_c0_g1
96	biological processes	GO:0048367	shoot system development	0.04228	0.245306	TRINITY_DN55858_c0_g1,TRINITY_DN56870_c0_g1,TRINITY_DN60076_c0_g2,TRINITY_DN60076_c1_g2,TRINITY_DN61969_c0_g1,TRINITY_DN78139_c4_g2,TRINITY_DN78139_c4_g4,TRINITY_DN78139_c4_g5,TRINITY_DN78963_c1_g1
97	biological processes	GO:0009628	response to abiotic stimulus	0.83505	0.940803	TRINITY_DN56870_c0_g1,TRINITY_DN60076_c0_g2,TRINITY_DN60076_c1_g2,TRINITY_DN61815_c1_g1,TRINITY_DN66478_c1_g1,TRINITY_DN72355_c2_g2,TRINITY_DN75016_c1_g2,TRINITY_DN76279_c1_g1
98	biological processes	GO:0019637	organophosphate metabolic process	0.81097	0.933248	TRINITY_DN65062_c1_g1,TRINITY_DN70004_c0_g1,TRINITY_DN70531_c0_g1,TRINITY_DN70531_c1_g4,TRINITY_DN72355_c2_g2,TRINITY_DN74856_c3_g2,TRINITY_DN75807_c0_g1,TRINITY_DN80652_c3_g1
99	biological processes	GO:0044255	cellular lipid metabolic process	0.70176	0.881681	TRINITY_DN64443_c0_g1,TRINITY_DN66294_c0_g1,TRINITY_DN70004_c0_g1,TRINITY_DN70531_c0_g1,TRINITY_DN70531_c1_g4,TRINITY_DN75807_c0_g1,TRINITY_DN76530_c0_g1,TRINITY_DN80652_c3_g1
100	biological processes	GO:0042886	amide transport	0.57471	0.811036	TRINITY_DN56736_c1_g1,TRINITY_DN59427_c0_g1,TRINITY_DN65062_c1_g1,TRINITY_DN76254_c2_g1,TRINITY_DN76730_c2_g1,TRINITY_DN78259_c0_g1,TRINITY_DN78259_c1_g1,TRINITY_DN80656_c3_g3
101	biological processes	GO:0015833	peptide transport	0.56278	0.808095	TRINITY_DN56736_c1_g1,TRINITY_DN59427_c0_g1,TRINITY_DN65062_c1_g1,TRINITY_DN76254_c2_g1,TRINITY_DN76730_c2_g1,TRINITY_DN78259_c0_g1,TRINITY_DN78259_c1_g1,TRINITY_DN80656_c3_g3
102	biological processes	GO:0008104	protein localization	0.54004	0.799524	TRINITY_DN56736_c1_g1,TRINITY_DN59427_c0_g1,TRINITY_DN65062_c1_g1,TRINITY_DN76254_c2_g1,TRINITY_DN76730_c2_g1,TRINITY_DN78259_c0_g1,TRINITY_DN78259_c1_g1,TRINITY_DN80656_c3_g3
103	biological processes	GO:0045184	establishment of protein localization	0.50674	0.783104	TRINITY_DN56736_c1_g1,TRINITY_DN59427_c0_g1,TRINITY_DN65062_c1_g1,TRINITY_DN76254_c2_g1,TRINITY_DN76730_c2_g1,TRINITY_DN78259_c0_g1,TRINITY_DN78259_c1_g1,TRINITY_DN80656_c3_g3
104	biological processes	GO:0015031	protein transport	0.49889	0.779442	TRINITY_DN56736_c1_g1,TRINITY_DN59427_c0_g1,TRINITY_DN65062_c1_g1,TRINITY_DN76254_c2_g1,TRINITY_DN76730_c2_g1,TRINITY_DN78259_c0_g1,TRINITY_DN78259_c1_g1,TRINITY_DN80656_c3_g3
105	biological processes	GO:0051641	cellular localization	0.45196	0.748549	TRINITY_DN56736_c1_g1,TRINITY_DN59427_c0_g1,TRINITY_DN65062_c1_g1,TRINITY_DN76254_c2_g1,TRINITY_DN78259_c0_g1,TRINITY_DN78259_c1_g1,TRINITY_DN80656_c3_g3,TRINITY_DN80726_c1_g1
106	biological processes	GO:0009653	anatomical structure morphogenesis	0.26137	0.580329	TRINITY_DN55858_c0_g1,TRINITY_DN56870_c0_g1,TRINITY_DN75531_c0_g1,TRINITY_DN76279_c1_g1,TRINITY_DN78139_c4_g2,TRINITY_DN78139_c4_g4,TRINITY_DN78139_c4_g5,TRINITY_DN78963_c1_g1
107	biological processes	GO:0065008	regulation of biological quality	0.25616	0.578073	TRINITY_DN50671_c0_g2,TRINITY_DN72773_c2_g2,TRINITY_DN78139_c4_g2,TRINITY_DN78139_c4_g4,TRINITY_DN78139_c4_g5,TRINITY_DN79781_c3_g1,TRINITY_DN80794_c6_g5,TRINITY_DN88458_c0_g1
108	biological processes	GO:0070727	cellular macromolecule localization	0.24879	0.569643	TRINITY_DN56736_c1_g1,TRINITY_DN59427_c0_g1,TRINITY_DN65062_c1_g1,TRINITY_DN76254_c2_g1,TRINITY_DN78259_c0_g1,TRINITY_DN78259_c1_g1,TRINITY_DN80656_c3_g3,TRINITY_DN80726_c1_g1
109	biological processes	GO:0009057	macromolecule catabolic process	0.22712	0.538599	TRINITY_DN32253_c0_g1,TRINITY_DN57953_c0_g1,TRINITY_DN71166_c0_g1,TRINITY_DN71166_c1_g1,TRINITY_DN72543_c2_g1,TRINITY_DN72800_c1_g1,TRINITY_DN72800_c2_g1,TRINITY_DN77725_c2_g1
110	biological processes	GO:0007049	cell cycle	0.05819	0.283063	TRINITY_DN61283_c0_g1,TRINITY_DN61543_c0_g1,TRINITY_DN69324_c0_g1,TRINITY_DN69919_c0_g2,TRINITY_DN75531_c0_g1,TRINITY_DN76697_c1_g2,TRINITY_DN78872_c0_g1,TRINITY_DN79182_c0_g1
111	biological processes	GO:0006820	anion transport	0.01689	0.168646	TRINITY_DN50671_c0_g2,TRINITY_DN51913_c0_g1,TRINITY_DN66694_c0_g3,TRINITY_DN78539_c1_g5,TRINITY_DN79256_c1_g1,TRINITY_DN79781_c3_g1,TRINITY_DN80726_c1_g1,TRINITY_DN80794_c6_g5
112	biological processes	GO:0043603	cellular amide metabolic process	0.98521	0.996465	TRINITY_DN30972_c0_g1,TRINITY_DN58726_c0_g1,TRINITY_DN65062_c1_g1,TRINITY_DN73218_c2_g2,TRINITY_DN74856_c3_g2,TRINITY_DN78872_c0_g1,TRINITY_DN80838_c0_g1
113	biological processes	GO:0043604	amide biosynthetic process	0.98007	0.993012	TRINITY_DN30972_c0_g1,TRINITY_DN58726_c0_g1,TRINITY_DN65062_c1_g1,TRINITY_DN73218_c2_g2,TRINITY_DN74856_c3_g2,TRINITY_DN78872_c0_g1,TRINITY_DN80838_c0_g1
114	biological processes	GO:0010033	response to organic substance	0.84698	0.943615	TRINITY_DN43900_c0_g1,TRINITY_DN55858_c0_g1,TRINITY_DN64443_c0_g1,TRINITY_DN75531_c0_g1,TRINITY_DN75807_c0_g1,TRINITY_DN78872_c0_g1,TRINITY_DN80277_c1_g1
115	biological processes	GO:0023052	signaling	0.83298	0.940803	TRINITY_DN43900_c0_g1,TRINITY_DN55858_c0_g1,TRINITY_DN64443_c0_g1,TRINITY_DN75807_c0_g1,TRINITY_DN78183_c0_g1,TRINITY_DN80320_c3_g1,TRINITY_DN80726_c1_g1
116	biological processes	GO:0007165	signal transduction	0.81294	0.933896	TRINITY_DN43900_c0_g1,TRINITY_DN55858_c0_g1,TRINITY_DN64443_c0_g1,TRINITY_DN75807_c0_g1,TRINITY_DN78183_c0_g1,TRINITY_DN80320_c3_g1,TRINITY_DN80726_c1_g1
117	biological processes	GO:0009791	post-embryonic development	0.68136	0.867542	TRINITY_DN55858_c0_g1,TRINITY_DN56870_c0_g1,TRINITY_DN57953_c0_g1,TRINITY_DN60076_c0_g2,TRINITY_DN60076_c1_g2,TRINITY_DN76279_c1_g1,TRINITY_DN77725_c2_g1
118	biological processes	GO:1901700	response to oxygen-containing compound	0.67866	0.865764	TRINITY_DN43900_c0_g1,TRINITY_DN55858_c0_g1,TRINITY_DN61815_c1_g1,TRINITY_DN64443_c0_g1,TRINITY_DN75016_c1_g2,TRINITY_DN75807_c0_g1,TRINITY_DN80277_c1_g1
119	biological processes	GO:0051704	multi-organism process	0.58736	0.817342	TRINITY_DN56870_c0_g1,TRINITY_DN72355_c2_g2,TRINITY_DN72773_c2_g2,TRINITY_DN76279_c1_g1,TRINITY_DN78539_c1_g5,TRINITY_DN78872_c0_g1,TRINITY_DN80726_c1_g1
120	biological processes	GO:0051649	establishment of localization in cell	0.52382	0.794662	TRINITY_DN56736_c1_g1,TRINITY_DN59427_c0_g1,TRINITY_DN65062_c1_g1,TRINITY_DN76254_c2_g1,TRINITY_DN78259_c0_g1,TRINITY_DN78259_c1_g1,TRINITY_DN80656_c3_g3
121	biological processes	GO:0046907	intracellular transport	0.45538	0.748549	TRINITY_DN56736_c1_g1,TRINITY_DN59427_c0_g1,TRINITY_DN65062_c1_g1,TRINITY_DN76254_c2_g1,TRINITY_DN78259_c0_g1,TRINITY_DN78259_c1_g1,TRINITY_DN80656_c3_g3
122	biological processes	GO:0034613	cellular protein localization	0.36717	0.692616	TRINITY_DN56736_c1_g1,TRINITY_DN59427_c0_g1,TRINITY_DN65062_c1_g1,TRINITY_DN76254_c2_g1,TRINITY_DN78259_c0_g1,TRINITY_DN78259_c1_g1,TRINITY_DN80656_c3_g3
123	biological processes	GO:0033554	cellular response to stress	0.36458	0.690674	TRINITY_DN61543_c0_g1,TRINITY_DN69324_c0_g1,TRINITY_DN75807_c0_g1,TRINITY_DN78139_c4_g4,TRINITY_DN78539_c1_g5,TRINITY_DN79256_c1_g1,TRINITY_DN80726_c1_g1
124	biological processes	GO:0006886	intracellular protein transport	0.33963	0.667202	TRINITY_DN56736_c1_g1,TRINITY_DN59427_c0_g1,TRINITY_DN65062_c1_g1,TRINITY_DN76254_c2_g1,TRINITY_DN78259_c0_g1,TRINITY_DN78259_c1_g1,TRINITY_DN80656_c3_g3
125	biological processes	GO:0006396	RNA processing	0.29228	0.61827	TRINITY_DN30972_c0_g1,TRINITY_DN57953_c0_g1,TRINITY_DN61283_c0_g1,TRINITY_DN62181_c0_g1,TRINITY_DN69686_c0_g1,TRINITY_DN77725_c2_g1,TRINITY_DN78872_c0_g1
126	biological processes	GO:0099402	plant organ development	0.17353	0.471263	TRINITY_DN60076_c0_g2,TRINITY_DN60076_c1_g2,TRINITY_DN76279_c1_g1,TRINITY_DN78139_c4_g2,TRINITY_DN78139_c4_g4,TRINITY_DN78139_c4_g5,TRINITY_DN78963_c1_g1
127	biological processes	GO:0009888	tissue development	0.14683	0.448992	TRINITY_DN55858_c0_g1,TRINITY_DN56870_c0_g1,TRINITY_DN61969_c0_g1,TRINITY_DN76279_c1_g1,TRINITY_DN78139_c4_g2,TRINITY_DN78139_c4_g4,TRINITY_DN78139_c4_g5
128	biological processes	GO:0040007	growth	0.08168	0.34218	TRINITY_DN55858_c0_g1,TRINITY_DN75531_c0_g1,TRINITY_DN76279_c1_g1,TRINITY_DN78139_c4_g2,TRINITY_DN78139_c4_g4,TRINITY_DN78139_c4_g5,TRINITY_DN88458_c0_g1
129	biological processes	GO:0022402	cell cycle process	0.0279	0.220214	TRINITY_DN61283_c0_g1,TRINITY_DN69324_c0_g1,TRINITY_DN69919_c0_g2,TRINITY_DN75531_c0_g1,TRINITY_DN76697_c1_g2,TRINITY_DN78872_c0_g1,TRINITY_DN79182_c0_g1
130	biological processes	GO:0006518	peptide metabolic process	0.99168	0.998644	TRINITY_DN30972_c0_g1,TRINITY_DN58726_c0_g1,TRINITY_DN73218_c2_g2,TRINITY_DN74856_c3_g2,TRINITY_DN78872_c0_g1,TRINITY_DN80838_c0_g1
131	biological processes	GO:0043043	peptide biosynthetic process	0.99069	0.998644	TRINITY_DN30972_c0_g1,TRINITY_DN58726_c0_g1,TRINITY_DN73218_c2_g2,TRINITY_DN74856_c3_g2,TRINITY_DN78872_c0_g1,TRINITY_DN80838_c0_g1
132	biological processes	GO:0006412	translation	0.99015	0.998644	TRINITY_DN30972_c0_g1,TRINITY_DN58726_c0_g1,TRINITY_DN73218_c2_g2,TRINITY_DN74856_c3_g2,TRINITY_DN78872_c0_g1,TRINITY_DN80838_c0_g1
133	biological processes	GO:1901135	carbohydrate derivative metabolic process	0.95711	0.989717	TRINITY_DN65062_c1_g1,TRINITY_DN70531_c0_g1,TRINITY_DN70531_c1_g4,TRINITY_DN72355_c2_g2,TRINITY_DN74856_c3_g2,TRINITY_DN76530_c0_g1
134	biological processes	GO:0044248	cellular catabolic process	0.94201	0.988143	TRINITY_DN56790_c1_g1,TRINITY_DN57953_c0_g1,TRINITY_DN66294_c0_g1,TRINITY_DN72543_c2_g1,TRINITY_DN72773_c2_g2,TRINITY_DN77725_c2_g1
135	biological processes	GO:0044283	small molecule biosynthetic process	0.90718	0.976107	TRINITY_DN60076_c0_g2,TRINITY_DN60076_c1_g2,TRINITY_DN64443_c0_g1,TRINITY_DN65062_c1_g1,TRINITY_DN72355_c2_g2,TRINITY_DN72773_c2_g2
136	biological processes	GO:0032787	monocarboxylic acid metabolic process	0.8832	0.963755	TRINITY_DN65062_c1_g1,TRINITY_DN66294_c0_g1,TRINITY_DN70531_c0_g1,TRINITY_DN70531_c1_g4,TRINITY_DN72355_c2_g2,TRINITY_DN72773_c2_g2
137	biological processes	GO:0008610	lipid biosynthetic process	0.7481	0.897682	TRINITY_DN64443_c0_g1,TRINITY_DN70004_c0_g1,TRINITY_DN70531_c0_g1,TRINITY_DN70531_c1_g4,TRINITY_DN75807_c0_g1,TRINITY_DN76530_c0_g1
138	biological processes	GO:0090407	organophosphate biosynthetic process	0.58805	0.817342	TRINITY_DN65062_c1_g1,TRINITY_DN70004_c0_g1,TRINITY_DN70531_c0_g1,TRINITY_DN70531_c1_g4,TRINITY_DN74856_c3_g2,TRINITY_DN75807_c0_g1
139	biological processes	GO:1901565	organonitrogen compound catabolic process	0.49589	0.77934	TRINITY_DN32253_c0_g1,TRINITY_DN56790_c1_g1,TRINITY_DN71166_c0_g1,TRINITY_DN71166_c1_g1,TRINITY_DN72543_c2_g1,TRINITY_DN72773_c2_g2
140	biological processes	GO:0034220	ion transmembrane transport	0.37819	0.701731	TRINITY_DN50671_c0_g2,TRINITY_DN51913_c0_g1,TRINITY_DN66694_c0_g3,TRINITY_DN79781_c3_g1,TRINITY_DN80726_c1_g1,TRINITY_DN80794_c6_g5
141	biological processes	GO:0009607	response to biotic stimulus	0.36405	0.690655	TRINITY_DN72355_c2_g2,TRINITY_DN72773_c2_g2,TRINITY_DN76279_c1_g1,TRINITY_DN78539_c1_g5,TRINITY_DN78872_c0_g1,TRINITY_DN80726_c1_g1
142	biological processes	GO:0048869	cellular developmental process	0.33028	0.662063	TRINITY_DN75531_c0_g1,TRINITY_DN76279_c1_g1,TRINITY_DN78139_c4_g2,TRINITY_DN78139_c4_g4,TRINITY_DN78139_c4_g5,TRINITY_DN78963_c1_g1
143	biological processes	GO:0043207	response to external biotic stimulus	0.26176	0.580329	TRINITY_DN72355_c2_g2,TRINITY_DN72773_c2_g2,TRINITY_DN76279_c1_g1,TRINITY_DN78539_c1_g5,TRINITY_DN78872_c0_g1,TRINITY_DN80726_c1_g1
144	biological processes	GO:0051707	response to other organism	0.26176	0.580329	TRINITY_DN72355_c2_g2,TRINITY_DN72773_c2_g2,TRINITY_DN76279_c1_g1,TRINITY_DN78539_c1_g5,TRINITY_DN78872_c0_g1,TRINITY_DN80726_c1_g1
145	biological processes	GO:0051276	chromosome organization	0.22439	0.534889	TRINITY_DN61283_c0_g1,TRINITY_DN69324_c0_g1,TRINITY_DN69919_c0_g2,TRINITY_DN76697_c1_g2,TRINITY_DN78872_c0_g1,TRINITY_DN79403_c1_g1
146	biological processes	GO:0048518	positive regulation of biological process	0.22269	0.534095	TRINITY_DN57953_c0_g1,TRINITY_DN64443_c0_g1,TRINITY_DN77725_c2_g1,TRINITY_DN78139_c4_g2,TRINITY_DN78139_c4_g4,TRINITY_DN78139_c4_g5
147	biological processes	GO:0048522	positive regulation of cellular process	0.12465	0.42774	TRINITY_DN57953_c0_g1,TRINITY_DN64443_c0_g1,TRINITY_DN77725_c2_g1,TRINITY_DN78139_c4_g2,TRINITY_DN78139_c4_g4,TRINITY_DN78139_c4_g5
148	biological processes	GO:0098542	defense response to other organism	0.10085	0.376204	TRINITY_DN72355_c2_g2,TRINITY_DN72773_c2_g2,TRINITY_DN76279_c1_g1,TRINITY_DN78539_c1_g5,TRINITY_DN78872_c0_g1,TRINITY_DN80726_c1_g1
149	biological processes	GO:0050793	regulation of developmental process	0.09388	0.362525	TRINITY_DN55858_c0_g1,TRINITY_DN56870_c0_g1,TRINITY_DN75531_c0_g1,TRINITY_DN78139_c4_g2,TRINITY_DN78139_c4_g4,TRINITY_DN78139_c4_g5
150	biological processes	GO:0048589	developmental growth	0.07018	0.310604	TRINITY_DN55858_c0_g1,TRINITY_DN75531_c0_g1,TRINITY_DN76279_c1_g1,TRINITY_DN78139_c4_g2,TRINITY_DN78139_c4_g4,TRINITY_DN78139_c4_g5
151	biological processes	GO:0048827	phyllome development	0.03903	0.244211	TRINITY_DN60076_c0_g2,TRINITY_DN60076_c1_g2,TRINITY_DN78139_c4_g2,TRINITY_DN78139_c4_g4,TRINITY_DN78139_c4_g5,TRINITY_DN78963_c1_g1
152	biological processes	GO:0015711	organic anion transport	0.02134	0.191483	TRINITY_DN50671_c0_g2,TRINITY_DN51913_c0_g1,TRINITY_DN66694_c0_g3,TRINITY_DN78539_c1_g5,TRINITY_DN79781_c3_g1,TRINITY_DN80794_c6_g5
153	biological processes	GO:0051128	regulation of cellular component organization	0.01241	0.161573	TRINITY_DN61283_c0_g1,TRINITY_DN75531_c0_g1,TRINITY_DN76697_c1_g2,TRINITY_DN78139_c4_g2,TRINITY_DN78139_c4_g4,TRINITY_DN78139_c4_g5
154	biological processes	GO:0044085	cellular component biogenesis	0.95733	0.989717	TRINITY_DN62181_c0_g1,TRINITY_DN78139_c4_g2,TRINITY_DN78139_c4_g4,TRINITY_DN78139_c4_g5,TRINITY_DN79182_c0_g1
155	biological processes	GO:0003006	developmental process involved in reproduction	0.86501	0.955685	TRINITY_DN56870_c0_g1,TRINITY_DN57953_c0_g1,TRINITY_DN60076_c0_g2,TRINITY_DN60076_c1_g2,TRINITY_DN77725_c2_g1
156	biological processes	GO:0016053	organic acid biosynthetic process	0.83726	0.940803	TRINITY_DN60076_c0_g2,TRINITY_DN60076_c1_g2,TRINITY_DN64443_c0_g1,TRINITY_DN65062_c1_g1,TRINITY_DN72773_c2_g2
157	biological processes	GO:0046394	carboxylic acid biosynthetic process	0.83726	0.940803	TRINITY_DN60076_c0_g2,TRINITY_DN60076_c1_g2,TRINITY_DN64443_c0_g1,TRINITY_DN65062_c1_g1,TRINITY_DN72773_c2_g2
158	biological processes	GO:0006520	cellular amino acid metabolic process	0.79329	0.920882	TRINITY_DN60076_c0_g2,TRINITY_DN60076_c1_g2,TRINITY_DN65062_c1_g1,TRINITY_DN72773_c2_g2,TRINITY_DN88458_c0_g1
159	biological processes	GO:0048608	reproductive structure development	0.72754	0.895705	TRINITY_DN56870_c0_g1,TRINITY_DN57953_c0_g1,TRINITY_DN60076_c0_g2,TRINITY_DN60076_c1_g2,TRINITY_DN77725_c2_g1
160	biological processes	GO:0061458	reproductive system development	0.72754	0.895705	TRINITY_DN56870_c0_g1,TRINITY_DN57953_c0_g1,TRINITY_DN60076_c0_g2,TRINITY_DN60076_c1_g2,TRINITY_DN77725_c2_g1
161	biological processes	GO:0032259	methylation	0.63126	0.841947	TRINITY_DN62181_c0_g1,TRINITY_DN65062_c1_g1,TRINITY_DN69686_c0_g1,TRINITY_DN69919_c0_g2,TRINITY_DN74856_c3_g2
162	biological processes	GO:0070887	cellular response to chemical stimulus	0.55982	0.808095	TRINITY_DN43900_c0_g1,TRINITY_DN55858_c0_g1,TRINITY_DN64443_c0_g1,TRINITY_DN75807_c0_g1,TRINITY_DN78872_c0_g1
163	biological processes	GO:1901605	alpha-amino acid metabolic process	0.44338	0.747877	TRINITY_DN60076_c0_g2,TRINITY_DN60076_c1_g2,TRINITY_DN65062_c1_g1,TRINITY_DN72773_c2_g2,TRINITY_DN88458_c0_g1
164	biological processes	GO:0071310	cellular response to organic substance	0.43303	0.742977	TRINITY_DN43900_c0_g1,TRINITY_DN55858_c0_g1,TRINITY_DN64443_c0_g1,TRINITY_DN75807_c0_g1,TRINITY_DN78872_c0_g1
165	biological processes	GO:0030154	cell differentiation	0.24043	0.559014	TRINITY_DN76279_c1_g1,TRINITY_DN78139_c4_g2,TRINITY_DN78139_c4_g4,TRINITY_DN78139_c4_g5,TRINITY_DN78963_c1_g1
166	biological processes	GO:0006644	phospholipid metabolic process	0.14408	0.448992	TRINITY_DN70004_c0_g1,TRINITY_DN70531_c0_g1,TRINITY_DN70531_c1_g4,TRINITY_DN75807_c0_g1,TRINITY_DN80652_c3_g1
167	biological processes	GO:1905392	plant organ morphogenesis	0.11267	0.404394	TRINITY_DN76279_c1_g1,TRINITY_DN78139_c4_g2,TRINITY_DN78139_c4_g4,TRINITY_DN78139_c4_g5,TRINITY_DN78963_c1_g1
168	biological processes	GO:0032989	cellular component morphogenesis	0.09802	0.370856	TRINITY_DN75531_c0_g1,TRINITY_DN76279_c1_g1,TRINITY_DN78139_c4_g2,TRINITY_DN78139_c4_g4,TRINITY_DN78139_c4_g5
169	biological processes	GO:0000902	cell morphogenesis	0.07075	0.310604	TRINITY_DN75531_c0_g1,TRINITY_DN76279_c1_g1,TRINITY_DN78139_c4_g2,TRINITY_DN78139_c4_g4,TRINITY_DN78139_c4_g5
170	biological processes	GO:0090558	plant epidermis development	0.07075	0.310604	TRINITY_DN55858_c0_g1,TRINITY_DN76279_c1_g1,TRINITY_DN78139_c4_g2,TRINITY_DN78139_c4_g4,TRINITY_DN78139_c4_g5
171	biological processes	GO:0048507	meristem development	0.03434	0.240019	TRINITY_DN55858_c0_g1,TRINITY_DN56870_c0_g1,TRINITY_DN78139_c4_g2,TRINITY_DN78139_c4_g4,TRINITY_DN78139_c4_g5
172	biological processes	GO:0040008	regulation of growth	0.02558	0.213649	TRINITY_DN55858_c0_g1,TRINITY_DN75531_c0_g1,TRINITY_DN78139_c4_g2,TRINITY_DN78139_c4_g4,TRINITY_DN78139_c4_g5
173	biological processes	GO:0048638	regulation of developmental growth	0.01743	0.17146	TRINITY_DN55858_c0_g1,TRINITY_DN75531_c0_g1,TRINITY_DN78139_c4_g2,TRINITY_DN78139_c4_g4,TRINITY_DN78139_c4_g5
174	biological processes	GO:0010016	shoot system morphogenesis	0.0129	0.163118	TRINITY_DN55858_c0_g1,TRINITY_DN78139_c4_g2,TRINITY_DN78139_c4_g4,TRINITY_DN78139_c4_g5,TRINITY_DN78963_c1_g1
175	biological processes	GO:0033043	regulation of organelle organization	0.00455	0.120894	TRINITY_DN61283_c0_g1,TRINITY_DN76697_c1_g2,TRINITY_DN78139_c4_g2,TRINITY_DN78139_c4_g4,TRINITY_DN78139_c4_g5
176	biological processes	GO:0042493	response to drug	0.00187	0.0709531	TRINITY_DN73247_c1_g2,TRINITY_DN74838_c1_g1,TRINITY_DN75314_c0_g1,TRINITY_DN78494_c0_g1,TRINITY_DN78494_c1_g1
177	biological processes	GO:0006855	drug transmembrane transport	0.00177	0.0709531	TRINITY_DN73247_c1_g2,TRINITY_DN74838_c1_g1,TRINITY_DN75314_c0_g1,TRINITY_DN78494_c0_g1,TRINITY_DN78494_c1_g1
178	biological processes	GO:0015893	drug transport	0.00177	0.0709531	TRINITY_DN73247_c1_g2,TRINITY_DN74838_c1_g1,TRINITY_DN75314_c0_g1,TRINITY_DN78494_c0_g1,TRINITY_DN78494_c1_g1
179	biological processes	GO:0006508	proteolysis	0.97006	0.989717	TRINITY_DN50792_c0_g1,TRINITY_DN62609_c0_g1,TRINITY_DN63630_c1_g1,TRINITY_DN72543_c2_g1
180	biological processes	GO:0006812	cation transport	0.93544	0.985189	TRINITY_DN50671_c0_g2,TRINITY_DN78963_c1_g1,TRINITY_DN79781_c3_g1,TRINITY_DN80794_c6_g5
181	biological processes	GO:0022607	cellular component assembly	0.8828	0.963755	TRINITY_DN78139_c4_g2,TRINITY_DN78139_c4_g4,TRINITY_DN78139_c4_g5,TRINITY_DN79182_c0_g1
182	biological processes	GO:0009719	response to endogenous stimulus	0.68887	0.871747	TRINITY_DN43900_c0_g1,TRINITY_DN55858_c0_g1,TRINITY_DN64443_c0_g1,TRINITY_DN80277_c1_g1
183	biological processes	GO:0009725	response to hormone	0.67677	0.865015	TRINITY_DN43900_c0_g1,TRINITY_DN55858_c0_g1,TRINITY_DN64443_c0_g1,TRINITY_DN80277_c1_g1
184	biological processes	GO:0009314	response to radiation	0.64138	0.845832	TRINITY_DN56870_c0_g1,TRINITY_DN60076_c0_g2,TRINITY_DN60076_c1_g2,TRINITY_DN75016_c1_g2
185	biological processes	GO:0001101	response to acid chemical	0.63478	0.842928	TRINITY_DN43900_c0_g1,TRINITY_DN61815_c1_g1,TRINITY_DN64443_c0_g1,TRINITY_DN75807_c0_g1
186	biological processes	GO:0009416	response to light stimulus	0.59049	0.817342	TRINITY_DN56870_c0_g1,TRINITY_DN60076_c0_g2,TRINITY_DN60076_c1_g2,TRINITY_DN75016_c1_g2
187	biological processes	GO:0016192	vesicle-mediated transport	0.57713	0.811036	TRINITY_DN56736_c1_g1,TRINITY_DN59427_c0_g1,TRINITY_DN80656_c3_g3,TRINITY_DN80726_c1_g1
188	biological processes	GO:0030163	protein catabolic process	0.49797	0.779442	TRINITY_DN32253_c0_g1,TRINITY_DN71166_c0_g1,TRINITY_DN71166_c1_g1,TRINITY_DN72543_c2_g1
189	biological processes	GO:0009892	negative regulation of metabolic process	0.46946	0.75937	TRINITY_DN50792_c0_g1,TRINITY_DN57953_c0_g1,TRINITY_DN77725_c2_g1,TRINITY_DN78872_c0_g1
190	biological processes	GO:0048583	regulation of response to stimulus	0.44039	0.747877	TRINITY_DN64443_c0_g1,TRINITY_DN72773_c2_g2,TRINITY_DN75807_c0_g1,TRINITY_DN80320_c3_g1
191	biological processes	GO:0010605	negative regulation of macromolecule metabolic process	0.42864	0.738461	TRINITY_DN50792_c0_g1,TRINITY_DN57953_c0_g1,TRINITY_DN77725_c2_g1,TRINITY_DN78872_c0_g1
192	biological processes	GO:0002376	immune system process	0.42628	0.737256	TRINITY_DN72773_c2_g2,TRINITY_DN75807_c0_g1,TRINITY_DN78539_c1_g5,TRINITY_DN78872_c0_g1
193	biological processes	GO:0065009	regulation of molecular function	0.42037	0.733154	TRINITY_DN32253_c0_g1,TRINITY_DN50792_c0_g1,TRINITY_DN80320_c3_g1,TRINITY_DN80726_c1_g1
194	biological processes	GO:0016052	carbohydrate catabolic process	0.40852	0.729186	TRINITY_DN72355_c2_g2,TRINITY_DN72800_c1_g1,TRINITY_DN72800_c2_g1,TRINITY_DN76279_c1_g1
195	biological processes	GO:0043414	macromolecule methylation	0.40852	0.729186	TRINITY_DN65062_c1_g1,TRINITY_DN69686_c0_g1,TRINITY_DN69919_c0_g2,TRINITY_DN74856_c3_g2
196	biological processes	GO:0006970	response to osmotic stress	0.39067	0.709726	TRINITY_DN61815_c1_g1,TRINITY_DN72355_c2_g2,TRINITY_DN75016_c1_g2,TRINITY_DN76279_c1_g1
197	biological processes	GO:0033365	protein localization to organelle	0.37753	0.701731	TRINITY_DN65062_c1_g1,TRINITY_DN76254_c2_g1,TRINITY_DN78259_c0_g1,TRINITY_DN78259_c1_g1
198	biological processes	GO:0072594	establishment of protein localization to organelle	0.35838	0.688092	TRINITY_DN65062_c1_g1,TRINITY_DN76254_c2_g1,TRINITY_DN78259_c0_g1,TRINITY_DN78259_c1_g1
199	biological processes	GO:1901701	cellular response to oxygen-containing compound	0.34162	0.669066	TRINITY_DN43900_c0_g1,TRINITY_DN55858_c0_g1,TRINITY_DN64443_c0_g1,TRINITY_DN75807_c0_g1
200	biological processes	GO:0009651	response to salt stress	0.3225	0.652135	TRINITY_DN61815_c1_g1,TRINITY_DN72355_c2_g2,TRINITY_DN75016_c1_g2,TRINITY_DN76279_c1_g1
201	biological processes	GO:0008654	phospholipid biosynthetic process	0.19416	0.504743	TRINITY_DN70004_c0_g1,TRINITY_DN70531_c0_g1,TRINITY_DN70531_c1_g4,TRINITY_DN75807_c0_g1
202	biological processes	GO:0014070	response to organic cyclic compound	0.16598	0.465415	TRINITY_DN55858_c0_g1,TRINITY_DN75807_c0_g1,TRINITY_DN78872_c0_g1,TRINITY_DN80277_c1_g1
203	biological processes	GO:1901361	organic cyclic compound catabolic process	0.14616	0.448992	TRINITY_DN56790_c1_g1,TRINITY_DN57953_c0_g1,TRINITY_DN72773_c2_g2,TRINITY_DN77725_c2_g1
204	biological processes	GO:0019439	aromatic compound catabolic process	0.13195	0.438074	TRINITY_DN56790_c1_g1,TRINITY_DN57953_c0_g1,TRINITY_DN72773_c2_g2,TRINITY_DN77725_c2_g1
205	biological processes	GO:0048468	cell development	0.13195	0.438074	TRINITY_DN76279_c1_g1,TRINITY_DN78139_c4_g2,TRINITY_DN78139_c4_g4,TRINITY_DN78139_c4_g5
206	biological processes	GO:0008380	RNA splicing	0.1301	0.436333	TRINITY_DN30972_c0_g1,TRINITY_DN57953_c0_g1,TRINITY_DN61283_c0_g1,TRINITY_DN77725_c2_g1
207	biological processes	GO:0090305	nucleic acid phosphodiester bond hydrolysis	0.09158	0.361082	TRINITY_DN61283_c0_g1,TRINITY_DN69108_c0_g2,TRINITY_DN76697_c1_g2,TRINITY_DN80468_c4_g1
208	biological processes	GO:0033993	response to lipid	0.08692	0.352996	TRINITY_DN43900_c0_g1,TRINITY_DN55858_c0_g1,TRINITY_DN64443_c0_g1,TRINITY_DN80277_c1_g1
209	biological processes	GO:0046700	heterocycle catabolic process	0.07652	0.325701	TRINITY_DN56790_c1_g1,TRINITY_DN57953_c0_g1,TRINITY_DN72773_c2_g2,TRINITY_DN77725_c2_g1
210	biological processes	GO:0044270	cellular nitrogen compound catabolic process	0.07157	0.310604	TRINITY_DN56790_c1_g1,TRINITY_DN57953_c0_g1,TRINITY_DN72773_c2_g2,TRINITY_DN77725_c2_g1
211	biological processes	GO:0007389	pattern specification process	0.04391	0.247087	TRINITY_DN55858_c0_g1,TRINITY_DN78139_c4_g2,TRINITY_DN78139_c4_g4,TRINITY_DN78139_c4_g5
212	biological processes	GO:0015748	organophosphate ester transport	0.03729	0.244211	TRINITY_DN50671_c0_g2,TRINITY_DN78539_c1_g5,TRINITY_DN79781_c3_g1,TRINITY_DN80794_c6_g5
213	biological processes	GO:0048366	leaf development	0.03585	0.243311	TRINITY_DN78139_c4_g2,TRINITY_DN78139_c4_g4,TRINITY_DN78139_c4_g5,TRINITY_DN78963_c1_g1
214	biological processes	GO:0048285	organelle fission	0.03173	0.225334	TRINITY_DN61283_c0_g1,TRINITY_DN69324_c0_g1,TRINITY_DN76697_c1_g2,TRINITY_DN78872_c0_g1
215	biological processes	GO:0048509	regulation of meristem development	0.02669	0.21745	TRINITY_DN55858_c0_g1,TRINITY_DN78139_c4_g2,TRINITY_DN78139_c4_g4,TRINITY_DN78139_c4_g5
216	biological processes	GO:0010073	meristem maintenance	0.02398	0.20814	TRINITY_DN55858_c0_g1,TRINITY_DN78139_c4_g2,TRINITY_DN78139_c4_g4,TRINITY_DN78139_c4_g5
217	biological processes	GO:0090626	plant epidermis morphogenesis	0.01943	0.182763	TRINITY_DN55858_c0_g1,TRINITY_DN78139_c4_g2,TRINITY_DN78139_c4_g4,TRINITY_DN78139_c4_g5
218	biological processes	GO:0000280	nuclear division	0.01661	0.16771	TRINITY_DN61283_c0_g1,TRINITY_DN69324_c0_g1,TRINITY_DN76697_c1_g2,TRINITY_DN78872_c0_g1
219	biological processes	GO:0035266	meristem growth	0.01407	0.165082	TRINITY_DN55858_c0_g1,TRINITY_DN78139_c4_g2,TRINITY_DN78139_c4_g4,TRINITY_DN78139_c4_g5
220	biological processes	GO:0010075	regulation of meristem growth	0.01354	0.165082	TRINITY_DN55858_c0_g1,TRINITY_DN78139_c4_g2,TRINITY_DN78139_c4_g4,TRINITY_DN78139_c4_g5
221	biological processes	GO:0007059	chromosome segregation	0.00761	0.141284	TRINITY_DN61283_c0_g1,TRINITY_DN69324_c0_g1,TRINITY_DN76697_c1_g2,TRINITY_DN78872_c0_g1
222	biological processes	GO:0003002	regionalization	0.00708	0.141284	TRINITY_DN55858_c0_g1,TRINITY_DN78139_c4_g2,TRINITY_DN78139_c4_g4,TRINITY_DN78139_c4_g5
223	biological processes	GO:0098813	nuclear chromosome segregation	0.00338	0.109479	TRINITY_DN61283_c0_g1,TRINITY_DN69324_c0_g1,TRINITY_DN76697_c1_g2,TRINITY_DN78872_c0_g1
224	biological processes	GO:0009965	leaf morphogenesis	0.00236	0.0845726	TRINITY_DN78139_c4_g2,TRINITY_DN78139_c4_g4,TRINITY_DN78139_c4_g5,TRINITY_DN78963_c1_g1
225	biological processes	GO:0000819	sister chromatid segregation	0.00022	0.04482	TRINITY_DN61283_c0_g1,TRINITY_DN69324_c0_g1,TRINITY_DN76697_c1_g2,TRINITY_DN78872_c0_g1
226	biological processes	GO:0010051	xylem and phloem pattern formation	0.00014	0.04482	TRINITY_DN55858_c0_g1,TRINITY_DN78139_c4_g2,TRINITY_DN78139_c4_g4,TRINITY_DN78139_c4_g5
227	biological processes	GO:0007062	sister chromatid cohesion	5.3e-05	0.02656	TRINITY_DN61283_c0_g1,TRINITY_DN69324_c0_g1,TRINITY_DN76697_c1_g2,TRINITY_DN78872_c0_g1
228	biological processes	GO:0055086	nucleobase-containing small molecule metabolic process	0.9803	0.993012	TRINITY_DN65062_c1_g1,TRINITY_DN72355_c2_g2,TRINITY_DN74856_c3_g2
229	biological processes	GO:0006753	nucleoside phosphate metabolic process	0.97399	0.991916	TRINITY_DN65062_c1_g1,TRINITY_DN72355_c2_g2,TRINITY_DN74856_c3_g2
230	biological processes	GO:0009117	nucleotide metabolic process	0.97242	0.991077	TRINITY_DN65062_c1_g1,TRINITY_DN72355_c2_g2,TRINITY_DN74856_c3_g2
231	biological processes	GO:0051186	cofactor metabolic process	0.96664	0.989717	TRINITY_DN56790_c1_g1,TRINITY_DN71802_c0_g1,TRINITY_DN72355_c2_g2
232	biological processes	GO:0019693	ribose phosphate metabolic process	0.93317	0.984313	TRINITY_DN65062_c1_g1,TRINITY_DN72355_c2_g2,TRINITY_DN74856_c3_g2
233	biological processes	GO:1901137	carbohydrate derivative biosynthetic process	0.90971	0.976107	TRINITY_DN65062_c1_g1,TRINITY_DN74856_c3_g2,TRINITY_DN76530_c0_g1
234	biological processes	GO:0043933	macromolecular complex subunit organization	0.88305	0.963755	TRINITY_DN78139_c4_g2,TRINITY_DN78139_c4_g4,TRINITY_DN78139_c4_g5
235	biological processes	GO:0065003	macromolecular complex assembly	0.85651	0.951955	TRINITY_DN78139_c4_g2,TRINITY_DN78139_c4_g4,TRINITY_DN78139_c4_g5
236	biological processes	GO:0006790	sulfur compound metabolic process	0.84307	0.943615	TRINITY_DN72355_c1_g1,TRINITY_DN72355_c2_g2,TRINITY_DN72355_c2_g3
237	biological processes	GO:0034622	cellular macromolecular complex assembly	0.83682	0.940803	TRINITY_DN78139_c4_g2,TRINITY_DN78139_c4_g4,TRINITY_DN78139_c4_g5
238	biological processes	GO:0009259	ribonucleotide metabolic process	0.83096	0.940803	TRINITY_DN65062_c1_g1,TRINITY_DN72355_c2_g2,TRINITY_DN74856_c3_g2
239	biological processes	GO:0044265	cellular macromolecule catabolic process	0.78399	0.91328	TRINITY_DN57953_c0_g1,TRINITY_DN72543_c2_g1,TRINITY_DN77725_c2_g1
240	biological processes	GO:0071822	protein complex subunit organization	0.78031	0.910637	TRINITY_DN78139_c4_g2,TRINITY_DN78139_c4_g4,TRINITY_DN78139_c4_g5
241	biological processes	GO:0071554	cell wall organization or biogenesis	0.77733	0.910283	TRINITY_DN71387_c0_g1,TRINITY_DN74856_c3_g2,TRINITY_DN80726_c1_g1
242	biological processes	GO:0098655	cation transmembrane transport	0.74985	0.897927	TRINITY_DN50671_c0_g2,TRINITY_DN79781_c3_g1,TRINITY_DN80794_c6_g5
243	biological processes	GO:0070271	protein complex biogenesis	0.73898	0.897668	TRINITY_DN78139_c4_g2,TRINITY_DN78139_c4_g4,TRINITY_DN78139_c4_g5
244	biological processes	GO:0006461	protein complex assembly	0.73727	0.897668	TRINITY_DN78139_c4_g2,TRINITY_DN78139_c4_g4,TRINITY_DN78139_c4_g5
245	biological processes	GO:0044282	small molecule catabolic process	0.72686	0.895705	TRINITY_DN66294_c0_g1,TRINITY_DN72773_c2_g2,TRINITY_DN76279_c1_g1
246	biological processes	GO:0018193	peptidyl-amino acid modification	0.71248	0.889921	TRINITY_DN67043_c1_g1,TRINITY_DN69919_c0_g2,TRINITY_DN80277_c1_g1
247	biological processes	GO:0043623	cellular protein complex assembly	0.70508	0.883346	TRINITY_DN78139_c4_g2,TRINITY_DN78139_c4_g4,TRINITY_DN78139_c4_g5
248	biological processes	GO:0008652	cellular amino acid biosynthetic process	0.67302	0.863546	TRINITY_DN60076_c0_g2,TRINITY_DN60076_c1_g2,TRINITY_DN65062_c1_g1
249	biological processes	GO:0006605	protein targeting	0.63851	0.843834	TRINITY_DN76254_c2_g1,TRINITY_DN78259_c0_g1,TRINITY_DN78259_c1_g1
250	biological processes	GO:0050790	regulation of catalytic activity	0.60502	0.823577	TRINITY_DN32253_c0_g1,TRINITY_DN50792_c0_g1,TRINITY_DN80320_c3_g1
251	biological processes	GO:0006955	immune response	0.58159	0.815577	TRINITY_DN72773_c2_g2,TRINITY_DN75807_c0_g1,TRINITY_DN78539_c1_g5
252	biological processes	GO:0045229	external encapsulating structure organization	0.578	0.8114	TRINITY_DN71387_c0_g1,TRINITY_DN74856_c3_g2,TRINITY_DN80726_c1_g1
253	biological processes	GO:0006720	isoprenoid metabolic process	0.5768	0.811036	TRINITY_DN64443_c0_g1,TRINITY_DN70531_c0_g1,TRINITY_DN70531_c1_g4
254	biological processes	GO:0005996	monosaccharide metabolic process	0.57198	0.811036	TRINITY_DN72355_c2_g2,TRINITY_DN76279_c1_g1,TRINITY_DN77250_c0_g1
255	biological processes	GO:0045087	innate immune response	0.56591	0.808095	TRINITY_DN72773_c2_g2,TRINITY_DN75807_c0_g1,TRINITY_DN78539_c1_g5
256	biological processes	GO:0070647	protein modification by small protein conjugation or removal	0.56591	0.808095	TRINITY_DN61907_c1_g1,TRINITY_DN71982_c1_g1,TRINITY_DN79279_c1_g1
257	biological processes	GO:0007010	cytoskeleton organization	0.56469	0.808095	TRINITY_DN78139_c4_g2,TRINITY_DN78139_c4_g4,TRINITY_DN78139_c4_g5
258	biological processes	GO:0008299	isoprenoid biosynthetic process	0.55855	0.808095	TRINITY_DN64443_c0_g1,TRINITY_DN70531_c0_g1,TRINITY_DN70531_c1_g4
259	biological processes	GO:0010629	negative regulation of gene expression	0.55855	0.808095	TRINITY_DN57953_c0_g1,TRINITY_DN77725_c2_g1,TRINITY_DN78872_c0_g1
260	biological processes	GO:0071495	cellular response to endogenous stimulus	0.55112	0.803549	TRINITY_DN43900_c0_g1,TRINITY_DN55858_c0_g1,TRINITY_DN64443_c0_g1
261	biological processes	GO:0048523	negative regulation of cellular process	0.54488	0.802218	TRINITY_DN50792_c0_g1,TRINITY_DN61543_c0_g1,TRINITY_DN78872_c0_g1
262	biological processes	GO:0032870	cellular response to hormone stimulus	0.53984	0.799524	TRINITY_DN43900_c0_g1,TRINITY_DN55858_c0_g1,TRINITY_DN64443_c0_g1
263	biological processes	GO:1901607	alpha-amino acid biosynthetic process	0.53984	0.799524	TRINITY_DN60076_c0_g2,TRINITY_DN60076_c1_g2,TRINITY_DN65062_c1_g1
264	biological processes	GO:0051246	regulation of protein metabolic process	0.53224	0.79936	TRINITY_DN32253_c0_g1,TRINITY_DN50792_c0_g1,TRINITY_DN78872_c0_g1
265	biological processes	GO:0009755	hormone-mediated signaling pathway	0.52968	0.798428	TRINITY_DN43900_c0_g1,TRINITY_DN55858_c0_g1,TRINITY_DN64443_c0_g1
266	biological processes	GO:0016311	dephosphorylation	0.52968	0.798428	TRINITY_DN67100_c0_g2,TRINITY_DN72773_c2_g2,TRINITY_DN80192_c2_g1
267	biological processes	GO:0071555	cell wall organization	0.52327	0.794662	TRINITY_DN71387_c0_g1,TRINITY_DN74856_c3_g2,TRINITY_DN80726_c1_g1
268	biological processes	GO:0009266	response to temperature stimulus	0.51681	0.791607	TRINITY_DN60076_c0_g2,TRINITY_DN60076_c1_g2,TRINITY_DN75016_c1_g2
269	biological processes	GO:0090567	reproductive shoot system development	0.51681	0.791607	TRINITY_DN56870_c0_g1,TRINITY_DN60076_c0_g2,TRINITY_DN60076_c1_g2
270	biological processes	GO:0009893	positive regulation of metabolic process	0.49849	0.779442	TRINITY_DN57953_c0_g1,TRINITY_DN64443_c0_g1,TRINITY_DN77725_c2_g1
271	biological processes	GO:0009908	flower development	0.49319	0.776935	TRINITY_DN56870_c0_g1,TRINITY_DN60076_c0_g2,TRINITY_DN60076_c1_g2
272	biological processes	GO:0019318	hexose metabolic process	0.4892	0.776698	TRINITY_DN72355_c2_g2,TRINITY_DN76279_c1_g1,TRINITY_DN77250_c0_g1
273	biological processes	GO:0006090	pyruvate metabolic process	0.47714	0.768614	TRINITY_DN70531_c0_g1,TRINITY_DN70531_c1_g4,TRINITY_DN72355_c2_g2
274	biological processes	GO:0009451	RNA modification	0.46766	0.757802	TRINITY_DN65062_c1_g1,TRINITY_DN69686_c0_g1,TRINITY_DN74856_c3_g2
275	biological processes	GO:0031325	positive regulation of cellular metabolic process	0.42488	0.737127	TRINITY_DN57953_c0_g1,TRINITY_DN64443_c0_g1,TRINITY_DN77725_c2_g1
276	biological processes	GO:0051301	cell division	0.42068	0.733154	TRINITY_DN69919_c0_g2,TRINITY_DN78872_c0_g1,TRINITY_DN79182_c0_g1
277	biological processes	GO:0032446	protein modification by small protein conjugation	0.41224	0.730872	TRINITY_DN61907_c1_g1,TRINITY_DN71982_c1_g1,TRINITY_DN79279_c1_g1
278	biological processes	GO:0010604	positive regulation of macromolecule metabolic process	0.408	0.729186	TRINITY_DN57953_c0_g1,TRINITY_DN64443_c0_g1,TRINITY_DN77725_c2_g1
279	biological processes	GO:0006006	glucose metabolic process	0.40518	0.726153	TRINITY_DN72355_c2_g2,TRINITY_DN76279_c1_g1,TRINITY_DN77250_c0_g1
280	biological processes	GO:0051173	positive regulation of nitrogen compound metabolic process	0.40518	0.726153	TRINITY_DN57953_c0_g1,TRINITY_DN64443_c0_g1,TRINITY_DN77725_c2_g1
281	biological processes	GO:0016567	protein ubiquitination	0.38529	0.708677	TRINITY_DN61907_c1_g1,TRINITY_DN71982_c1_g1,TRINITY_DN79279_c1_g1
282	biological processes	GO:0071229	cellular response to acid chemical	0.38101	0.703729	TRINITY_DN43900_c0_g1,TRINITY_DN64443_c0_g1,TRINITY_DN75807_c0_g1
283	biological processes	GO:0009891	positive regulation of biosynthetic process	0.30045	0.632326	TRINITY_DN57953_c0_g1,TRINITY_DN64443_c0_g1,TRINITY_DN77725_c2_g1
284	biological processes	GO:0000278	mitotic cell cycle	0.2947	0.621209	TRINITY_DN69324_c0_g1,TRINITY_DN78872_c0_g1,TRINITY_DN79182_c0_g1
285	biological processes	GO:0006260	DNA replication	0.24347	0.561281	TRINITY_DN69919_c0_g2,TRINITY_DN75531_c0_g1,TRINITY_DN80468_c4_g1
286	biological processes	GO:0031328	positive regulation of cellular biosynthetic process	0.23927	0.557457	TRINITY_DN57953_c0_g1,TRINITY_DN64443_c0_g1,TRINITY_DN77725_c2_g1
287	biological processes	GO:0010557	positive regulation of macromolecule biosynthetic process	0.23508	0.552542	TRINITY_DN57953_c0_g1,TRINITY_DN64443_c0_g1,TRINITY_DN77725_c2_g1
288	biological processes	GO:0010628	positive regulation of gene expression	0.23229	0.548389	TRINITY_DN57953_c0_g1,TRINITY_DN64443_c0_g1,TRINITY_DN77725_c2_g1
289	biological processes	GO:0001510	RNA methylation	0.21982	0.530574	TRINITY_DN65062_c1_g1,TRINITY_DN69686_c0_g1,TRINITY_DN74856_c3_g2
290	biological processes	GO:0071407	cellular response to organic cyclic compound	0.1847	0.490563	TRINITY_DN55858_c0_g1,TRINITY_DN75807_c0_g1,TRINITY_DN78872_c0_g1
291	biological processes	GO:0051258	protein polymerization	0.18338	0.4896	TRINITY_DN78139_c4_g2,TRINITY_DN78139_c4_g4,TRINITY_DN78139_c4_g5
292	biological processes	GO:0045935	positive regulation of nucleobase-containing compound metabolic process	0.17292	0.470569	TRINITY_DN57953_c0_g1,TRINITY_DN64443_c0_g1,TRINITY_DN77725_c2_g1
293	biological processes	GO:0045893	positive regulation of transcription, DNA-templated	0.16647	0.465415	TRINITY_DN57953_c0_g1,TRINITY_DN64443_c0_g1,TRINITY_DN77725_c2_g1
294	biological processes	GO:0051254	positive regulation of RNA metabolic process	0.16647	0.465415	TRINITY_DN57953_c0_g1,TRINITY_DN64443_c0_g1,TRINITY_DN77725_c2_g1
295	biological processes	GO:1902680	positive regulation of RNA biosynthetic process	0.16647	0.465415	TRINITY_DN57953_c0_g1,TRINITY_DN64443_c0_g1,TRINITY_DN77725_c2_g1
296	biological processes	GO:1903508	positive regulation of nucleic acid-templated transcription	0.16647	0.465415	TRINITY_DN57953_c0_g1,TRINITY_DN64443_c0_g1,TRINITY_DN77725_c2_g1
297	biological processes	GO:0061024	membrane organization	0.15631	0.450281	TRINITY_DN50671_c0_g2,TRINITY_DN79781_c3_g1,TRINITY_DN80794_c6_g5
298	biological processes	GO:0009072	aromatic amino acid family metabolic process	0.14636	0.448992	TRINITY_DN60076_c0_g2,TRINITY_DN60076_c1_g2,TRINITY_DN72773_c2_g2
299	biological processes	GO:1903047	mitotic cell cycle process	0.12947	0.436333	TRINITY_DN69324_c0_g1,TRINITY_DN78872_c0_g1,TRINITY_DN79182_c0_g1
300	biological processes	GO:0010876	lipid localization	0.11901	0.420381	TRINITY_DN50671_c0_g2,TRINITY_DN79781_c3_g1,TRINITY_DN80794_c6_g5
301	biological processes	GO:0097435	supramolecular fiber organization	0.11901	0.420381	TRINITY_DN78139_c4_g2,TRINITY_DN78139_c4_g4,TRINITY_DN78139_c4_g5
302	biological processes	GO:0030029	actin filament-based process	0.0949	0.363191	TRINITY_DN78139_c4_g2,TRINITY_DN78139_c4_g4,TRINITY_DN78139_c4_g5
303	biological processes	GO:0006869	lipid transport	0.09386	0.362525	TRINITY_DN50671_c0_g2,TRINITY_DN79781_c3_g1,TRINITY_DN80794_c6_g5
304	biological processes	GO:0000904	cell morphogenesis involved in differentiation	0.0837	0.347355	TRINITY_DN78139_c4_g2,TRINITY_DN78139_c4_g4,TRINITY_DN78139_c4_g5
305	biological processes	GO:0006261	DNA-dependent DNA replication	0.07688	0.326187	TRINITY_DN69919_c0_g2,TRINITY_DN75531_c0_g1,TRINITY_DN80468_c4_g1
306	biological processes	GO:0030036	actin cytoskeleton organization	0.06851	0.305306	TRINITY_DN78139_c4_g2,TRINITY_DN78139_c4_g4,TRINITY_DN78139_c4_g5
307	biological processes	GO:0051321	meiotic cell cycle	0.06851	0.305306	TRINITY_DN61283_c0_g1,TRINITY_DN69919_c0_g2,TRINITY_DN76697_c1_g2
308	biological processes	GO:1903046	meiotic cell cycle process	0.0676	0.305306	TRINITY_DN61283_c0_g1,TRINITY_DN69919_c0_g2,TRINITY_DN76697_c1_g2
309	biological processes	GO:0071396	cellular response to lipid	0.05803	0.283063	TRINITY_DN43900_c0_g1,TRINITY_DN55858_c0_g1,TRINITY_DN64443_c0_g1
310	biological processes	GO:0098656	anion transmembrane transport	0.04316	0.246104	TRINITY_DN51913_c0_g1,TRINITY_DN66694_c0_g3,TRINITY_DN80726_c1_g1
311	biological processes	GO:0007015	actin filament organization	0.04244	0.245306	TRINITY_DN78139_c4_g2,TRINITY_DN78139_c4_g4,TRINITY_DN78139_c4_g5
312	biological processes	GO:0032535	regulation of cellular component size	0.04102	0.244211	TRINITY_DN78139_c4_g2,TRINITY_DN78139_c4_g4,TRINITY_DN78139_c4_g5
313	biological processes	GO:0090066	regulation of anatomical structure size	0.04102	0.244211	TRINITY_DN78139_c4_g2,TRINITY_DN78139_c4_g4,TRINITY_DN78139_c4_g5
314	biological processes	GO:0051130	positive regulation of cellular component organization	0.03112	0.22319	TRINITY_DN78139_c4_g2,TRINITY_DN78139_c4_g4,TRINITY_DN78139_c4_g5
315	biological processes	GO:0006972	hyperosmotic response	0.03051	0.22319	TRINITY_DN72355_c2_g2,TRINITY_DN75016_c1_g2,TRINITY_DN76279_c1_g1
316	biological processes	GO:0008154	actin polymerization or depolymerization	0.02164	0.192872	TRINITY_DN78139_c4_g2,TRINITY_DN78139_c4_g4,TRINITY_DN78139_c4_g5
317	biological processes	GO:0010638	positive regulation of organelle organization	0.01968	0.182763	TRINITY_DN78139_c4_g2,TRINITY_DN78139_c4_g4,TRINITY_DN78139_c4_g5
318	biological processes	GO:0051493	regulation of cytoskeleton organization	0.01828	0.177196	TRINITY_DN78139_c4_g2,TRINITY_DN78139_c4_g4,TRINITY_DN78139_c4_g5
319	biological processes	GO:0044087	regulation of cellular component biogenesis	0.01782	0.174007	TRINITY_DN78139_c4_g2,TRINITY_DN78139_c4_g4,TRINITY_DN78139_c4_g5
320	biological processes	GO:1902903	regulation of supramolecular fiber organization	0.0165	0.16771	TRINITY_DN78139_c4_g2,TRINITY_DN78139_c4_g4,TRINITY_DN78139_c4_g5
321	biological processes	GO:0030041	actin filament polymerization	0.01565	0.166	TRINITY_DN78139_c4_g2,TRINITY_DN78139_c4_g4,TRINITY_DN78139_c4_g5
322	biological processes	GO:0008064	regulation of actin polymerization or depolymerization	0.01523	0.165082	TRINITY_DN78139_c4_g2,TRINITY_DN78139_c4_g4,TRINITY_DN78139_c4_g5
323	biological processes	GO:0030832	regulation of actin filament length	0.01523	0.165082	TRINITY_DN78139_c4_g2,TRINITY_DN78139_c4_g4,TRINITY_DN78139_c4_g5
324	biological processes	GO:0030833	regulation of actin filament polymerization	0.01523	0.165082	TRINITY_DN78139_c4_g2,TRINITY_DN78139_c4_g4,TRINITY_DN78139_c4_g5
325	biological processes	GO:0032271	regulation of protein polymerization	0.01523	0.165082	TRINITY_DN78139_c4_g2,TRINITY_DN78139_c4_g4,TRINITY_DN78139_c4_g5
326	biological processes	GO:0032956	regulation of actin cytoskeleton organization	0.01523	0.165082	TRINITY_DN78139_c4_g2,TRINITY_DN78139_c4_g4,TRINITY_DN78139_c4_g5
327	biological processes	GO:0032970	regulation of actin filament-based process	0.01523	0.165082	TRINITY_DN78139_c4_g2,TRINITY_DN78139_c4_g4,TRINITY_DN78139_c4_g5
328	biological processes	GO:0043254	regulation of protein complex assembly	0.01523	0.165082	TRINITY_DN78139_c4_g2,TRINITY_DN78139_c4_g4,TRINITY_DN78139_c4_g5
329	biological processes	GO:0110053	regulation of actin filament organization	0.01523	0.165082	TRINITY_DN78139_c4_g2,TRINITY_DN78139_c4_g4,TRINITY_DN78139_c4_g5
330	biological processes	GO:0010026	trichome differentiation	0.01442	0.165082	TRINITY_DN78139_c4_g2,TRINITY_DN78139_c4_g4,TRINITY_DN78139_c4_g5
331	biological processes	GO:0010090	trichome morphogenesis	0.01073	0.156218	TRINITY_DN78139_c4_g2,TRINITY_DN78139_c4_g4,TRINITY_DN78139_c4_g5
332	biological processes	GO:0015914	phospholipid transport	0.01073	0.156218	TRINITY_DN50671_c0_g2,TRINITY_DN79781_c3_g1,TRINITY_DN80794_c6_g5
333	biological processes	GO:0034204	lipid translocation	0.00974	0.15584	TRINITY_DN50671_c0_g2,TRINITY_DN79781_c3_g1,TRINITY_DN80794_c6_g5
334	biological processes	GO:0045332	phospholipid translocation	0.00974	0.15584	TRINITY_DN50671_c0_g2,TRINITY_DN79781_c3_g1,TRINITY_DN80794_c6_g5
335	biological processes	GO:0097035	regulation of membrane lipid distribution	0.00974	0.15584	TRINITY_DN50671_c0_g2,TRINITY_DN79781_c3_g1,TRINITY_DN80794_c6_g5
336	biological processes	GO:0044089	positive regulation of cellular component biogenesis	0.00794	0.142491	TRINITY_DN78139_c4_g2,TRINITY_DN78139_c4_g4,TRINITY_DN78139_c4_g5
337	biological processes	GO:0007155	cell adhesion	0.00766	0.141284	TRINITY_DN78139_c4_g2,TRINITY_DN78139_c4_g4,TRINITY_DN78139_c4_g5
338	biological processes	GO:0022610	biological adhesion	0.00766	0.141284	TRINITY_DN78139_c4_g2,TRINITY_DN78139_c4_g4,TRINITY_DN78139_c4_g5
339	biological processes	GO:0030838	positive regulation of actin filament polymerization	0.00766	0.141284	TRINITY_DN78139_c4_g2,TRINITY_DN78139_c4_g4,TRINITY_DN78139_c4_g5
340	biological processes	GO:0031334	positive regulation of protein complex assembly	0.00766	0.141284	TRINITY_DN78139_c4_g2,TRINITY_DN78139_c4_g4,TRINITY_DN78139_c4_g5
341	biological processes	GO:0032273	positive regulation of protein polymerization	0.00766	0.141284	TRINITY_DN78139_c4_g2,TRINITY_DN78139_c4_g4,TRINITY_DN78139_c4_g5
342	biological processes	GO:0045010	actin nucleation	0.00766	0.141284	TRINITY_DN78139_c4_g2,TRINITY_DN78139_c4_g4,TRINITY_DN78139_c4_g5
343	biological processes	GO:0051495	positive regulation of cytoskeleton organization	0.00766	0.141284	TRINITY_DN78139_c4_g2,TRINITY_DN78139_c4_g4,TRINITY_DN78139_c4_g5
344	biological processes	GO:1902905	positive regulation of supramolecular fiber organization	0.00766	0.141284	TRINITY_DN78139_c4_g2,TRINITY_DN78139_c4_g4,TRINITY_DN78139_c4_g5
345	biological processes	GO:0009955	adaxial/abaxial pattern specification	0.00236	0.0845726	TRINITY_DN78139_c4_g2,TRINITY_DN78139_c4_g4,TRINITY_DN78139_c4_g5
346	biological processes	GO:0009798	axis specification	0.00185	0.0709531	TRINITY_DN78139_c4_g2,TRINITY_DN78139_c4_g4,TRINITY_DN78139_c4_g5
347	biological processes	GO:0009943	adaxial/abaxial axis specification	0.00142	0.0673486	TRINITY_DN78139_c4_g2,TRINITY_DN78139_c4_g4,TRINITY_DN78139_c4_g5
348	biological processes	GO:0009944	polarity specification of adaxial/abaxial axis	0.00124	0.0633354	TRINITY_DN78139_c4_g2,TRINITY_DN78139_c4_g4,TRINITY_DN78139_c4_g5
349	biological processes	GO:0065001	specification of axis polarity	0.00124	0.0633354	TRINITY_DN78139_c4_g2,TRINITY_DN78139_c4_g4,TRINITY_DN78139_c4_g5
350	biological processes	GO:0000103	sulfate assimilation	0.00027	0.04482	TRINITY_DN72355_c1_g1,TRINITY_DN72355_c2_g2,TRINITY_DN72355_c2_g3
351	biological processes	GO:0005976	polysaccharide metabolic process	0.97034	0.989717	TRINITY_DN72800_c1_g1,TRINITY_DN72800_c2_g1
352	biological processes	GO:0006091	generation of precursor metabolites and energy	0.96565	0.989717	TRINITY_DN72355_c2_g2,TRINITY_DN78326_c1_g1
353	biological processes	GO:0072521	purine-containing compound metabolic process	0.9189	0.979373	TRINITY_DN65062_c1_g1,TRINITY_DN72355_c2_g2
354	biological processes	GO:0010035	response to inorganic substance	0.90639	0.976107	TRINITY_DN61815_c1_g1,TRINITY_DN75016_c1_g2
355	biological processes	GO:0006163	purine nucleotide metabolic process	0.90435	0.975164	TRINITY_DN65062_c1_g1,TRINITY_DN72355_c2_g2
356	biological processes	GO:0035556	intracellular signal transduction	0.88548	0.964315	TRINITY_DN78183_c0_g1,TRINITY_DN80320_c3_g1
357	biological processes	GO:0009150	purine ribonucleotide metabolic process	0.87846	0.962389	TRINITY_DN65062_c1_g1,TRINITY_DN72355_c2_g2
358	biological processes	GO:0009123	nucleoside monophosphate metabolic process	0.87481	0.960916	TRINITY_DN65062_c1_g1,TRINITY_DN72355_c2_g2
359	biological processes	GO:0072330	monocarboxylic acid biosynthetic process	0.86941	0.957812	TRINITY_DN65062_c1_g1,TRINITY_DN72773_c2_g2
360	biological processes	GO:0009161	ribonucleoside monophosphate metabolic process	0.86438	0.955685	TRINITY_DN65062_c1_g1,TRINITY_DN72355_c2_g2
361	biological processes	GO:0006081	cellular aldehyde metabolic process	0.85798	0.951955	TRINITY_DN70531_c0_g1,TRINITY_DN70531_c1_g4
362	biological processes	GO:1901293	nucleoside phosphate biosynthetic process	0.84693	0.943615	TRINITY_DN65062_c1_g1,TRINITY_DN74856_c3_g2
363	biological processes	GO:0009126	purine nucleoside monophosphate metabolic process	0.84437	0.943615	TRINITY_DN65062_c1_g1,TRINITY_DN72355_c2_g2
364	biological processes	GO:0009167	purine ribonucleoside monophosphate metabolic process	0.84437	0.943615	TRINITY_DN65062_c1_g1,TRINITY_DN72355_c2_g2
365	biological processes	GO:0009165	nucleotide biosynthetic process	0.84046	0.942678	TRINITY_DN65062_c1_g1,TRINITY_DN74856_c3_g2
366	biological processes	GO:0034660	ncRNA metabolic process	0.81954	0.934205	TRINITY_DN62181_c0_g1,TRINITY_DN69686_c0_g1
367	biological processes	GO:0032268	regulation of cellular protein metabolic process	0.75533	0.901238	TRINITY_DN50792_c0_g1,TRINITY_DN78872_c0_g1
368	biological processes	GO:0016049	cell growth	0.70984	0.887634	TRINITY_DN75531_c0_g1,TRINITY_DN76279_c1_g1
369	biological processes	GO:0009260	ribonucleotide biosynthetic process	0.69164	0.871747	TRINITY_DN65062_c1_g1,TRINITY_DN74856_c3_g2
370	biological processes	GO:0046390	ribose phosphate biosynthetic process	0.69164	0.871747	TRINITY_DN65062_c1_g1,TRINITY_DN74856_c3_g2
371	biological processes	GO:0016071	mRNA metabolic process	0.681	0.867542	TRINITY_DN57953_c0_g1,TRINITY_DN77725_c2_g1
372	biological processes	GO:0006979	response to oxidative stress	0.67252	0.863546	TRINITY_DN75016_c1_g2,TRINITY_DN77859_c1_g1
373	biological processes	GO:0016054	organic acid catabolic process	0.67129	0.862994	TRINITY_DN66294_c0_g1,TRINITY_DN72773_c2_g2
374	biological processes	GO:0046395	carboxylic acid catabolic process	0.67129	0.862994	TRINITY_DN66294_c0_g1,TRINITY_DN72773_c2_g2
375	biological processes	GO:0019682	glyceraldehyde-3-phosphate metabolic process	0.6651	0.858451	TRINITY_DN70531_c0_g1,TRINITY_DN70531_c1_g4
376	biological processes	GO:0042440	pigment metabolic process	0.66135	0.857987	TRINITY_DN56790_c1_g1,TRINITY_DN71802_c0_g1
377	biological processes	GO:0031324	negative regulation of cellular metabolic process	0.62738	0.841009	TRINITY_DN50792_c0_g1,TRINITY_DN78872_c0_g1
378	biological processes	GO:0080134	regulation of response to stress	0.62466	0.840475	TRINITY_DN72773_c2_g2,TRINITY_DN75807_c0_g1
379	biological processes	GO:0051172	negative regulation of nitrogen compound metabolic process	0.59807	0.822138	TRINITY_DN50792_c0_g1,TRINITY_DN78872_c0_g1
380	biological processes	GO:0006974	cellular response to DNA damage stimulus	0.59085	0.817342	TRINITY_DN61543_c0_g1,TRINITY_DN69324_c0_g1
381	biological processes	GO:1901698	response to nitrogen compound	0.58939	0.817342	TRINITY_DN75807_c0_g1,TRINITY_DN78872_c0_g1
382	biological processes	GO:0031347	regulation of defense response	0.585	0.817342	TRINITY_DN72773_c2_g2,TRINITY_DN75807_c0_g1
383	biological processes	GO:0034470	ncRNA processing	0.585	0.817342	TRINITY_DN62181_c0_g1,TRINITY_DN69686_c0_g1
384	biological processes	GO:0071669	plant-type cell wall organization or biogenesis	0.55018	0.803549	TRINITY_DN71387_c0_g1,TRINITY_DN74856_c3_g2
385	biological processes	GO:0060560	developmental growth involved in morphogenesis	0.54706	0.803549	TRINITY_DN75531_c0_g1,TRINITY_DN76279_c1_g1
386	biological processes	GO:0009657	plastid organization	0.54393	0.801826	TRINITY_DN67147_c0_g1,TRINITY_DN78259_c0_g1
387	biological processes	GO:0048229	gametophyte development	0.53283	0.79936	TRINITY_DN64443_c0_g1,TRINITY_DN69919_c0_g2
388	biological processes	GO:0006413	translational initiation	0.52641	0.79621	TRINITY_DN30972_c0_g1,TRINITY_DN73218_c2_g2
389	biological processes	GO:0008219	cell death	0.52479	0.794665	TRINITY_DN61969_c0_g1,TRINITY_DN64443_c0_g1
390	biological processes	GO:0006281	DNA repair	0.51339	0.789099	TRINITY_DN61543_c0_g1,TRINITY_DN69324_c0_g1
391	biological processes	GO:0030258	lipid modification	0.49174	0.776698	TRINITY_DN76530_c0_g1,TRINITY_DN80652_c3_g1
392	biological processes	GO:0009856	pollination	0.48666	0.775218	TRINITY_DN56870_c0_g1,TRINITY_DN76279_c1_g1
393	biological processes	GO:0044706	multi-multicellular organism process	0.48666	0.775218	TRINITY_DN56870_c0_g1,TRINITY_DN76279_c1_g1
394	biological processes	GO:0048437	floral organ development	0.48496	0.775218	TRINITY_DN60076_c0_g2,TRINITY_DN60076_c1_g2
395	biological processes	GO:0012501	programmed cell death	0.48326	0.775084	TRINITY_DN61969_c0_g1,TRINITY_DN64443_c0_g1
396	biological processes	GO:0009814	defense response, incompatible interaction	0.48155	0.773275	TRINITY_DN72773_c2_g2,TRINITY_DN78539_c1_g5
397	biological processes	GO:0006399	tRNA metabolic process	0.4608	0.752697	TRINITY_DN62181_c0_g1,TRINITY_DN69686_c0_g1
398	biological processes	GO:0035966	response to topologically incorrect protein	0.45905	0.751416	TRINITY_DN75531_c0_g1,TRINITY_DN75807_c0_g1
399	biological processes	GO:0009664	plant-type cell wall organization	0.45378	0.748549	TRINITY_DN71387_c0_g1,TRINITY_DN74856_c3_g2
400	biological processes	GO:0015849	organic acid transport	0.44137	0.747877	TRINITY_DN51913_c0_g1,TRINITY_DN66694_c0_g3
401	biological processes	GO:0046942	carboxylic acid transport	0.44137	0.747877	TRINITY_DN51913_c0_g1,TRINITY_DN66694_c0_g3
402	biological processes	GO:0009617	response to bacterium	0.43779	0.747674	TRINITY_DN72355_c2_g2,TRINITY_DN80726_c1_g1
403	biological processes	GO:0010941	regulation of cell death	0.42518	0.737127	TRINITY_DN61969_c0_g1,TRINITY_DN64443_c0_g1
404	biological processes	GO:0006397	mRNA processing	0.41609	0.730872	TRINITY_DN57953_c0_g1,TRINITY_DN77725_c2_g1
405	biological processes	GO:0043067	regulation of programmed cell death	0.41243	0.730872	TRINITY_DN61969_c0_g1,TRINITY_DN64443_c0_g1
406	biological processes	GO:0009409	response to cold	0.4106	0.730872	TRINITY_DN60076_c0_g2,TRINITY_DN60076_c1_g2
407	biological processes	GO:0017038	protein import	0.4014	0.724336	TRINITY_DN65062_c1_g1,TRINITY_DN78259_c0_g1
408	biological processes	GO:0021700	developmental maturation	0.39955	0.722892	TRINITY_DN56870_c0_g1,TRINITY_DN76279_c1_g1
409	biological processes	GO:0048438	floral whorl development	0.39026	0.709726	TRINITY_DN60076_c0_g2,TRINITY_DN60076_c1_g2
410	biological processes	GO:0010228	vegetative to reproductive phase transition of meristem	0.38279	0.705056	TRINITY_DN57953_c0_g1,TRINITY_DN77725_c2_g1
411	biological processes	GO:0071695	anatomical structure maturation	0.37904	0.701731	TRINITY_DN56870_c0_g1,TRINITY_DN76279_c1_g1
412	biological processes	GO:0006310	DNA recombination	0.36773	0.692689	TRINITY_DN61283_c0_g1,TRINITY_DN76697_c1_g2
413	biological processes	GO:0072527	pyrimidine-containing compound metabolic process	0.36395	0.690655	TRINITY_DN65062_c1_g1,TRINITY_DN74856_c3_g2
414	biological processes	GO:0033013	tetrapyrrole metabolic process	0.35444	0.686146	TRINITY_DN56790_c1_g1,TRINITY_DN71802_c0_g1
415	biological processes	GO:0072528	pyrimidine-containing compound biosynthetic process	0.35254	0.683464	TRINITY_DN65062_c1_g1,TRINITY_DN74856_c3_g2
416	biological processes	GO:0009627	systemic acquired resistance	0.34681	0.676305	TRINITY_DN72773_c2_g2,TRINITY_DN78539_c1_g5
417	biological processes	GO:0009240	isopentenyl diphosphate biosynthetic process	0.33722	0.666144	TRINITY_DN70531_c0_g1,TRINITY_DN70531_c1_g4
418	biological processes	GO:0046490	isopentenyl diphosphate metabolic process	0.33722	0.666144	TRINITY_DN70531_c0_g1,TRINITY_DN70531_c1_g4
419	biological processes	GO:0034976	response to endoplasmic reticulum stress	0.3353	0.665588	TRINITY_DN75807_c0_g1,TRINITY_DN78539_c1_g5
420	biological processes	GO:0006778	porphyrin-containing compound metabolic process	0.32952	0.662031	TRINITY_DN56790_c1_g1,TRINITY_DN71802_c0_g1
421	biological processes	GO:0009733	response to auxin	0.32759	0.659151	TRINITY_DN55858_c0_g1,TRINITY_DN80277_c1_g1
422	biological processes	GO:0010646	regulation of cell communication	0.32373	0.653364	TRINITY_DN64443_c0_g1,TRINITY_DN80320_c3_g1
423	biological processes	GO:0006865	amino acid transport	0.3218	0.652135	TRINITY_DN51913_c0_g1,TRINITY_DN66694_c0_g3
424	biological processes	GO:0023051	regulation of signaling	0.31986	0.652135	TRINITY_DN64443_c0_g1,TRINITY_DN80320_c3_g1
425	biological processes	GO:0009966	regulation of signal transduction	0.31793	0.652135	TRINITY_DN64443_c0_g1,TRINITY_DN80320_c3_g1
426	biological processes	GO:0019288	isopentenyl diphosphate biosynthetic process, methylerythritol 4-phosphate pathway	0.31793	0.652135	TRINITY_DN70531_c0_g1,TRINITY_DN70531_c1_g4
427	biological processes	GO:0006220	pyrimidine nucleotide metabolic process	0.30823	0.639577	TRINITY_DN65062_c1_g1,TRINITY_DN74856_c3_g2
428	biological processes	GO:0006221	pyrimidine nucleotide biosynthetic process	0.30823	0.639577	TRINITY_DN65062_c1_g1,TRINITY_DN74856_c3_g2
429	biological processes	GO:0042545	cell wall modification	0.30629	0.637544	TRINITY_DN74856_c3_g2,TRINITY_DN80726_c1_g1
430	biological processes	GO:0043543	protein acylation	0.30629	0.637544	TRINITY_DN57953_c0_g1,TRINITY_DN77725_c2_g1
431	biological processes	GO:0042742	defense response to bacterium	0.29267	0.61827	TRINITY_DN72355_c2_g2,TRINITY_DN80726_c1_g1
432	biological processes	GO:0000272	polysaccharide catabolic process	0.29072	0.617722	TRINITY_DN72800_c1_g1,TRINITY_DN72800_c2_g1
433	biological processes	GO:0042157	lipoprotein metabolic process	0.2712	0.592358	TRINITY_DN57953_c0_g1,TRINITY_DN77725_c2_g1
434	biological processes	GO:0009218	pyrimidine ribonucleotide metabolic process	0.26729	0.586314	TRINITY_DN65062_c1_g1,TRINITY_DN74856_c3_g2
435	biological processes	GO:0009220	pyrimidine ribonucleotide biosynthetic process	0.26729	0.586314	TRINITY_DN65062_c1_g1,TRINITY_DN74856_c3_g2
436	biological processes	GO:0006497	protein lipidation	0.26534	0.584364	TRINITY_DN57953_c0_g1,TRINITY_DN77725_c2_g1
437	biological processes	GO:0042158	lipoprotein biosynthetic process	0.26534	0.584364	TRINITY_DN57953_c0_g1,TRINITY_DN77725_c2_g1
438	biological processes	GO:0008643	carbohydrate transport	0.25362	0.576725	TRINITY_DN72244_c4_g1,TRINITY_DN77483_c0_g1
439	biological processes	GO:0009991	response to extracellular stimulus	0.24387	0.561281	TRINITY_DN78139_c4_g4,TRINITY_DN79256_c1_g1
440	biological processes	GO:0032879	regulation of localization	0.24192	0.56068	TRINITY_DN78963_c1_g1,TRINITY_DN80726_c1_g1
441	biological processes	GO:0031365	N-terminal protein amino acid modification	0.2283	0.540432	TRINITY_DN57953_c0_g1,TRINITY_DN77725_c2_g1
442	biological processes	GO:0031668	cellular response to extracellular stimulus	0.22054	0.530574	TRINITY_DN78139_c4_g4,TRINITY_DN79256_c1_g1
443	biological processes	GO:0071496	cellular response to external stimulus	0.22054	0.530574	TRINITY_DN78139_c4_g4,TRINITY_DN79256_c1_g1
444	biological processes	GO:0006498	N-terminal protein lipidation	0.21667	0.526992	TRINITY_DN57953_c0_g1,TRINITY_DN77725_c2_g1
445	biological processes	GO:0006499	N-terminal protein myristoylation	0.21667	0.526992	TRINITY_DN57953_c0_g1,TRINITY_DN77725_c2_g1
446	biological processes	GO:0018377	protein myristoylation	0.21667	0.526992	TRINITY_DN57953_c0_g1,TRINITY_DN77725_c2_g1
447	biological processes	GO:0051049	regulation of transport	0.21474	0.526992	TRINITY_DN78963_c1_g1,TRINITY_DN80726_c1_g1
448	biological processes	GO:0010393	galacturonan metabolic process	0.20895	0.520611	TRINITY_DN72800_c1_g1,TRINITY_DN72800_c2_g1
449	biological processes	GO:0045488	pectin metabolic process	0.20895	0.520611	TRINITY_DN72800_c1_g1,TRINITY_DN72800_c2_g1
450	biological processes	GO:0034655	nucleobase-containing compound catabolic process	0.20126	0.514977	TRINITY_DN57953_c0_g1,TRINITY_DN77725_c2_g1
451	biological processes	GO:0009411	response to UV	0.1936	0.504743	TRINITY_DN60076_c0_g2,TRINITY_DN60076_c1_g2
452	biological processes	GO:0008283	cell proliferation	0.18979	0.500424	TRINITY_DN69919_c0_g2,TRINITY_DN75531_c0_g1
453	biological processes	GO:0000394	RNA splicing, via endonucleolytic cleavage and ligation	0.18408	0.489896	TRINITY_DN30972_c0_g1,TRINITY_DN61283_c0_g1
454	biological processes	GO:0006833	water transport	0.17276	0.470569	TRINITY_DN72355_c2_g2,TRINITY_DN76279_c1_g1
455	biological processes	GO:0042044	fluid transport	0.17276	0.470569	TRINITY_DN72355_c2_g2,TRINITY_DN76279_c1_g1
456	biological processes	GO:0043269	regulation of ion transport	0.17276	0.470569	TRINITY_DN78963_c1_g1,TRINITY_DN80726_c1_g1
457	biological processes	GO:0031667	response to nutrient levels	0.17089	0.470271	TRINITY_DN78139_c4_g4,TRINITY_DN79256_c1_g1
458	biological processes	GO:0140013	meiotic nuclear division	0.16715	0.465719	TRINITY_DN61283_c0_g1,TRINITY_DN76697_c1_g2
459	biological processes	GO:0000375	RNA splicing, via transesterification reactions	0.15234	0.450019	TRINITY_DN57953_c0_g1,TRINITY_DN77725_c2_g1
460	biological processes	GO:0042594	response to starvation	0.15234	0.450019	TRINITY_DN78139_c4_g4,TRINITY_DN79256_c1_g1
461	biological processes	GO:0051248	negative regulation of protein metabolic process	0.15234	0.450019	TRINITY_DN50792_c0_g1,TRINITY_DN78872_c0_g1
462	biological processes	GO:0031669	cellular response to nutrient levels	0.15051	0.450019	TRINITY_DN78139_c4_g4,TRINITY_DN79256_c1_g1
463	biological processes	GO:0000377	RNA splicing, via transesterification reactions with bulged adenosine as nucleophile	0.14868	0.450019	TRINITY_DN57953_c0_g1,TRINITY_DN77725_c2_g1
464	biological processes	GO:0032269	negative regulation of cellular protein metabolic process	0.14868	0.450019	TRINITY_DN50792_c0_g1,TRINITY_DN78872_c0_g1
465	biological processes	GO:0009267	cellular response to starvation	0.14504	0.448992	TRINITY_DN78139_c4_g4,TRINITY_DN79256_c1_g1
466	biological processes	GO:0006366	transcription from RNA polymerase II promoter	0.13962	0.446784	TRINITY_DN30972_c0_g1,TRINITY_DN61283_c0_g1
467	biological processes	GO:0048467	gynoecium development	0.13782	0.44241	TRINITY_DN60076_c0_g2,TRINITY_DN60076_c1_g2
468	biological processes	GO:0000398	mRNA splicing, via spliceosome	0.13424	0.43909	TRINITY_DN57953_c0_g1,TRINITY_DN77725_c2_g1
469	biological processes	GO:0006401	RNA catabolic process	0.12539	0.428067	TRINITY_DN57953_c0_g1,TRINITY_DN77725_c2_g1
470	biological processes	GO:0048440	carpel development	0.12539	0.428067	TRINITY_DN60076_c0_g2,TRINITY_DN60076_c1_g2
471	biological processes	GO:0008033	tRNA processing	0.12363	0.42774	TRINITY_DN62181_c0_g1,TRINITY_DN69686_c0_g1
472	biological processes	GO:0009073	aromatic amino acid family biosynthetic process	0.12189	0.426812	TRINITY_DN60076_c0_g2,TRINITY_DN60076_c1_g2
473	biological processes	GO:0007127	meiosis I	0.11154	0.402514	TRINITY_DN61283_c0_g1,TRINITY_DN76697_c1_g2
474	biological processes	GO:0006402	mRNA catabolic process	0.09486	0.363191	TRINITY_DN57953_c0_g1,TRINITY_DN77725_c2_g1
475	biological processes	GO:0045490	pectin catabolic process	0.09324	0.362525	TRINITY_DN72800_c1_g1,TRINITY_DN72800_c2_g1
476	biological processes	GO:0000956	nuclear-transcribed mRNA catabolic process	0.08524	0.350616	TRINITY_DN57953_c0_g1,TRINITY_DN77725_c2_g1
477	biological processes	GO:0051336	regulation of hydrolase activity	0.07594	0.325701	TRINITY_DN50792_c0_g1,TRINITY_DN80320_c3_g1
478	biological processes	GO:0045132	meiotic chromosome segregation	0.06846	0.305306	TRINITY_DN61283_c0_g1,TRINITY_DN76697_c1_g2
479	biological processes	GO:0043473	pigmentation	0.06409	0.297593	TRINITY_DN60076_c0_g2,TRINITY_DN60076_c1_g2
480	biological processes	GO:1903825	organic acid transmembrane transport	0.06409	0.297593	TRINITY_DN51913_c0_g1,TRINITY_DN66694_c0_g3
481	biological processes	GO:1905039	carboxylic acid transmembrane transport	0.06409	0.297593	TRINITY_DN51913_c0_g1,TRINITY_DN66694_c0_g3
482	biological processes	GO:0043476	pigment accumulation	0.05704	0.279517	TRINITY_DN60076_c0_g2,TRINITY_DN60076_c1_g2
483	biological processes	GO:0043478	pigment accumulation in response to UV light	0.05704	0.279517	TRINITY_DN60076_c0_g2,TRINITY_DN60076_c1_g2
484	biological processes	GO:0043479	pigment accumulation in tissues in response to UV light	0.05704	0.279517	TRINITY_DN60076_c0_g2,TRINITY_DN60076_c1_g2
485	biological processes	GO:0043480	pigment accumulation in tissues	0.05704	0.279517	TRINITY_DN60076_c0_g2,TRINITY_DN60076_c1_g2
486	biological processes	GO:0043481	anthocyanin accumulation in tissues in response to UV light	0.05704	0.279517	TRINITY_DN60076_c0_g2,TRINITY_DN60076_c1_g2
487	biological processes	GO:0044786	cell cycle DNA replication	0.05567	0.279517	TRINITY_DN69919_c0_g2,TRINITY_DN75531_c0_g1
488	biological processes	GO:0033044	regulation of chromosome organization	0.0543	0.278525	TRINITY_DN61283_c0_g1,TRINITY_DN76697_c1_g2
489	biological processes	GO:0048511	rhythmic process	0.05295	0.274678	TRINITY_DN57953_c0_g1,TRINITY_DN77725_c2_g1
490	biological processes	GO:0007131	reciprocal meiotic recombination	0.04639	0.255338	TRINITY_DN61283_c0_g1,TRINITY_DN76697_c1_g2
491	biological processes	GO:0035825	homologous recombination	0.04639	0.255338	TRINITY_DN61283_c0_g1,TRINITY_DN76697_c1_g2
492	biological processes	GO:0007623	circadian rhythm	0.0426	0.245306	TRINITY_DN57953_c0_g1,TRINITY_DN77725_c2_g1
493	biological processes	GO:0010048	vernalization response	0.0426	0.245306	TRINITY_DN60076_c0_g2,TRINITY_DN60076_c1_g2
494	biological processes	GO:0009799	specification of symmetry	0.04015	0.244211	TRINITY_DN78139_c4_g2,TRINITY_DN78139_c4_g5
495	biological processes	GO:0009855	determination of bilateral symmetry	0.04015	0.244211	TRINITY_DN78139_c4_g2,TRINITY_DN78139_c4_g5
496	biological processes	GO:0009741	response to brassinosteroid	0.03894	0.244211	TRINITY_DN55858_c0_g1,TRINITY_DN80277_c1_g1
497	biological processes	GO:0007166	cell surface receptor signaling pathway	0.03775	0.244211	TRINITY_DN55858_c0_g1,TRINITY_DN80726_c1_g1
498	biological processes	GO:0045036	protein targeting to chloroplast	0.03091	0.22319	TRINITY_DN78259_c0_g1,TRINITY_DN78259_c1_g1
499	biological processes	GO:0072596	establishment of protein localization to chloroplast	0.03091	0.22319	TRINITY_DN78259_c0_g1,TRINITY_DN78259_c1_g1
500	biological processes	GO:0072598	protein localization to chloroplast	0.03091	0.22319	TRINITY_DN78259_c0_g1,TRINITY_DN78259_c1_g1
501	biological processes	GO:0003333	amino acid transmembrane transport	0.02875	0.221814	TRINITY_DN51913_c0_g1,TRINITY_DN66694_c0_g3
502	biological processes	GO:0042138	meiotic DNA double-strand break formation	0.02665	0.21745	TRINITY_DN61283_c0_g1,TRINITY_DN76697_c1_g2
503	biological processes	GO:0009739	response to gibberellin	0.01391	0.165082	TRINITY_DN43900_c0_g1,TRINITY_DN64443_c0_g1
504	biological processes	GO:0009740	gibberellic acid mediated signaling pathway	0.01165	0.156409	TRINITY_DN43900_c0_g1,TRINITY_DN64443_c0_g1
505	biological processes	GO:0010476	gibberellin mediated signaling pathway	0.01165	0.156409	TRINITY_DN43900_c0_g1,TRINITY_DN64443_c0_g1
506	biological processes	GO:0071370	cellular response to gibberellin stimulus	0.01165	0.156409	TRINITY_DN43900_c0_g1,TRINITY_DN64443_c0_g1
507	biological processes	GO:0140014	mitotic nuclear division	0.01093	0.156218	TRINITY_DN69324_c0_g1,TRINITY_DN78872_c0_g1
508	biological processes	GO:0006558	L-phenylalanine metabolic process	0.00957	0.15584	TRINITY_DN60076_c0_g2,TRINITY_DN60076_c1_g2
509	biological processes	GO:1902221	erythrose 4-phosphate/phosphoenolpyruvate family amino acid metabolic process	0.00957	0.15584	TRINITY_DN60076_c0_g2,TRINITY_DN60076_c1_g2
510	biological processes	GO:0000070	mitotic sister chromatid segregation	0.00828	0.146611	TRINITY_DN69324_c0_g1,TRINITY_DN78872_c0_g1
511	biological processes	GO:0009095	aromatic amino acid family biosynthetic process, prephenate pathway	0.00708	0.141284	TRINITY_DN60076_c0_g2,TRINITY_DN60076_c1_g2
512	biological processes	GO:0009094	L-phenylalanine biosynthetic process	0.00401	0.115767	TRINITY_DN60076_c0_g2,TRINITY_DN60076_c1_g2
513	biological processes	GO:1902223	erythrose 4-phosphate/phosphoenolpyruvate family amino acid biosynthetic process	0.00401	0.115767	TRINITY_DN60076_c0_g2,TRINITY_DN60076_c1_g2
514	biological processes	GO:0042752	regulation of circadian rhythm	0.00242	0.0845726	TRINITY_DN57953_c0_g1,TRINITY_DN77725_c2_g1
515	biological processes	GO:0007167	enzyme linked receptor protein signaling pathway	0.00148	0.0677738	TRINITY_DN55858_c0_g1,TRINITY_DN80726_c1_g1
516	biological processes	GO:0007064	mitotic sister chromatid cohesion	0.00097	0.061341	TRINITY_DN69324_c0_g1,TRINITY_DN78872_c0_g1
517	biological processes	GO:0050992	dimethylallyl diphosphate biosynthetic process	0.00097	0.061341	TRINITY_DN70531_c0_g1,TRINITY_DN70531_c1_g4
518	biological processes	GO:0050993	dimethylallyl diphosphate metabolic process	0.00097	0.061341	TRINITY_DN70531_c0_g1,TRINITY_DN70531_c1_g4
519	biological processes	GO:0007178	transmembrane receptor protein serine/threonine kinase signaling pathway	0.00076	0.061341	TRINITY_DN55858_c0_g1,TRINITY_DN80726_c1_g1
520	biological processes	GO:0016051	carbohydrate biosynthetic process	0.99613	0.999905	TRINITY_DN72355_c2_g2
521	biological processes	GO:0006732	coenzyme metabolic process	0.99301	0.998644	TRINITY_DN72355_c2_g2
522	biological processes	GO:0006631	fatty acid metabolic process	0.98273	0.994715	TRINITY_DN66294_c0_g1
523	biological processes	GO:0044257	cellular protein catabolic process	0.96581	0.989717	TRINITY_DN72543_c2_g1
524	biological processes	GO:0051603	proteolysis involved in cellular protein catabolic process	0.96391	0.989717	TRINITY_DN72543_c2_g1
525	biological processes	GO:0015672	monovalent inorganic cation transport	0.96371	0.989717	TRINITY_DN78963_c1_g1
526	biological processes	GO:0009141	nucleoside triphosphate metabolic process	0.96211	0.989717	TRINITY_DN72355_c2_g2
527	biological processes	GO:0009199	ribonucleoside triphosphate metabolic process	0.96044	0.989717	TRINITY_DN72355_c2_g2
528	biological processes	GO:0009144	purine nucleoside triphosphate metabolic process	0.95616	0.989717	TRINITY_DN72355_c2_g2
529	biological processes	GO:0009205	purine ribonucleoside triphosphate metabolic process	0.95616	0.989717	TRINITY_DN72355_c2_g2
530	biological processes	GO:0006325	chromatin organization	0.95398	0.989717	TRINITY_DN69919_c0_g2
531	biological processes	GO:0006733	oxidoreduction coenzyme metabolic process	0.95373	0.989717	TRINITY_DN72355_c2_g2
532	biological processes	GO:0051188	cofactor biosynthetic process	0.95195	0.989717	TRINITY_DN71802_c0_g1
533	biological processes	GO:0072524	pyridine-containing compound metabolic process	0.95116	0.989717	TRINITY_DN72355_c2_g2
534	biological processes	GO:0046034	ATP metabolic process	0.9509	0.989717	TRINITY_DN72355_c2_g2
535	biological processes	GO:0006457	protein folding	0.9479	0.989717	TRINITY_DN49826_c0_g1
536	biological processes	GO:0019362	pyridine nucleotide metabolic process	0.9456	0.988785	TRINITY_DN72355_c2_g2
537	biological processes	GO:0046496	nicotinamide nucleotide metabolic process	0.94381	0.988785	TRINITY_DN72355_c2_g2
538	biological processes	GO:0044272	sulfur compound biosynthetic process	0.93708	0.985189	TRINITY_DN72355_c2_g2
539	biological processes	GO:0010154	fruit development	0.92565	0.982624	TRINITY_DN56870_c0_g1
540	biological processes	GO:0019941	modification-dependent protein catabolic process	0.92403	0.981689	TRINITY_DN72543_c2_g1
541	biological processes	GO:0043632	modification-dependent macromolecule catabolic process	0.92403	0.981689	TRINITY_DN72543_c2_g1
542	biological processes	GO:0006511	ubiquitin-dependent protein catabolic process	0.92154	0.980613	TRINITY_DN72543_c2_g1
543	biological processes	GO:0022613	ribonucleoprotein complex biogenesis	0.92027	0.980047	TRINITY_DN62181_c0_g1
544	biological processes	GO:0048316	seed development	0.91765	0.978827	TRINITY_DN56870_c0_g1
545	biological processes	GO:0006818	hydrogen transport	0.91216	0.976107	TRINITY_DN78963_c1_g1
546	biological processes	GO:0015992	proton transport	0.91169	0.976107	TRINITY_DN78963_c1_g1
547	biological processes	GO:0015979	photosynthesis	0.90428	0.975164	TRINITY_DN78326_c1_g1
548	biological processes	GO:0042254	ribosome biogenesis	0.89399	0.969158	TRINITY_DN62181_c0_g1
549	biological processes	GO:0016569	covalent chromatin modification	0.88198	0.963755	TRINITY_DN69919_c0_g2
550	biological processes	GO:0016458	gene silencing	0.87209	0.958721	TRINITY_DN78872_c0_g1
551	biological processes	GO:0016042	lipid catabolic process	0.87071	0.957997	TRINITY_DN66294_c0_g1
552	biological processes	GO:0022622	root system development	0.86791	0.957296	TRINITY_DN76279_c1_g1
553	biological processes	GO:0048364	root development	0.86791	0.957296	TRINITY_DN76279_c1_g1
554	biological processes	GO:0006414	translational elongation	0.85761	0.951955	TRINITY_DN80838_c0_g1
555	biological processes	GO:0072522	purine-containing compound biosynthetic process	0.8457	0.943615	TRINITY_DN65062_c1_g1
556	biological processes	GO:0046148	pigment biosynthetic process	0.83369	0.940803	TRINITY_DN71802_c0_g1
557	biological processes	GO:0016570	histone modification	0.83279	0.940803	TRINITY_DN69919_c0_g2
558	biological processes	GO:0006721	terpenoid metabolic process	0.83009	0.940803	TRINITY_DN64443_c0_g1
559	biological processes	GO:0006164	purine nucleotide biosynthetic process	0.82918	0.940803	TRINITY_DN65062_c1_g1
560	biological processes	GO:0018205	peptidyl-lysine modification	0.82734	0.940674	TRINITY_DN69919_c0_g2
561	biological processes	GO:0070085	glycosylation	0.82641	0.940422	TRINITY_DN76530_c0_g1
562	biological processes	GO:0009890	negative regulation of biosynthetic process	0.8217	0.935864	TRINITY_DN78872_c0_g1
563	biological processes	GO:0010608	posttranscriptional regulation of gene expression	0.81882	0.934186	TRINITY_DN78872_c0_g1
564	biological processes	GO:0031327	negative regulation of cellular biosynthetic process	0.81882	0.934186	TRINITY_DN78872_c0_g1
565	biological processes	GO:0040029	regulation of gene expression, epigenetic	0.81882	0.934186	TRINITY_DN78872_c0_g1
566	biological processes	GO:0016114	terpenoid biosynthetic process	0.81785	0.934186	TRINITY_DN64443_c0_g1
567	biological processes	GO:0043085	positive regulation of catalytic activity	0.81785	0.934186	TRINITY_DN80320_c3_g1
568	biological processes	GO:0044093	positive regulation of molecular function	0.81785	0.934186	TRINITY_DN80320_c3_g1
569	biological processes	GO:0046939	nucleotide phosphorylation	0.8149	0.934186	TRINITY_DN72355_c2_g2
570	biological processes	GO:0010558	negative regulation of macromolecule biosynthetic process	0.8119	0.933509	TRINITY_DN78872_c0_g1
571	biological processes	GO:0010817	regulation of hormone levels	0.81089	0.933248	TRINITY_DN72773_c2_g2
572	biological processes	GO:2000113	negative regulation of cellular macromolecule biosynthetic process	0.80784	0.932369	TRINITY_DN78872_c0_g1
573	biological processes	GO:0046486	glycerolipid metabolic process	0.80157	0.926445	TRINITY_DN80652_c3_g1
574	biological processes	GO:0009124	nucleoside monophosphate biosynthetic process	0.79944	0.924788	TRINITY_DN65062_c1_g1
575	biological processes	GO:0019684	photosynthesis, light reaction	0.79619	0.922821	TRINITY_DN78326_c1_g1
576	biological processes	GO:0051239	regulation of multicellular organismal process	0.7929	0.920882	TRINITY_DN56870_c0_g1
577	biological processes	GO:1901657	glycosyl compound metabolic process	0.78729	0.915518	TRINITY_DN65062_c1_g1
578	biological processes	GO:0031047	gene silencing by RNA	0.78153	0.911213	TRINITY_DN78872_c0_g1
579	biological processes	GO:0009132	nucleoside diphosphate metabolic process	0.78035	0.910637	TRINITY_DN72355_c2_g2
580	biological processes	GO:0009152	purine ribonucleotide biosynthetic process	0.78035	0.910637	TRINITY_DN65062_c1_g1
581	biological processes	GO:0009156	ribonucleoside monophosphate biosynthetic process	0.77799	0.910283	TRINITY_DN65062_c1_g1
582	biological processes	GO:0009639	response to red or far red light	0.77681	0.910283	TRINITY_DN56870_c0_g1
583	biological processes	GO:0090698	post-embryonic plant morphogenesis	0.77561	0.910283	TRINITY_DN55858_c0_g1
584	biological processes	GO:0010015	root morphogenesis	0.76953	0.909196	TRINITY_DN76279_c1_g1
585	biological processes	GO:0006165	nucleoside diphosphate phosphorylation	0.7683	0.908551	TRINITY_DN72355_c2_g2
586	biological processes	GO:0006650	glycerophospholipid metabolic process	0.76706	0.907893	TRINITY_DN80652_c3_g1
587	biological processes	GO:0016072	rRNA metabolic process	0.7633	0.907348	TRINITY_DN62181_c0_g1
588	biological processes	GO:0046364	monosaccharide biosynthetic process	0.7633	0.907348	TRINITY_DN72355_c2_g2
589	biological processes	GO:0044242	cellular lipid catabolic process	0.75818	0.903016	TRINITY_DN66294_c0_g1
590	biological processes	GO:0009620	response to fungus	0.75689	0.902289	TRINITY_DN76279_c1_g1
591	biological processes	GO:0009415	response to water	0.75164	0.899048	TRINITY_DN61815_c1_g1
592	biological processes	GO:0006479	protein methylation	0.74897	0.897682	TRINITY_DN69919_c0_g2
593	biological processes	GO:0008213	protein alkylation	0.74897	0.897682	TRINITY_DN69919_c0_g2
594	biological processes	GO:0009414	response to water deprivation	0.74763	0.897682	TRINITY_DN61815_c1_g1
595	biological processes	GO:0019319	hexose biosynthetic process	0.74763	0.897682	TRINITY_DN72355_c2_g2
596	biological processes	GO:0006364	rRNA processing	0.74492	0.897682	TRINITY_DN62181_c0_g1
597	biological processes	GO:0006094	gluconeogenesis	0.74355	0.897668	TRINITY_DN72355_c2_g2
598	biological processes	GO:0007264	small GTPase mediated signal transduction	0.74355	0.897668	TRINITY_DN80320_c3_g1
599	biological processes	GO:0009127	purine nucleoside monophosphate biosynthetic process	0.74355	0.897668	TRINITY_DN65062_c1_g1
600	biological processes	GO:0009168	purine ribonucleoside monophosphate biosynthetic process	0.74355	0.897668	TRINITY_DN65062_c1_g1
601	biological processes	GO:0009135	purine nucleoside diphosphate metabolic process	0.74218	0.897668	TRINITY_DN72355_c2_g2
602	biological processes	GO:0009179	purine ribonucleoside diphosphate metabolic process	0.74218	0.897668	TRINITY_DN72355_c2_g2
603	biological processes	GO:0009185	ribonucleoside diphosphate metabolic process	0.74218	0.897668	TRINITY_DN72355_c2_g2
604	biological processes	GO:0046031	ADP metabolic process	0.74218	0.897668	TRINITY_DN72355_c2_g2
605	biological processes	GO:0006096	glycolytic process	0.7408	0.897668	TRINITY_DN72355_c2_g2
606	biological processes	GO:0006757	ATP generation from ADP	0.7408	0.897668	TRINITY_DN72355_c2_g2
607	biological processes	GO:0000302	response to reactive oxygen species	0.73802	0.897668	TRINITY_DN75016_c1_g2
608	biological processes	GO:0072329	monocarboxylic acid catabolic process	0.73802	0.897668	TRINITY_DN66294_c0_g1
609	biological processes	GO:0051726	regulation of cell cycle	0.73521	0.897668	TRINITY_DN61543_c0_g1
610	biological processes	GO:2000026	regulation of multicellular organismal development	0.73237	0.897221	TRINITY_DN56870_c0_g1
611	biological processes	GO:0048588	developmental cell growth	0.73093	0.896284	TRINITY_DN76279_c1_g1
612	biological processes	GO:0023014	signal transduction by protein phosphorylation	0.72949	0.896142	TRINITY_DN78183_c0_g1
613	biological processes	GO:0051788	response to misfolded protein	0.72949	0.896142	TRINITY_DN75531_c0_g1
614	biological processes	GO:0048585	negative regulation of response to stimulus	0.72218	0.892268	TRINITY_DN75807_c0_g1
615	biological processes	GO:0016571	histone methylation	0.72069	0.891963	TRINITY_DN69919_c0_g2
616	biological processes	GO:0009062	fatty acid catabolic process	0.7177	0.889921	TRINITY_DN66294_c0_g1
617	biological processes	GO:0009069	serine family amino acid metabolic process	0.71618	0.889921	TRINITY_DN88458_c0_g1
618	biological processes	GO:0009408	response to heat	0.71467	0.889921	TRINITY_DN75016_c1_g2
619	biological processes	GO:0009308	amine metabolic process	0.71314	0.889921	TRINITY_DN72773_c2_g2
620	biological processes	GO:0032504	multicellular organism reproduction	0.70695	0.884854	TRINITY_DN56870_c0_g1
621	biological processes	GO:0009826	unidimensional cell growth	0.69254	0.871747	TRINITY_DN75531_c0_g1
622	biological processes	GO:0097305	response to alcohol	0.69254	0.871747	TRINITY_DN64443_c0_g1
623	biological processes	GO:0009737	response to abscisic acid	0.6909	0.871747	TRINITY_DN64443_c0_g1
624	biological processes	GO:1901659	glycosyl compound biosynthetic process	0.6909	0.871747	TRINITY_DN65062_c1_g1
625	biological processes	GO:0006913	nucleocytoplasmic transport	0.68925	0.871747	TRINITY_DN65062_c1_g1
626	biological processes	GO:0051169	nuclear transport	0.68925	0.871747	TRINITY_DN65062_c1_g1
627	biological processes	GO:0009066	aspartate family amino acid metabolic process	0.67743	0.865026	TRINITY_DN65062_c1_g1
628	biological processes	GO:0009658	chloroplast organization	0.67571	0.864492	TRINITY_DN78259_c0_g1
629	biological processes	GO:0048580	regulation of post-embryonic development	0.66872	0.861358	TRINITY_DN56870_c0_g1
630	biological processes	GO:0048609	multicellular organismal reproductive process	0.66517	0.858451	TRINITY_DN56870_c0_g1
631	biological processes	GO:0044703	multi-organism reproductive process	0.66338	0.858144	TRINITY_DN76279_c1_g1
632	biological processes	GO:0042445	hormone metabolic process	0.66158	0.857987	TRINITY_DN72773_c2_g2
633	biological processes	GO:0019953	sexual reproduction	0.65977	0.857987	TRINITY_DN76279_c1_g1
634	biological processes	GO:0006417	regulation of translation	0.65795	0.857987	TRINITY_DN78872_c0_g1
635	biological processes	GO:0034248	regulation of cellular amide metabolic process	0.65795	0.857987	TRINITY_DN78872_c0_g1
636	biological processes	GO:2000241	regulation of reproductive process	0.65795	0.857987	TRINITY_DN56870_c0_g1
637	biological processes	GO:0015931	nucleobase-containing compound transport	0.65612	0.857987	TRINITY_DN78539_c1_g5
638	biological processes	GO:0090627	plant epidermal cell differentiation	0.65429	0.857503	TRINITY_DN76279_c1_g1
639	biological processes	GO:0010053	root epidermal cell differentiation	0.65244	0.856193	TRINITY_DN76279_c1_g1
640	biological processes	GO:0009642	response to light intensity	0.64495	0.848013	TRINITY_DN75016_c1_g2
641	biological processes	GO:0010243	response to organonitrogen compound	0.64306	0.847206	TRINITY_DN75807_c0_g1
642	biological processes	GO:0018022	peptidyl-lysine methylation	0.63923	0.843834	TRINITY_DN69919_c0_g2
643	biological processes	GO:0031348	negative regulation of defense response	0.63923	0.843834	TRINITY_DN75807_c0_g1
[truncated: 257 more rows]

## Sheet: Stage III vs Stage IV
Table S6 GO enrichment analysis of target genes between stage III and stage IV.
[truncated: 952 more rows]
