# Supplementary material for: Small RNA sequencing provides insights into molecular mechanism of flower development in Rhododendron pulchrum Sweet
Source: Sci Rep. 2023 Oct 20;13:17912. doi: 10.1038/s41598-023-44779-z (PMC10589353; doi:10.1038/s41598-023-44779-z)
Supplement: Supplementary file 14 — Supplementary Table S7. [file 41598_2023_44779_MOESM14_ESM.xlsx]

## Sheet: Stage I vs Stage II
Table S7 KEGG analysis of target genes between stage I and stage II.
No.	PathwayID	Pathway	Level 1	Level 2	list_number	total_number	Pvalue	FDR	Gene	URL
1	ko00053	Ascorbate and aldarate metabolism	Metabolism	Carbohydrate metabolism	15	295	1.96318e-12	1.02085e-10	TRINITY_DN80580_c2_g6,TRINITY_DN75064_c0_g1,TRINITY_DN75851_c0_g1,TRINITY_DN75851_c1_g2,TRINITY_DN79618_c2_g3,TRINITY_DN60117_c0_g1,TRINITY_DN75851_c1_g1,TRINITY_DN75003_c0_g1,TRINITY_DN65226_c0_g1,TRINITY_DN50220_c0_g1,TRINITY_DN77719_c0_g1,TRINITY_DN73307_c2_g1,TRINITY_DN89665_c0_g1,TRINITY_DN78314_c0_g1,TRINITY_DN75064_c0_g2	http://www.kegg.jp/kegg-bin/show_pathway?map00053/K00423%09%23FFFFFF,red/
2	ko04075	Plant hormone signal transduction	Environmental Information Processing	Signal transduction	7	1133	0.194243	0.73661	TRINITY_DN67445_c1_g1,TRINITY_DN73068_c1_g1,TRINITY_DN47621_c0_g2,TRINITY_DN62438_c2_g1,TRINITY_DN71897_c0_g1,TRINITY_DN71897_c1_g1,TRINITY_DN72932_c0_g1	http://www.kegg.jp/kegg-bin/show_pathway?map04075/K14494%09%23FFFFFF,red/K14486%09%23FFFFFF,red/K13422%09%23FFFFFF,red/
3	ko03013	RNA transport	Genetic Information Processing	Translation	5	866	0.293455	0.73661	TRINITY_DN74815_c2_g1,TRINITY_DN61351_c0_g1,TRINITY_DN53618_c0_g1,TRINITY_DN71423_c2_g1,TRINITY_DN57577_c0_g1	http://www.kegg.jp/kegg-bin/show_pathway?map03013/K13126%09%23FFFFFF,red/K07562%09%23FFFFFF,red/K14525%09%23FFFFFF,red/K14309%09%23FFFFFF,red/
4	ko00520	Amino sugar and nucleotide sugar metabolism	Metabolism	Carbohydrate metabolism	5	519	0.0663861	0.73661	TRINITY_DN76917_c1_g1,TRINITY_DN72088_c0_g1,TRINITY_DN67454_c0_g1,TRINITY_DN72088_c1_g1,TRINITY_DN48454_c0_g1	http://www.kegg.jp/kegg-bin/show_pathway?map00520/K12449%09%23FFFFFF,red/K00844%09%23FFFFFF,red/
5	ko03010	Ribosome	Genetic Information Processing	Translation	4	1911	0.960925	0.965507	TRINITY_DN74856_c3_g2,TRINITY_DN72483_c0_g6,TRINITY_DN58726_c0_g1,TRINITY_DN45630_c0_g1	http://www.kegg.jp/kegg-bin/show_pathway?map03010/K02925%09%23FFFFFF,red/K02936%09%23FFFFFF,red/K02930%09%23FFFFFF,red/
6	ko04626	Plant-pathogen interaction	Organismal Systems	Environmental adaptation	4	1434	0.852752	0.923814	TRINITY_DN94626_c0_g1,TRINITY_DN76591_c1_g2,TRINITY_DN23484_c1_g1,TRINITY_DN70103_c1_g1	http://www.kegg.jp/kegg-bin/show_pathway?map04626/K13430%09%23FFFFFF,red/K05391%09%23FFFFFF,red/K13457%09%23FFFFFF,red/
7	ko04120	Ubiquitin mediated proteolysis	Genetic Information Processing	Folding, sorting and degradation	4	471	0.134186	0.73661	TRINITY_DN67218_c1_g1,TRINITY_DN62518_c2_g1,TRINITY_DN79279_c1_g1,TRINITY_DN64479_c0_g1	http://www.kegg.jp/kegg-bin/show_pathway?map04120/K10592%09%23FFFFFF,red/K03868%09%23FFFFFF,red/K04506%09%23FFFFFF,red/
8	ko03015	mRNA surveillance pathway	Genetic Information Processing	Translation	4	453	0.121206	0.73661	TRINITY_DN78183_c0_g1,TRINITY_DN61219_c0_g1,TRINITY_DN53618_c0_g1,TRINITY_DN57577_c0_g1	http://www.kegg.jp/kegg-bin/show_pathway?map03015/K00565%09%23FFFFFF,red/K13126%09%23FFFFFF,red/K08873%09%23FFFFFF,red/
9	ko03040	Spliceosome	Genetic Information Processing	Transcription	3	830	0.675041	0.814702	TRINITY_DN74623_c0_g1,TRINITY_DN77725_c2_g1,TRINITY_DN57953_c0_g1	http://www.kegg.jp/kegg-bin/show_pathway?map03040/K12843%09%23FFFFFF,red/K06063%09%23FFFFFF,red/
10	ko00010	Glycolysis / Gluconeogenesis	Metabolism	Carbohydrate metabolism	3	685	0.545431	0.750497	TRINITY_DN47376_c0_g1,TRINITY_DN67454_c0_g1,TRINITY_DN48454_c0_g1	http://www.kegg.jp/kegg-bin/show_pathway?map00010/K00844%09%23FFFFFF,red/K00161%09%23FFFFFF,red/
11	ko03018	RNA degradation	Genetic Information Processing	Folding, sorting and degradation	3	494	0.33885	0.73661	TRINITY_DN49826_c0_g1,TRINITY_DN53618_c0_g1,TRINITY_DN57577_c0_g1	http://www.kegg.jp/kegg-bin/show_pathway?map03018/K13126%09%23FFFFFF,red/K04077%09%23FFFFFF,red/
12	ko03008	Ribosome biogenesis in eukaryotes	Genetic Information Processing	Translation	3	472	0.313822	0.73661	TRINITY_DN71423_c2_g1,TRINITY_DN61351_c0_g1,TRINITY_DN62181_c0_g1	http://www.kegg.jp/kegg-bin/show_pathway?map03008/K07562%09%23FFFFFF,red/K14563%09%23FFFFFF,red/K14525%09%23FFFFFF,red/
13	ko00500	Starch and sucrose metabolism	Metabolism	Carbohydrate metabolism	3	428	0.264059	0.73661	TRINITY_DN78498_c4_g1,TRINITY_DN67454_c0_g1,TRINITY_DN48454_c0_g1	http://www.kegg.jp/kegg-bin/show_pathway?map00500/K01193%09%23FFFFFF,red/K00844%09%23FFFFFF,red/
14	ko00052	Galactose metabolism	Metabolism	Carbohydrate metabolism	3	231	0.0723714	0.73661	TRINITY_DN78498_c4_g1,TRINITY_DN67454_c0_g1,TRINITY_DN48454_c0_g1	http://www.kegg.jp/kegg-bin/show_pathway?map00052/K01193%09%23FFFFFF,red/K00844%09%23FFFFFF,red/
15	ko04141	Protein processing in endoplasmic reticulum	Genetic Information Processing	Folding, sorting and degradation	2	1023	0.929184	0.965507	TRINITY_DN67218_c1_g1,TRINITY_DN26602_c0_g1	http://www.kegg.jp/kegg-bin/show_pathway?map04141/K03868%09%23FFFFFF,red/K13993%09%23FFFFFF,red/
16	ko00630	Glyoxylate and dicarboxylate metabolism	Metabolism	Carbohydrate metabolism	2	430	0.536364	0.750497	TRINITY_DN88458_c0_g1,TRINITY_DN42853_c0_g1	http://www.kegg.jp/kegg-bin/show_pathway?map00630/K01681%09%23FFFFFF,red/K00605%09%23FFFFFF,red/
17	ko00020	Citrate cycle (TCA cycle)	Metabolism	Carbohydrate metabolism	2	419	0.522421	0.750497	TRINITY_DN42853_c0_g1,TRINITY_DN47376_c0_g1	http://www.kegg.jp/kegg-bin/show_pathway?map00020/K01681%09%23FFFFFF,red/K00161%09%23FFFFFF,red/
18	ko00270	Cysteine and methionine metabolism	Metabolism	Amino acid metabolism	2	357	0.438868	0.738825	TRINITY_DN59212_c0_g1,TRINITY_DN48141_c0_g1	http://www.kegg.jp/kegg-bin/show_pathway?map00270/K01738%09%23FFFFFF,red/K00789%09%23FFFFFF,red/
19	ko03020	RNA polymerase	Genetic Information Processing	Transcription	2	318	0.382471	0.73661	TRINITY_DN80720_c1_g7,TRINITY_DN80720_c1_g4	http://www.kegg.jp/kegg-bin/show_pathway?map03020/K03013%09%23FFFFFF,red/
20	ko00564	Glycerophospholipid metabolism	Metabolism	Lipid metabolism	2	283	0.329938	0.73661	TRINITY_DN70004_c0_g1,TRINITY_DN74727_c1_g1	http://www.kegg.jp/kegg-bin/show_pathway?map00564/K13508%09%23FFFFFF,red/K01613%09%23FFFFFF,red/
21	ko00030	Pentose phosphate pathway	Metabolism	Carbohydrate metabolism	2	282	0.328416	0.73661	TRINITY_DN77250_c0_g1,TRINITY_DN57075_c0_g1	http://www.kegg.jp/kegg-bin/show_pathway?map00030/K00616%09%23FFFFFF,red/K00036%09%23FFFFFF,red/
22	ko00260	Glycine, serine and threonine metabolism	Metabolism	Amino acid metabolism	2	244	0.270133	0.73661	TRINITY_DN88458_c0_g1,TRINITY_DN76535_c0_g3	http://www.kegg.jp/kegg-bin/show_pathway?map00260/K00605%09%23FFFFFF,red/K00058%09%23FFFFFF,red/
23	ko03050	Proteasome	Genetic Information Processing	Folding, sorting and degradation	2	234	0.254729	0.73661	TRINITY_DN72543_c2_g1,TRINITY_DN32253_c0_g1	http://www.kegg.jp/kegg-bin/show_pathway?map03050/K02728%09%23FFFFFF,red/K03028%09%23FFFFFF,red/
24	ko00051	Fructose and mannose metabolism	Metabolism	Carbohydrate metabolism	2	223	0.237811	0.73661	TRINITY_DN67454_c0_g1,TRINITY_DN48454_c0_g1	http://www.kegg.jp/kegg-bin/show_pathway?map00051/K00844%09%23FFFFFF,red/
25	ko03420	Nucleotide excision repair	Genetic Information Processing	Replication and repair	2	189	0.186132	0.73661	TRINITY_DN67218_c1_g1,TRINITY_DN80468_c4_g1	http://www.kegg.jp/kegg-bin/show_pathway?map03420/K02335%09%23FFFFFF,red/K03868%09%23FFFFFF,red/
26	ko00900	Terpenoid backbone biosynthesis	Metabolism	Metabolism of terpenoids and polyketides	2	182	0.175695	0.73661	TRINITY_DN70531_c0_g1,TRINITY_DN70531_c1_g4	http://www.kegg.jp/kegg-bin/show_pathway?map00900/K03527%09%23FFFFFF,red/
27	ko00600	Sphingolipid metabolism	Metabolism	Lipid metabolism	2	119	0.088235	0.73661	TRINITY_DN77249_c0_g1,TRINITY_DN75484_c0_g1	http://www.kegg.jp/kegg-bin/show_pathway?map00600/K12349%09%23FFFFFF,red/
28	ko04016	MAPK signaling pathway - plant	Environmental Information Processing	Signal transduction	1	797	0.965507	0.965507	TRINITY_DN47621_c0_g2	http://www.kegg.jp/kegg-bin/show_pathway?map04016/K13422%09%23FFFFFF,red/
29	ko00940	Phenylpropanoid biosynthesis	Metabolism	Biosynthesis of other secondary metabolites	1	584	0.914471	0.965507	TRINITY_DN77859_c1_g1	http://www.kegg.jp/kegg-bin/show_pathway?map00940/K00430%09%23FFFFFF,red/
30	ko00620	Pyruvate metabolism	Metabolism	Carbohydrate metabolism	1	453	0.850943	0.923814	TRINITY_DN47376_c0_g1	http://www.kegg.jp/kegg-bin/show_pathway?map00620/K00161%09%23FFFFFF,red/
31	ko00480	Glutathione metabolism	Metabolism	Metabolism of other amino acids	1	350	0.769677	0.87007	TRINITY_DN77250_c0_g1	http://www.kegg.jp/kegg-bin/show_pathway?map00480/K00036%09%23FFFFFF,red/
32	ko00230	Purine metabolism	Metabolism	Nucleotide metabolism	1	325	0.744074	0.859819	TRINITY_DN64769_c1_g1	http://www.kegg.jp/kegg-bin/show_pathway?map00230/K06966%09%23FFFFFF,red/
33	ko00941	Flavonoid biosynthesis	Metabolism	Biosynthesis of other secondary metabolites	1	279	0.689363	0.814702	TRINITY_DN80550_c1_g1	http://www.kegg.jp/kegg-bin/show_pathway?map00941/K13083%09%23FFFFFF,red/
34	ko00250	Alanine, aspartate and glutamate metabolism	Metabolism	Amino acid metabolism	1	266	0.671898	0.814702	TRINITY_DN58425_c0_g1	http://www.kegg.jp/kegg-bin/show_pathway?map00250/K01580%09%23FFFFFF,red/
35	ko00330	Arginine and proline metabolism	Metabolism	Amino acid metabolism	1	214	0.591738	0.750497	TRINITY_DN67043_c1_g1	http://www.kegg.jp/kegg-bin/show_pathway?map00330/K00472%09%23FFFFFF,red/
36	ko00561	Glycerolipid metabolism	Metabolism	Lipid metabolism	1	214	0.591738	0.750497	TRINITY_DN74727_c1_g1	http://www.kegg.jp/kegg-bin/show_pathway?map00561/K13508%09%23FFFFFF,red/
37	ko00410	beta-Alanine metabolism	Metabolism	Metabolism of other amino acids	1	204	0.574228	0.750497	TRINITY_DN58425_c0_g1	http://www.kegg.jp/kegg-bin/show_pathway?map00410/K01580%09%23FFFFFF,red/
38	ko03440	Homologous recombination	Genetic Information Processing	Replication and repair	1	200	0.567017	0.750497	TRINITY_DN80468_c4_g1	http://www.kegg.jp/kegg-bin/show_pathway?map03440/K02335%09%23FFFFFF,red/
39	ko00240	Pyrimidine metabolism	Metabolism	Nucleotide metabolism	1	186	0.540811	0.750497	TRINITY_DN64769_c1_g1	http://www.kegg.jp/kegg-bin/show_pathway?map00240/K06966%09%23FFFFFF,red/
40	ko00511	Other glycan degradation	Metabolism	Glycan biosynthesis and metabolism	1	162	0.492174	0.750497	TRINITY_DN72603_c0_g1	http://www.kegg.jp/kegg-bin/show_pathway?map00511/K01206%09%23FFFFFF,red/
41	ko03030	DNA replication	Genetic Information Processing	Replication and repair	1	145	0.454662	0.738825	TRINITY_DN80468_c4_g1	http://www.kegg.jp/kegg-bin/show_pathway?map03030/K02335%09%23FFFFFF,red/
42	ko00510	N-Glycan biosynthesis	Metabolism	Glycan biosynthesis and metabolism	1	144	0.452371	0.738825	TRINITY_DN75807_c0_g1	http://www.kegg.jp/kegg-bin/show_pathway?map00510/K00902%09%23FFFFFF,red/
43	ko00650	Butanoate metabolism	Metabolism	Carbohydrate metabolism	1	135	0.431324	0.738825	TRINITY_DN58425_c0_g1	http://www.kegg.jp/kegg-bin/show_pathway?map00650/K01580%09%23FFFFFF,red/
44	ko00860	Porphyrin and chlorophyll metabolism	Metabolism	Metabolism of cofactors and vitamins	1	133	0.426539	0.738825	TRINITY_DN71802_c0_g1	http://www.kegg.jp/kegg-bin/show_pathway?map00860/K02492%09%23FFFFFF,red/
45	ko03410	Base excision repair	Genetic Information Processing	Replication and repair	1	115	0.381633	0.73661	TRINITY_DN80468_c4_g1	http://www.kegg.jp/kegg-bin/show_pathway?map03410/K02335%09%23FFFFFF,red/
46	ko00920	Sulfur metabolism	Metabolism	Energy metabolism	1	105	0.355195	0.73661	TRINITY_DN59212_c0_g1	http://www.kegg.jp/kegg-bin/show_pathway?map00920/K01738%09%23FFFFFF,red/
47	ko03022	Basal transcription factors	Genetic Information Processing	Transcription	1	101	0.344309	0.73661	TRINITY_DN30972_c0_g1	http://www.kegg.jp/kegg-bin/show_pathway?map03022/K03134%09%23FFFFFF,red/
48	ko00943	Isoflavonoid biosynthesis	Metabolism	Biosynthesis of other secondary metabolites	1	82	0.290054	0.73661	TRINITY_DN70345_c0_g1	http://www.kegg.jp/kegg-bin/show_pathway?map00943/K13267%09%23FFFFFF,red/
49	ko00531	Glycosaminoglycan degradation	Metabolism	Glycan biosynthesis and metabolism	1	72	0.259732	0.73661	TRINITY_DN78058_c2_g1	http://www.kegg.jp/kegg-bin/show_pathway?map00531/K01205%09%23FFFFFF,red/
50	ko00670	One carbon pool by folate	Metabolism	Metabolism of cofactors and vitamins	1	67	0.244093	0.73661	TRINITY_DN88458_c0_g1	http://www.kegg.jp/kegg-bin/show_pathway?map00670/K00605%09%23FFFFFF,red/
51	ko00944	Flavone and flavonol biosynthesis	Metabolism	Biosynthesis of other secondary metabolites	1	67	0.244093	0.73661	TRINITY_DN80550_c1_g1	http://www.kegg.jp/kegg-bin/show_pathway?map00944/K13083%09%23FFFFFF,red/
52	ko00430	Taurine and hypotaurine metabolism	Metabolism	Metabolism of other amino acids	1	28	0.110305	0.73661	TRINITY_DN58425_c0_g1	http://www.kegg.jp/kegg-bin/show_pathway?map00430/K01580%09%23FFFFFF,red/

## Sheet: Stage II vs Stage III
Table S7 KEGG analysis of target genes between stage II and stage III.
No.	PathwayID	Pathway	Level 1	Level 2	list_number	total_number	Pvalue	FDR	Gene	URL
1	ko04626	Plant-pathogen interaction	Organismal Systems	Environmental adaptation	10	1434	0.397656	0.827289	TRINITY_DN101287_c0_g1,TRINITY_DN76591_c1_g2,TRINITY_DN23484_c1_g1,TRINITY_DN73252_c0_g1,TRINITY_DN78365_c1_g3,TRINITY_DN66819_c0_g1,TRINITY_DN78200_c1_g1,TRINITY_DN80726_c1_g1,TRINITY_DN74522_c1_g1,TRINITY_DN63138_c0_g1	http://www.kegg.jp/kegg-bin/show_pathway?map04626/K13459%09%23FFFFFF,red/K13424%09%23FFFFFF,red/K04368%09%23FFFFFF,red/K13430%09%23FFFFFF,red/K13428%09%23FFFFFF,red/K13427%09%23FFFFFF,red/K13457%09%23FFFFFF,red/K13416%09%23FFFFFF,red/K13420%09%23FFFFFF,red/
2	ko04075	Plant hormone signal transduction	Environmental Information Processing	Signal transduction	6	1133	0.707686	0.984845	TRINITY_DN67445_c1_g1,TRINITY_DN77911_c0_g2,TRINITY_DN55858_c0_g1,TRINITY_DN78200_c1_g1,TRINITY_DN73068_c1_g1,TRINITY_DN76945_c0_g1	http://www.kegg.jp/kegg-bin/show_pathway?map04075/K14494%09%23FFFFFF,red/K13416%09%23FFFFFF,red/K13415%09%23FFFFFF,red/
3	ko03013	RNA transport	Genetic Information Processing	Translation	6	866	0.449481	0.885341	TRINITY_DN74815_c2_g1,TRINITY_DN68372_c1_g1,TRINITY_DN53618_c0_g1,TRINITY_DN71423_c2_g1,TRINITY_DN57577_c0_g1,TRINITY_DN61351_c0_g1	http://www.kegg.jp/kegg-bin/show_pathway?map03013/K13126%09%23FFFFFF,red/K07562%09%23FFFFFF,red/K14315%09%23FFFFFF,red/K14525%09%23FFFFFF,red/K14309%09%23FFFFFF,red/
4	ko00630	Glyoxylate and dicarboxylate metabolism	Metabolism	Carbohydrate metabolism	6	430	0.052239	0.474147	TRINITY_DN76753_c2_g2,TRINITY_DN88458_c0_g1,TRINITY_DN68509_c0_g1,TRINITY_DN70552_c0_g1,TRINITY_DN75883_c0_g1,TRINITY_DN76753_c2_g1	http://www.kegg.jp/kegg-bin/show_pathway?map00630/K00605%09%23FFFFFF,red/K01637%09%23FFFFFF,red/K00122%09%23FFFFFF,red/K15919%09%23FFFFFF,red/
5	ko03010	Ribosome	Genetic Information Processing	Translation	5	1911	0.99298	0.99298	TRINITY_DN74856_c3_g2,TRINITY_DN80838_c0_g1,TRINITY_DN58726_c0_g1,TRINITY_DN45630_c0_g1,TRINITY_DN73286_c3_g1	http://www.kegg.jp/kegg-bin/show_pathway?map03010/K02942%09%23FFFFFF,red/K02936%09%23FFFFFF,red/K02932%09%23FFFFFF,red/K02925%09%23FFFFFF,red/K02930%09%23FFFFFF,red/
6	ko00520	Amino sugar and nucleotide sugar metabolism	Metabolism	Carbohydrate metabolism	5	519	0.220914	0.827289	TRINITY_DN76917_c1_g1,TRINITY_DN48454_c0_g1,TRINITY_DN71803_c2_g3,TRINITY_DN72088_c0_g1,TRINITY_DN72088_c1_g1	http://www.kegg.jp/kegg-bin/show_pathway?map00520/K12449%09%23FFFFFF,red/K00844%09%23FFFFFF,red/K00963%09%23FFFFFF,red/
7	ko00230	Purine metabolism	Metabolism	Nucleotide metabolism	5	325	0.0525178	0.474147	TRINITY_DN72355_c2_g2,TRINITY_DN72355_c2_g3,TRINITY_DN72355_c1_g1,TRINITY_DN65062_c1_g1,TRINITY_DN64769_c1_g1	http://www.kegg.jp/kegg-bin/show_pathway?map00230/K13811%09%23FFFFFF,red/K01951%09%23FFFFFF,red/K06966%09%23FFFFFF,red/
8	ko00052	Galactose metabolism	Metabolism	Carbohydrate metabolism	5	231	0.0148459	0.32166	TRINITY_DN77936_c0_g1,TRINITY_DN48454_c0_g1,TRINITY_DN71803_c2_g3,TRINITY_DN78498_c4_g1,TRINITY_DN78498_c2_g1	http://www.kegg.jp/kegg-bin/show_pathway?map00052/K06611%09%23FFFFFF,red/K01193%09%23FFFFFF,red/K00844%09%23FFFFFF,red/K00963%09%23FFFFFF,red/
9	ko03018	RNA degradation	Genetic Information Processing	Folding, sorting and degradation	4	494	0.366894	0.827289	TRINITY_DN53618_c0_g1,TRINITY_DN58156_c0_g1,TRINITY_DN57577_c0_g1,TRINITY_DN49826_c0_g1	http://www.kegg.jp/kegg-bin/show_pathway?map03018/K12619%09%23FFFFFF,red/K13126%09%23FFFFFF,red/K04077%09%23FFFFFF,red/
10	ko03008	Ribosome biogenesis in eukaryotes	Genetic Information Processing	Translation	4	472	0.336021	0.827289	TRINITY_DN71423_c2_g1,TRINITY_DN58156_c0_g1,TRINITY_DN61351_c0_g1,TRINITY_DN62181_c0_g1	http://www.kegg.jp/kegg-bin/show_pathway?map03008/K12619%09%23FFFFFF,red/K07562%09%23FFFFFF,red/K14563%09%23FFFFFF,red/K14525%09%23FFFFFF,red/
11	ko03015	mRNA surveillance pathway	Genetic Information Processing	Translation	4	453	0.309457	0.827289	TRINITY_DN78183_c0_g1,TRINITY_DN53618_c0_g1,TRINITY_DN67100_c0_g2,TRINITY_DN57577_c0_g1	http://www.kegg.jp/kegg-bin/show_pathway?map03015/K13126%09%23FFFFFF,red/K06269%09%23FFFFFF,red/K08873%09%23FFFFFF,red/
12	ko00500	Starch and sucrose metabolism	Metabolism	Carbohydrate metabolism	4	428	0.274882	0.827289	TRINITY_DN48454_c0_g1,TRINITY_DN71803_c2_g3,TRINITY_DN78498_c4_g1,TRINITY_DN78498_c2_g1	http://www.kegg.jp/kegg-bin/show_pathway?map00500/K01193%09%23FFFFFF,red/K00844%09%23FFFFFF,red/K00963%09%23FFFFFF,red/
13	ko03050	Proteasome	Genetic Information Processing	Folding, sorting and degradation	4	234	0.0583565	0.474147	TRINITY_DN71166_c0_g1,TRINITY_DN72543_c2_g1,TRINITY_DN71166_c1_g1,TRINITY_DN32253_c0_g1	http://www.kegg.jp/kegg-bin/show_pathway?map03050/K02728%09%23FFFFFF,red/K03028%09%23FFFFFF,red/K03062%09%23FFFFFF,red/
14	ko00920	Sulfur metabolism	Metabolism	Energy metabolism	4	105	0.00420819	0.136766	TRINITY_DN72355_c2_g2,TRINITY_DN59212_c0_g1,TRINITY_DN72355_c1_g1,TRINITY_DN72355_c2_g3	http://www.kegg.jp/kegg-bin/show_pathway?map00920/K01738%09%23FFFFFF,red/K13811%09%23FFFFFF,red/
15	ko04141	Protein processing in endoplasmic reticulum	Genetic Information Processing	Folding, sorting and degradation	3	1023	0.954542	0.984845	TRINITY_DN51839_c0_g1,TRINITY_DN67218_c1_g1,TRINITY_DN74793_c0_g1	http://www.kegg.jp/kegg-bin/show_pathway?map04141/K08852%09%23FFFFFF,red/K03868%09%23FFFFFF,red/
16	ko03040	Spliceosome	Genetic Information Processing	Transcription	3	830	0.890938	0.984845	TRINITY_DN57953_c0_g1,TRINITY_DN74623_c0_g1,TRINITY_DN77725_c2_g1	http://www.kegg.jp/kegg-bin/show_pathway?map03040/K12843%09%23FFFFFF,red/K06063%09%23FFFFFF,red/
17	ko04016	MAPK signaling pathway - plant	Environmental Information Processing	Signal transduction	3	797	0.874237	0.984845	TRINITY_DN78200_c1_g1,TRINITY_DN80726_c1_g1,TRINITY_DN73252_c0_g1	http://www.kegg.jp/kegg-bin/show_pathway?map04016/K13424%09%23FFFFFF,red/K13416%09%23FFFFFF,red/K13420%09%23FFFFFF,red/
18	ko00040	Pentose and glucuronate interconversions	Metabolism	Carbohydrate metabolism	3	286	0.261692	0.827289	TRINITY_DN72800_c2_g1,TRINITY_DN71803_c2_g3,TRINITY_DN72800_c1_g1	http://www.kegg.jp/kegg-bin/show_pathway?map00040/K01728%09%23FFFFFF,red/K00963%09%23FFFFFF,red/
19	ko00564	Glycerophospholipid metabolism	Metabolism	Lipid metabolism	3	283	0.2567	0.827289	TRINITY_DN70004_c0_g1,TRINITY_DN36868_c0_g2,TRINITY_DN74727_c1_g1	http://www.kegg.jp/kegg-bin/show_pathway?map00564/K13508%09%23FFFFFF,red/K01613%09%23FFFFFF,red/K13510%09%23FFFFFF,red/
20	ko00260	Glycine, serine and threonine metabolism	Metabolism	Amino acid metabolism	3	244	0.193473	0.827289	TRINITY_DN88458_c0_g1,TRINITY_DN68509_c0_g1,TRINITY_DN70552_c0_g1	http://www.kegg.jp/kegg-bin/show_pathway?map00260/K00605%09%23FFFFFF,red/K15919%09%23FFFFFF,red/
21	ko03420	Nucleotide excision repair	Genetic Information Processing	Replication and repair	3	189	0.113358	0.818699	TRINITY_DN67218_c1_g1,TRINITY_DN80468_c4_g1,TRINITY_DN52158_c0_g1	http://www.kegg.jp/kegg-bin/show_pathway?map03420/K02335%09%23FFFFFF,red/K07466%09%23FFFFFF,red/K03868%09%23FFFFFF,red/
22	ko00600	Sphingolipid metabolism	Metabolism	Lipid metabolism	3	119	0.038078	0.474147	TRINITY_DN75484_c0_g1,TRINITY_DN57384_c0_g1,TRINITY_DN77249_c0_g1	http://www.kegg.jp/kegg-bin/show_pathway?map00600/K12349%09%23FFFFFF,red/
23	ko00450	Selenocompound metabolism	Metabolism	Metabolism of other amino acids	3	102	0.0257504	0.418443	TRINITY_DN72355_c2_g2,TRINITY_DN72355_c1_g1,TRINITY_DN72355_c2_g3	http://www.kegg.jp/kegg-bin/show_pathway?map00450/K13811%09%23FFFFFF,red/
24	ko00261	Monobactam biosynthesis	Metabolism	Biosynthesis of other secondary metabolites	3	42	0.0022551	0.136766	TRINITY_DN72355_c2_g2,TRINITY_DN72355_c2_g3,TRINITY_DN72355_c1_g1	http://www.kegg.jp/kegg-bin/show_pathway?map00261/K13811%09%23FFFFFF,red/
25	ko00010	Glycolysis / Gluconeogenesis	Metabolism	Carbohydrate metabolism	2	685	0.927592	0.984845	TRINITY_DN53097_c0_g2,TRINITY_DN48454_c0_g1	http://www.kegg.jp/kegg-bin/show_pathway?map00010/K00627%09%23FFFFFF,red/K00844%09%23FFFFFF,red/
26	ko04144	Endocytosis	Cellular Processes	Transport and catabolism	2	542	0.851718	0.984845	TRINITY_DN56736_c1_g1,TRINITY_DN80656_c3_g3	http://www.kegg.jp/kegg-bin/show_pathway?map04144/K04646%09%23FFFFFF,red/
27	ko04120	Ubiquitin mediated proteolysis	Genetic Information Processing	Folding, sorting and degradation	2	471	0.791702	0.984845	TRINITY_DN67218_c1_g1,TRINITY_DN79279_c1_g1	http://www.kegg.jp/kegg-bin/show_pathway?map04120/K10592%09%23FFFFFF,red/K03868%09%23FFFFFF,red/
28	ko03020	RNA polymerase	Genetic Information Processing	Transcription	2	318	0.588331	0.916807	TRINITY_DN80720_c1_g7,TRINITY_DN80720_c1_g4	http://www.kegg.jp/kegg-bin/show_pathway?map03020/K03013%09%23FFFFFF,red/
29	ko00030	Pentose phosphate pathway	Metabolism	Carbohydrate metabolism	2	282	0.523273	0.916807	TRINITY_DN77250_c0_g1,TRINITY_DN57075_c0_g1	http://www.kegg.jp/kegg-bin/show_pathway?map00030/K00616%09%23FFFFFF,red/K00036%09%23FFFFFF,red/
30	ko00330	Arginine and proline metabolism	Metabolism	Amino acid metabolism	2	214	0.383321	0.827289	TRINITY_DN67043_c1_g1,TRINITY_DN74522_c1_g1	http://www.kegg.jp/kegg-bin/show_pathway?map00330/K00472%09%23FFFFFF,red/K13427%09%23FFFFFF,red/
31	ko00561	Glycerolipid metabolism	Metabolism	Lipid metabolism	2	214	0.383321	0.827289	TRINITY_DN76530_c0_g1,TRINITY_DN74727_c1_g1	http://www.kegg.jp/kegg-bin/show_pathway?map00561/K03715%09%23FFFFFF,red/K13508%09%23FFFFFF,red/
32	ko00592	alpha-Linolenic acid metabolism	Metabolism	Lipid metabolism	2	212	0.37892	0.827289	TRINITY_DN79869_c1_g1,TRINITY_DN45791_c0_g2	http://www.kegg.jp/kegg-bin/show_pathway?map00592/K07513%09%23FFFFFF,red/K10526%09%23FFFFFF,red/
33	ko02010	ABC transporters	Environmental Information Processing	Membrane transport	2	206	0.365641	0.827289	TRINITY_DN73247_c1_g2,TRINITY_DN80369_c2_g1	http://www.kegg.jp/kegg-bin/show_pathway?map02010/K05666%09%23FFFFFF,red/K05658%09%23FFFFFF,red/
34	ko03440	Homologous recombination	Genetic Information Processing	Replication and repair	2	200	0.352256	0.827289	TRINITY_DN80468_c4_g1,TRINITY_DN52158_c0_g1	http://www.kegg.jp/kegg-bin/show_pathway?map03440/K02335%09%23FFFFFF,red/K07466%09%23FFFFFF,red/
35	ko00900	Terpenoid backbone biosynthesis	Metabolism	Metabolism of terpenoids and polyketides	2	182	0.311579	0.827289	TRINITY_DN70531_c0_g1,TRINITY_DN70531_c1_g4	http://www.kegg.jp/kegg-bin/show_pathway?map00900/K03527%09%23FFFFFF,red/
36	ko00400	Phenylalanine, tyrosine and tryptophan biosynthesis	Metabolism	Amino acid metabolism	2	154	0.24748	0.827289	TRINITY_DN60076_c1_g2,TRINITY_DN60076_c0_g2	http://www.kegg.jp/kegg-bin/show_pathway?map00400/K05359%09%23FFFFFF,red/
37	ko03030	DNA replication	Genetic Information Processing	Replication and repair	2	145	0.226909	0.827289	TRINITY_DN80468_c4_g1,TRINITY_DN52158_c0_g1	http://www.kegg.jp/kegg-bin/show_pathway?map03030/K02335%09%23FFFFFF,red/K07466%09%23FFFFFF,red/
38	ko03022	Basal transcription factors	Genetic Information Processing	Transcription	2	101	0.129988	0.827289	TRINITY_DN30972_c0_g1,TRINITY_DN61283_c0_g1	http://www.kegg.jp/kegg-bin/show_pathway?map03022/K03130%09%23FFFFFF,red/K03134%09%23FFFFFF,red/
39	ko00940	Phenylpropanoid biosynthesis	Metabolism	Biosynthesis of other secondary metabolites	1	584	0.974391	0.989616	TRINITY_DN77859_c1_g1	http://www.kegg.jp/kegg-bin/show_pathway?map00940/K00430%09%23FFFFFF,red/
40	ko00620	Pyruvate metabolism	Metabolism	Carbohydrate metabolism	1	453	0.941393	0.984845	TRINITY_DN53097_c0_g2	http://www.kegg.jp/kegg-bin/show_pathway?map00620/K00627%09%23FFFFFF,red/
41	ko00020	Citrate cycle (TCA cycle)	Metabolism	Carbohydrate metabolism	1	419	0.927385	0.984845	TRINITY_DN53097_c0_g2	http://www.kegg.jp/kegg-bin/show_pathway?map00020/K00627%09%23FFFFFF,red/
42	ko04145	Phagosome	Cellular Processes	Transport and catabolism	1	393	0.914467	0.984845	TRINITY_DN80652_c3_g1	http://www.kegg.jp/kegg-bin/show_pathway?map04145/K00921%09%23FFFFFF,red/
43	ko00270	Cysteine and methionine metabolism	Metabolism	Amino acid metabolism	1	357	0.892725	0.984845	TRINITY_DN59212_c0_g1	http://www.kegg.jp/kegg-bin/show_pathway?map00270/K01738%09%23FFFFFF,red/
44	ko04146	Peroxisome	Cellular Processes	Transport and catabolism	1	355	0.891367	0.984845	TRINITY_DN45791_c0_g2	http://www.kegg.jp/kegg-bin/show_pathway?map04146/K07513%09%23FFFFFF,red/
45	ko00480	Glutathione metabolism	Metabolism	Metabolism of other amino acids	1	350	0.887898	0.984845	TRINITY_DN77250_c0_g1	http://www.kegg.jp/kegg-bin/show_pathway?map00480/K00036%09%23FFFFFF,red/
46	ko00071	Fatty acid degradation	Metabolism	Lipid metabolism	1	336	0.877587	0.984845	TRINITY_DN45791_c0_g2	http://www.kegg.jp/kegg-bin/show_pathway?map00071/K07513%09%23FFFFFF,red/
47	ko00250	Alanine, aspartate and glutamate metabolism	Metabolism	Amino acid metabolism	1	266	0.810045	0.984845	TRINITY_DN58425_c0_g1	http://www.kegg.jp/kegg-bin/show_pathway?map00250/K01580%09%23FFFFFF,red/
48	ko00280	Valine, leucine and isoleucine degradation	Metabolism	Amino acid metabolism	1	251	0.791316	0.984845	TRINITY_DN45791_c0_g2	http://www.kegg.jp/kegg-bin/show_pathway?map00280/K07513%09%23FFFFFF,red/
49	ko00051	Fructose and mannose metabolism	Metabolism	Carbohydrate metabolism	1	223	0.751306	0.984845	TRINITY_DN48454_c0_g1	http://www.kegg.jp/kegg-bin/show_pathway?map00051/K00844%09%23FFFFFF,red/
50	ko00410	beta-Alanine metabolism	Metabolism	Metabolism of other amino acids	1	204	0.719896	0.984845	TRINITY_DN58425_c0_g1	http://www.kegg.jp/kegg-bin/show_pathway?map00410/K01580%09%23FFFFFF,red/
51	ko00562	Inositol phosphate metabolism	Metabolism	Carbohydrate metabolism	1	186	0.686508	0.984845	TRINITY_DN80652_c3_g1	http://www.kegg.jp/kegg-bin/show_pathway?map00562/K00921%09%23FFFFFF,red/
52	ko00240	Pyrimidine metabolism	Metabolism	Nucleotide metabolism	1	186	0.686508	0.984845	TRINITY_DN64769_c1_g1	http://www.kegg.jp/kegg-bin/show_pathway?map00240/K06966%09%23FFFFFF,red/
53	ko04070	Phosphatidylinositol signaling system	Environmental Information Processing	Signal transduction	1	175	0.664185	0.984845	TRINITY_DN80652_c3_g1	http://www.kegg.jp/kegg-bin/show_pathway?map04070/K00921%09%23FFFFFF,red/
54	ko00510	N-Glycan biosynthesis	Metabolism	Glycan biosynthesis and metabolism	1	144	0.592398	0.916807	TRINITY_DN75807_c0_g1	http://www.kegg.jp/kegg-bin/show_pathway?map00510/K00902%09%23FFFFFF,red/
55	ko00650	Butanoate metabolism	Metabolism	Carbohydrate metabolism	1	135	0.568831	0.916807	TRINITY_DN58425_c0_g1	http://www.kegg.jp/kegg-bin/show_pathway?map00650/K01580%09%23FFFFFF,red/
56	ko01040	Biosynthesis of unsaturated fatty acids	Metabolism	Lipid metabolism	1	134	0.56613	0.916807	TRINITY_DN45791_c0_g2	http://www.kegg.jp/kegg-bin/show_pathway?map01040/K07513%09%23FFFFFF,red/
57	ko00860	Porphyrin and chlorophyll metabolism	Metabolism	Metabolism of cofactors and vitamins	1	133	0.563413	0.916807	TRINITY_DN71802_c0_g1	http://www.kegg.jp/kegg-bin/show_pathway?map00860/K02492%09%23FFFFFF,red/
58	ko00220	Arginine biosynthesis	Metabolism	Amino acid metabolism	1	123	0.535287	0.916807	TRINITY_DN74522_c1_g1	http://www.kegg.jp/kegg-bin/show_pathway?map00220/K13427%09%23FFFFFF,red/
59	ko03410	Base excision repair	Genetic Information Processing	Replication and repair	1	115	0.511494	0.916807	TRINITY_DN80468_c4_g1	http://www.kegg.jp/kegg-bin/show_pathway?map03410/K02335%09%23FFFFFF,red/
60	ko03430	Mismatch repair	Genetic Information Processing	Replication and repair	1	105	0.480041	0.916807	TRINITY_DN52158_c0_g1	http://www.kegg.jp/kegg-bin/show_pathway?map03430/K07466%09%23FFFFFF,red/
61	ko00565	Ether lipid metabolism	Metabolism	Lipid metabolism	1	84	0.407281	0.827289	TRINITY_DN36868_c0_g2	http://www.kegg.jp/kegg-bin/show_pathway?map00565/K13510%09%23FFFFFF,red/
62	ko00670	One carbon pool by folate	Metabolism	Metabolism of cofactors and vitamins	1	67	0.341027	0.827289	TRINITY_DN88458_c0_g1	http://www.kegg.jp/kegg-bin/show_pathway?map00670/K00605%09%23FFFFFF,red/
63	ko00740	Riboflavin metabolism	Metabolism	Metabolism of cofactors and vitamins	1	51	0.271956	0.827289	TRINITY_DN74399_c0_g2	http://www.kegg.jp/kegg-bin/show_pathway?map00740/K00861%09%23FFFFFF,red/
64	ko00904	Diterpenoid biosynthesis	Metabolism	Metabolism of terpenoids and polyketides	1	49	0.262831	0.827289	TRINITY_DN109749_c0_g1	http://www.kegg.jp/kegg-bin/show_pathway?map00904/K04124%09%23FFFFFF,red/
65	ko00430	Taurine and hypotaurine metabolism	Metabolism	Metabolism of other amino acids	1	28	0.159866	0.827289	TRINITY_DN58425_c0_g1	http://www.kegg.jp/kegg-bin/show_pathway?map00430/K01580%09%23FFFFFF,red/

## Sheet: Stage III vs Stage IV
Table S7 KEGG analysis of target genes between stage III and stage IV.
No.	PathwayID	Pathway	Level1	Level2	list_number	total_number	Pvalue	FDR	Gene	URL
1	ko00053	Ascorbate and aldarate metabolism	Metabolism	Carbohydrate metabolism	15	295	1.43107e-15	4.86563e-14	TRINITY_DN80580_c2_g6,TRINITY_DN75064_c0_g1,TRINITY_DN79618_c1_g1,TRINITY_DN75851_c0_g1,TRINITY_DN75851_c1_g2,TRINITY_DN79618_c2_g3,TRINITY_DN60117_c0_g1,TRINITY_DN75851_c1_g1,TRINITY_DN75003_c0_g1,TRINITY_DN65226_c0_g1,TRINITY_DN77719_c0_g1,TRINITY_DN73307_c2_g1,TRINITY_DN89665_c0_g1,TRINITY_DN78314_c0_g1,TRINITY_DN75064_c0_g2	http://www.kegg.jp/kegg-bin/show_pathway?map00053/K00423%09%23FFFFFF,red/
2	ko04626	Plant-pathogen interaction	Organismal Systems	Environmental adaptation	6	1434	0.167593	0.407012	TRINITY_DN101287_c0_g1,TRINITY_DN78663_c2_g1,TRINITY_DN80726_c1_g1,TRINITY_DN76591_c1_g2,TRINITY_DN70103_c1_g1,TRINITY_DN78365_c1_g3	http://www.kegg.jp/kegg-bin/show_pathway?map04626/K05391%09%23FFFFFF,red/K13430%09%23FFFFFF,red/K13459%09%23FFFFFF,red/K13428%09%23FFFFFF,red/K13420%09%23FFFFFF,red/
3	ko04075	Plant hormone signal transduction	Environmental Information Processing	Signal transduction	4	1133	0.337968	0.531333	TRINITY_DN67445_c1_g1,TRINITY_DN73068_c1_g1,TRINITY_DN76945_c0_g1,TRINITY_DN77911_c0_g2	http://www.kegg.jp/kegg-bin/show_pathway?map04075/K14494%09%23FFFFFF,red/K13415%09%23FFFFFF,red/
4	ko04141	Protein processing in endoplasmic reticulum	Genetic Information Processing	Folding, sorting and degradation	4	1023	0.273622	0.531333	TRINITY_DN51839_c0_g1,TRINITY_DN75567_c2_g1,TRINITY_DN26602_c0_g1,TRINITY_DN74793_c0_g1	http://www.kegg.jp/kegg-bin/show_pathway?map04141/K09518%09%23FFFFFF,red/K08852%09%23FFFFFF,red/K13993%09%23FFFFFF,red/
5	ko00230	Purine metabolism	Metabolism	Nucleotide metabolism	3	325	0.0525266	0.198434	TRINITY_DN72355_c2_g2,TRINITY_DN72355_c2_g3,TRINITY_DN72355_c1_g1	http://www.kegg.jp/kegg-bin/show_pathway?map00230/K13811%09%23FFFFFF,red/
6	ko00941	Flavonoid biosynthesis	Metabolism	Biosynthesis of other secondary metabolites	3	279	0.0360669	0.153284	TRINITY_DN75903_c0_g1,TRINITY_DN80550_c1_g1,TRINITY_DN76216_c1_g2	http://www.kegg.jp/kegg-bin/show_pathway?map00941/K13083%09%23FFFFFF,red/K13065%09%23FFFFFF,red/
7	ko00410	beta-Alanine metabolism	Metabolism	Metabolism of other amino acids	3	204	0.0161054	0.109517	TRINITY_DN73505_c0_g1,TRINITY_DN58425_c0_g1,TRINITY_DN72266_c0_g1	http://www.kegg.jp/kegg-bin/show_pathway?map00410/K01580%09%23FFFFFF,red/K01431%09%23FFFFFF,red/
8	ko00920	Sulfur metabolism	Metabolism	Energy metabolism	3	105	0.0025996	0.0220966	TRINITY_DN72355_c2_g2,TRINITY_DN72355_c2_g3,TRINITY_DN72355_c1_g1	http://www.kegg.jp/kegg-bin/show_pathway?map00920/K13811%09%23FFFFFF,red/
9	ko00450	Selenocompound metabolism	Metabolism	Metabolism of other amino acids	3	102	0.00239434	0.0220966	TRINITY_DN72355_c2_g2,TRINITY_DN72355_c2_g3,TRINITY_DN72355_c1_g1	http://www.kegg.jp/kegg-bin/show_pathway?map00450/K13811%09%23FFFFFF,red/
10	ko00261	Monobactam biosynthesis	Metabolism	Biosynthesis of other secondary metabolites	3	42	0.000179014	0.00304324	TRINITY_DN72355_c2_g2,TRINITY_DN72355_c2_g3,TRINITY_DN72355_c1_g1	http://www.kegg.jp/kegg-bin/show_pathway?map00261/K13811%09%23FFFFFF,red/
11	ko00940	Phenylpropanoid biosynthesis	Metabolism	Biosynthesis of other secondary metabolites	2	584	0.448285	0.553986	TRINITY_DN75903_c0_g1,TRINITY_DN76216_c1_g2	http://www.kegg.jp/kegg-bin/show_pathway?map00940/K13065%09%23FFFFFF,red/
12	ko03015	mRNA surveillance pathway	Genetic Information Processing	Translation	2	453	0.32833	0.531333	TRINITY_DN78183_c0_g1,TRINITY_DN73125_c0_g1	http://www.kegg.jp/kegg-bin/show_pathway?map03015/K14327%09%23FFFFFF,red/K08873%09%23FFFFFF,red/
13	ko00500	Starch and sucrose metabolism	Metabolism	Carbohydrate metabolism	2	428	0.304513	0.531333	TRINITY_DN78498_c4_g1,TRINITY_DN78498_c2_g1	http://www.kegg.jp/kegg-bin/show_pathway?map00500/K01193%09%23FFFFFF,red/
14	ko00052	Galactose metabolism	Metabolism	Carbohydrate metabolism	2	231	0.120746	0.342113	TRINITY_DN78498_c4_g1,TRINITY_DN78498_c2_g1	http://www.kegg.jp/kegg-bin/show_pathway?map00052/K01193%09%23FFFFFF,red/
15	ko00240	Pyrimidine metabolism	Metabolism	Nucleotide metabolism	2	186	0.0841115	0.259981	TRINITY_DN73505_c0_g1,TRINITY_DN72266_c0_g1	http://www.kegg.jp/kegg-bin/show_pathway?map00240/K01431%09%23FFFFFF,red/
16	ko00770	Pantothenate and CoA biosynthesis	Metabolism	Metabolism of cofactors and vitamins	2	95	0.0253469	0.123113	TRINITY_DN73505_c0_g1,TRINITY_DN72266_c0_g1	http://www.kegg.jp/kegg-bin/show_pathway?map00770/K01431%09%23FFFFFF,red/
17	ko00945	Stilbenoid, diarylheptanoid and gingerol biosynthesis	Metabolism	Biosynthesis of other secondary metabolites	2	83	0.0197067	0.111671	TRINITY_DN75903_c0_g1,TRINITY_DN76216_c1_g2	http://www.kegg.jp/kegg-bin/show_pathway?map00945/K13065%09%23FFFFFF,red/
18	ko03010	Ribosome	Genetic Information Processing	Translation	1	1911	0.993961	0.993961	TRINITY_DN72483_c0_g6	http://www.kegg.jp/kegg-bin/show_pathway?map03010/K02925%09%23FFFFFF,red/
19	ko03013	RNA transport	Genetic Information Processing	Translation	1	866	0.897414	0.924609	TRINITY_DN73125_c0_g1	http://www.kegg.jp/kegg-bin/show_pathway?map03013/K14327%09%23FFFFFF,red/
20	ko00190	Oxidative phosphorylation	Metabolism	Energy metabolism	1	866	0.897414	0.924609	TRINITY_DN80469_c3_g1	http://www.kegg.jp/kegg-bin/show_pathway?map00190/K03935%09%23FFFFFF,red/
21	ko04016	MAPK signaling pathway - plant	Environmental Information Processing	Signal transduction	1	797	0.876726	0.924609	TRINITY_DN80726_c1_g1	http://www.kegg.jp/kegg-bin/show_pathway?map04016/K13420%09%23FFFFFF,red/
22	ko00564	Glycerophospholipid metabolism	Metabolism	Lipid metabolism	1	283	0.52162	0.591169	TRINITY_DN74727_c1_g1	http://www.kegg.jp/kegg-bin/show_pathway?map00564/K13508%09%23FFFFFF,red/
23	ko00250	Alanine, aspartate and glutamate metabolism	Metabolism	Amino acid metabolism	1	266	0.499863	0.586047	TRINITY_DN58425_c0_g1	http://www.kegg.jp/kegg-bin/show_pathway?map00250/K01580%09%23FFFFFF,red/
24	ko03050	Proteasome	Genetic Information Processing	Folding, sorting and degradation	1	234	0.456224	0.553986	TRINITY_DN32253_c0_g1	http://www.kegg.jp/kegg-bin/show_pathway?map03050/K03028%09%23FFFFFF,red/
25	ko00561	Glycerolipid metabolism	Metabolism	Lipid metabolism	1	214	0.42706	0.553986	TRINITY_DN74727_c1_g1	http://www.kegg.jp/kegg-bin/show_pathway?map00561/K13508%09%23FFFFFF,red/
26	ko00592	alpha-Linolenic acid metabolism	Metabolism	Lipid metabolism	1	212	0.42406	0.553986	TRINITY_DN68944_c0_g2	http://www.kegg.jp/kegg-bin/show_pathway?map00592/K05894%09%23FFFFFF,red/
27	ko03440	Homologous recombination	Genetic Information Processing	Replication and repair	1	200	0.405731	0.553986	TRINITY_DN80468_c4_g1	http://www.kegg.jp/kegg-bin/show_pathway?map03440/K02335%09%23FFFFFF,red/
28	ko03420	Nucleotide excision repair	Genetic Information Processing	Replication and repair	1	189	0.388424	0.553986	TRINITY_DN80468_c4_g1	http://www.kegg.jp/kegg-bin/show_pathway?map03420/K02335%09%23FFFFFF,red/
29	ko00511	Other glycan degradation	Metabolism	Glycan biosynthesis and metabolism	1	162	0.343803	0.531333	TRINITY_DN78072_c0_g1	http://www.kegg.jp/kegg-bin/show_pathway?map00511/K01206%09%23FFFFFF,red/
30	ko03030	DNA replication	Genetic Information Processing	Replication and repair	1	145	0.314074	0.531333	TRINITY_DN80468_c4_g1	http://www.kegg.jp/kegg-bin/show_pathway?map03030/K02335%09%23FFFFFF,red/
31	ko00650	Butanoate metabolism	Metabolism	Carbohydrate metabolism	1	135	0.295969	0.531333	TRINITY_DN58425_c0_g1	http://www.kegg.jp/kegg-bin/show_pathway?map00650/K01580%09%23FFFFFF,red/
32	ko03410	Base excision repair	Genetic Information Processing	Replication and repair	1	115	0.258329	0.531333	TRINITY_DN80468_c4_g1	http://www.kegg.jp/kegg-bin/show_pathway?map03410/K02335%09%23FFFFFF,red/
33	ko00944	Flavone and flavonol biosynthesis	Metabolism	Biosynthesis of other secondary metabolites	1	67	0.159689	0.407012	TRINITY_DN80550_c1_g1	http://www.kegg.jp/kegg-bin/show_pathway?map00944/K13083%09%23FFFFFF,red/
34	ko00430	Taurine and hypotaurine metabolism	Metabolism	Metabolism of other amino acids	1	28	0.0700882	0.2383	TRINITY_DN58425_c0_g1	http://www.kegg.jp/kegg-bin/show_pathway?map00430/K01580%09%23FFFFFF,red/
